# Supplementary material for: RNAseq analysis of α-proteobacterium Gluconobacter oxydans 621H
Source: BMC Genomics. 2018 Jan 6;19:24. doi: 10.1186/s12864-017-4415-x (PMC5756330; doi:10.1186/s12864-017-4415-x)
Supplement: Additional file 1: Table S1. — List of manually verified and categorized TSSs. (XLSX 176 kb) [file 12864_2017_4415_MOESM1_ESM.xlsx]

## Sheet: Table S1
Table S1. List of all manually verified and categorized TSSs.
sTSS: TSSsupstream of a gene with a maximal distance of 300 nt.
pTSS: TSSs upstream of a gene with a minimal distance of 300 nt and a maximal distance of 600 nt.
iTSS: TSSs located wihtin CDS in sense orientation.
asTSS: TSSs located in antisense orientation to CDS.
nTSS: Intergenic TSSs representing possible novel transcripts.
tRNA: TSSs associated to tRNAs genes.
rRNA: TSSs associated to rRNA genes.
RNase P: TSSs associated to the RNase P gene.
Reference	Position	Strand	No Read Starts	Coverage Increase	Coverage Increase %	sTSS	pTSS	iTSS	asTSS	nTSS	tRNA	rRNA	RNase P
NC_006672	1330	Rev	30	30	2900			X
NC_006672	1481	Fwd	36	36	3500	X
NC_006672	3912	Rev	25	25	2400	X
NC_006672	4146	Rev	30	30	2900	X	X
NC_006672	5659	Rev	286	286	5720		X	X
NC_006672	6619	Rev	20	20	1900	X
NC_006672	7477	Fwd	27	27	2600			X
NC_006672	9087	Fwd	23	23	2200	X
NC_006672	9166	Fwd	65	65	6400	X
NC_006672	12079	Rev	28	28	2700	X
NC_006672	12514	Rev	32	32	3100		X		X
NC_006672	14408	Fwd	24	24	2300	X
NC_006672	14714	Rev	27	27	2700				X
NC_006672	17603	Fwd	60	60	5900		X
NC_006672	21186	Fwd	42	42	4100				X
NC_006672	21188	Fwd	647	647	64600				X
NC_006672	23333	Fwd	54	54	5300				X
NC_006672	25714	Rev	20	20	667	X
NC_006672	25726	Fwd	21	21	2000		X		X
NC_006672	26441	Rev	30	30	2900		X		X
NC_006672	28548	Rev	24	24	2400		X
NC_006672	29537	Rev	43	43	4300	X	X
NC_006672	30063	Rev	26	26	2500		X	X
NC_006672	30112	Rev	31	31	3000		X	X
NC_006672	31382	Rev	26	26	2500		X	X
NC_006672	31949	Rev	32	32	3100		X	X
NC_006672	32080	Rev	35	35	3400		X	X
NC_006672	35874	Rev	20	20	1900		X	X
NC_006672	37962	Fwd	38	38	3700				X
NC_006672	41218	Fwd	24	24	600	X
NC_006672	41395	Rev	22	22	2100	X
NC_006672	43411	Fwd	37	37	3600	X
NC_006672	43888	Rev	27	27	2600		X		X
NC_006672	44534	Rev	28	28	2700				X
NC_006672	45622	Rev	29	29	2800				X
NC_006672	46674	Rev	36	36	3500			X
NC_006672	46796	Fwd	30	30	2900				X
NC_006672	47151	Rev	92	92	9100	X
NC_006672	49343	Fwd	27	27	2600	X
NC_006672	49428	Rev	29	29	2800	X
NC_006672	50098	Fwd	23	23	2200				X
NC_006672	51024	Fwd	26	26	2500	X
NC_006672	51674	Rev	29	29	2800				X
NC_006672	52688	Rev	24	24	2300			X
NC_006672	53219	Rev	39	39	3800	X
NC_006672	53735	Fwd	21	21	2000		X	X
NC_006672	58756	Rev	35	35	3400			X
NC_006672	60242	Fwd	29	29	2800					X
NC_006672	60595	Fwd	1218	1218	121700					X
NC_006672	61033	Fwd	27	27	2600					X
NC_006672	62214	Rev	38	38	3700			X
NC_006672	62242	Rev	37	37	3600	X
NC_006672	68023	Fwd	20	20	1900				X
NC_006672	69172	Rev	488	488	48700	X
NC_006672	70110	Fwd	28	28	2700			X
NC_006672	70190	Rev	24	24	2300		X		X
NC_006672	72864	Fwd	54	54	285	X
NC_006672	74372	Fwd	50	50	4900	X
NC_006672	74581	Fwd	54	54	5300	X
NC_006672	77574	Rev	31	31	3000	X
NC_006672	78172	Fwd	34	34	3300	X
NC_006672	79469	Rev	22	22	2200				X
NC_006672	79591	Fwd	48	48	4700			X
NC_006672	84985	Fwd	35	35	3400				X
NC_006672	86919	Rev	32	32	3100			X
NC_006672	87784	Fwd	22	22	2100				X
NC_006672	88597	Rev	37	37	3600	X		X
NC_006672	88725	Rev	120	120	11900	X
NC_006672	88776	Rev	22	22	2100	X
NC_006672	89530	Rev	25	25	2400			X
NC_006672	90192	Rev	25	25	2400		X		X
NC_006672	94135	Rev	58	58	5700				X
NC_006672	96881	Fwd	56	56	5500				X
NC_006672	99935	Rev	35	35	3500	X
NC_006672	99979	Rev	57	57	317	X
NC_006672	103776	Fwd	24	24	2300				X
NC_006672	105396	Rev	21	21	2000			X
NC_006672	106339	Fwd	26	26	2500				X
NC_006672	107424	Fwd	25	25	2400				X
NC_006672	108535	Rev	31	31	3000			X
NC_006672	109359	Rev	63	63	6200	X
NC_006672	109379	Rev	27	27	2600	X
NC_006672	109882	Rev	54	54	5300		X		X
NC_006672	110408	Rev	45	45	4400				X
NC_006672	111760	Fwd	34	34	3300		X	X
NC_006672	111813	Rev	35	35	3400				X
NC_006672	116236	Rev	102	102	10100				X
NC_006672	120139	Fwd	28	28	2700	X
NC_006672	121294	Fwd	20	20	1900			X
NC_006672	122434	Fwd	21	21	2000		X	X
NC_006672	124389	Fwd	42	42	4100		X	X
NC_006672	125913	Fwd	23	23	2200		X	X
NC_006672	126210	Rev	59	59	5800				X
NC_006672	128311	Fwd	21	21	2000	X		X
NC_006672	128754	Fwd	31	31	3100			X
NC_006672	130316	Rev	21	21	2000				X
NC_006672	132813	Rev	39	39	3800				X
NC_006672	134313	Rev	61	61	6000				X
NC_006672	134529	Fwd	29	29	2800			X
NC_006672	135857	Fwd	86	86	8500		X	X
NC_006672	135898	Rev	20	20	1900				X
NC_006672	136208	Fwd	30	30	2900	X
NC_006672	137352	Rev	82	82	8100				X
NC_006672	141832	Rev	34	34	1134			X
NC_006672	141950	Rev	28	28	2700	X
NC_006672	145635	Fwd	25	25	2400	X
NC_006672	146284	Rev	47	47	4600		X		X
NC_006672	146427	Fwd	24	24	2300	X
NC_006672	147046	Rev	43	43	4200				X
NC_006672	149464	Fwd	27	27	2700			X
NC_006672	152236	Rev	41	41	2050	X
NC_006672	152983	Rev	50	50	4900				X
NC_006672	154254	Rev	21	21	2000				X
NC_006672	158084	Fwd	72	72	7200		X	X
NC_006672	159392	Fwd	29	29	2900	X
NC_006672	160558	Fwd	38	38	3700			X
NC_006672	160632	Fwd	20	20	1900		X	X
NC_006672	161410	Rev	46	46	4500				X
NC_006673	1225	Rev	26	26	2500				X
NC_006673	2311	Fwd	33	33	825	X
NC_006673	2314	Fwd	27	27	2600	X
NC_006673	2370	Rev	35	35	3500	X
NC_006673	4943	Fwd	23	23	2200	X
NC_006673	5323	Rev	33	33	3200		X		X
NC_006673	5340	Rev	27	27	2600		X		X
NC_006673	5554	Fwd	22	22	2100	X
NC_006673	6270	Fwd	84	84	8300	X
NC_006673	7788	Fwd	41	41	4000				X
NC_006673	8341	Rev	118	118	2950	X
NC_006673	9683	Rev	38	38	346	X
NC_006673	11417	Rev	1163	1163	116200				X
NC_006673	12376	Fwd	25	25	2400	X
NC_006673	12514	Fwd	28	28	2700	X
NC_006673	12898	Fwd	80	80	7900			X
NC_006673	13859	Rev	24	24	2300				X
NC_006673	16611	Rev	1118	1118	111700	X
NC_006673	16619	Rev	32	32	3100	X
NC_006673	17870	Rev	32	32	3100		X
NC_006673	18719	Fwd	39	39	3800		X		X
NC_006673	19531	Fwd	23	23	256	X
NC_006673	20892	Rev	25	25	2400	X
NC_006673	23205	Fwd	66	66	6500			X
NC_006673	23880	Fwd	77	77	7600					X
NC_006673	24061	Fwd	21	21	2000					X
NC_006673	24663	Fwd	51	51	5000					X
NC_006674	3614	Rev	25	25	2400			X
NC_006674	3955	Rev	49	49	4800	X
NC_006674	4076	Fwd	51	51	5000					X
NC_006674	4100	Fwd	20	20	1900					X
NC_006674	4500	Fwd	27	27	2600		X
NC_006674	7918	Fwd	47	47	4600		X
NC_006674	8152	Rev	82	82	8100		X
NC_006674	8450	Fwd	106	106	10500	X
NC_006674	10508	Rev	296	296	29500	X
NC_006674	10803	Fwd	99	99	9800	X
NC_006674	13930	Fwd	1582	1582	158100	X
NC_006675	84	Fwd	59	59	5800	X
NC_006675	1676	Fwd	49	49	4800					X
NC_006675	2152	Fwd	87	87	8600		X
NC_006675	3120	Fwd	847	847	84600	X
NC_006675	5198	Rev	300	300	29900	X
NC_006675	5938	Rev	157	157	15700		X
NC_006675	6060	Fwd	67	67	6600	X
NC_006675	6154	Fwd	98	98	9700	X
NC_006675	7066	Fwd	27	27	675		X
NC_006675	10684	Fwd	20	20	1900	X
NC_006675	11193	Fwd	30	30	2900		X	X
NC_006675	13076	Rev	27	27	2600	X
NC_006676	1178	Fwd	27	27	2600	X
NC_006676	1266	Rev	660	660	65900	X
NC_006676	1544	Fwd	20	20	1900	X		X
NC_006676	1590	Rev	31	31	517		X		X
NC_006676	1757	Rev	26	26	2500		X		X
NC_006676	1806	Fwd	43	43	2150			X
NC_006677	22	Fwd	72	72	7100	X
NC_006677	1658	Fwd	24	24	2300	X
NC_006677	2660	Fwd	25	25	2400	X
NC_006677	4423	Fwd	25	25	2400			X
NC_006677	6240	Fwd	57	57	5600	X
NC_006677	7163	Fwd	48	48	4700	X
NC_006677	7340	Fwd	35	35	3400	X
NC_006677	8133	Fwd	816	816	81500		X	X
NC_006677	8265	Fwd	1423	1423	142200		X	X
NC_006677	8872	Rev	24	24	2300				X
NC_006677	11152	Fwd	23	23	2200			X
NC_006677	11718	Rev	27	27	2600				X
NC_006677	15012	Rev	20	20	1900				X
NC_006677	18827	Fwd	98	98	9700		X
NC_006677	18918	Fwd	21	21	2000	X
NC_006677	22329	Fwd	22	22	2100				X
NC_006677	23914	Fwd	22	22	2100				X
NC_006677	24280	Rev	63	63	6200		X	X
NC_006677	24695	Rev	24	24	2300	X
NC_006677	25471	Rev	21	21	2000	X
NC_006677	28772	Fwd	28	28	2700		X	X
NC_006677	29172	Fwd	23	23	2200	X
NC_006677	30778	Rev	76	76	7500	X
NC_006677	33423	Fwd	21	21	2000				X
NC_006677	34626	Rev	30	30	2900	X
NC_006677	34731	Fwd	23	23	384						X
NC_006677	36497	Rev	25	25	500	X
NC_006677	36818	Rev	25	25	2400		X	X
NC_006677	37116	Rev	28	28	2700			X
NC_006677	37184	Fwd	26	26	2500	X
NC_006677	37419	Fwd	65	65	6400	X
NC_006677	37651	Rev	24	24	2300	X
NC_006677	39368	Rev	32	32	3100		X	X
NC_006677	39649	Rev	20	20	1900			X
NC_006677	43284	Fwd	21	21	2000				X
NC_006677	44360	Fwd	45	45	4400				X
NC_006677	45145	Fwd	60	60	5900	X
NC_006677	45494	Rev	35	35	3400		X		X
NC_006677	45572	Fwd	22	22	2100			X
NC_006677	48216	Rev	24	24	2400	X
NC_006677	48320	Rev	48	48	4700	X
NC_006677	50405	Rev	45	45	2250			X
NC_006677	50910	Rev	23	23	767	X
NC_006677	51842	Rev	353	353	3530						X
NC_006677	52069	Rev	56	56	5500						X
NC_006677	53601	Fwd	48	48	4700			X
NC_006677	54520	Fwd	70	70	6900			X
NC_006677	55329	Fwd	33	33	3200	X
NC_006677	59354	Fwd	21	21	525	X
NC_006677	59424	Rev	67	67	6600	X
NC_006677	59530	Rev	37	37	3700	X
NC_006677	63538	Rev	22	22	2100			X
NC_006677	64008	Fwd	21	21	2000	X
NC_006677	64154	Rev	62	62	6100	X
NC_006677	64445	Fwd	21	21	2000			X
NC_006677	65835	Rev	33	33	3200				X
NC_006677	66278	Fwd	24	24	2300	X
NC_006677	67155	Rev	31	31	3000				X
NC_006677	68910	Fwd	25	25	2500		X
NC_006677	68992	Fwd	86	86	8600		X
NC_006677	69115	Fwd	48	48	4800	X
NC_006677	70797	Rev	28	28	2700	X
NC_006677	70946	Rev	66	66	6500		X	X
NC_006677	72266	Rev	23	23	2300	X
NC_006677	75990	Rev	25	25	2400				X
NC_006677	77950	Fwd	49	49	4800				X
NC_006677	78152	Rev	31	31	3000	X
NC_006677	79941	Fwd	20	20	1900	X
NC_006677	82271	Fwd	39	39	3800	X
NC_006677	82363	Rev	30	30	300	X
NC_006677	83054	Fwd	26	26	2500				X
NC_006677	84295	Fwd	20	20	334				X
NC_006677	85090	Fwd	46	46	4600	X
NC_006677	85271	Rev	34	34	425	X
NC_006677	86661	Rev	39	39	3800	X
NC_006677	87733	Fwd	38	38	3700				X
NC_006677	88246	Rev	33	33	1650			X
NC_006677	88530	Rev	51	51	5000	X
NC_006677	88940	Rev	21	21	2000		X	X
NC_006677	90145	Fwd	31	31	3000				X
NC_006677	91480	Rev	58	58	725			X
NC_006677	92797	Rev	114	114	11300	X
NC_006677	95215	Rev	29	29	2800	X
NC_006677	97721	Rev	500	500	49900			X
NC_006677	97981	Rev	51	51	5000	X
NC_006677	98960	Rev	468	468	46700						X
NC_006677	99150	Rev	60	60	5900	X
NC_006677	103020	Rev	21	21	2000			X
NC_006677	103255	Rev	91	91	380	X
NC_006677	104075	Rev	49	49	4800	X
NC_006677	105689	Rev	115	115	11400						X
NC_006677	106881	Rev	27	27	2600			X
NC_006677	107693	Rev	22	22	2100		X	X
NC_006677	113069	Rev	27	27	2600			X
NC_006677	114749	Rev	45	45	4400	X
NC_006677	115192	Fwd	24	24	2300				X
NC_006677	115614	Rev	20	20	1900	X
NC_006677	115826	Fwd	33	33	3200				X
NC_006677	118898	Fwd	33	33	1650	X
NC_006677	119206	Fwd	23	23	2200			X
NC_006677	122813	Rev	32	32	3100				X
NC_006677	125904	Rev	32	32	3100			X
NC_006677	126382	Fwd	20	20	1900				X
NC_006677	126675	Rev	746	746	37300	X
NC_006677	126677	Rev	75	75	3750	X
NC_006677	126798	Rev	137	137	4567	X
NC_006677	128717	Fwd	35	35	3400			X
NC_006677	131605	Fwd	29	29	2800				X
NC_006677	132464	Rev	63	63	6200	X
NC_006677	133528	Rev	30	30	2900	X
NC_006677	134551	Rev	69	69	6800	X
NC_006677	135015	Rev	20	20	1900	X
NC_006677	135452	Fwd	28	28	934		X		X
NC_006677	136075	Rev	27	27	2700		X		X
NC_006677	136125	Rev	201	201	20000		X		X
NC_006677	136178	Rev	30	30	2900		X		X
NC_006677	139061	Fwd	26	26	2500		X		X
NC_006677	139433	Rev	38	38	346	X
NC_006677	139521	Fwd	182	182	1820	X
NC_006677	139621	Fwd	253	253	25200			X
NC_006677	141118	Fwd	39	39	3800				X
NC_006677	142192	Rev	25	25	2400	X
NC_006677	142334	Rev	73	73	7200		X	X
NC_006677	143528	Fwd	26	26	2500				X
NC_006677	143921	Rev	556	556	55500	X
NC_006677	145564	Rev	30	30	2900	X
NC_006677	146391	Fwd	51	51	5000				X
NC_006677	146868	Fwd	47	47	4600	X
NC_006677	149852	Rev	38	38	3700	X
NC_006677	150725	Fwd	86	86	8500				X
NC_006677	150950	Rev	22	22	2100	X
NC_006677	151140	Fwd	118	118	11700		X		X
NC_006677	151663	Rev	59	59	5800		X		X
NC_006677	151767	Rev	183	183	18200		X		X
NC_006677	151833	Rev	27	27	2600		X		X
NC_006677	152759	Rev	46	46	4500				X
NC_006677	152850	Fwd	203	203	20200	X
NC_006677	153682	Rev	29	29	2900				X
NC_006677	155376	Fwd	134	134	268	X
NC_006677	155429	Fwd	299	299	29800	X
NC_006677	156959	Rev	31	31	3000				X
NC_006677	156978	Fwd	138	138	13700	X
NC_006677	159526	Fwd	33	33	3200	X
NC_006677	159773	Fwd	40	40	3900			X
NC_006677	162443	Fwd	20	20	2000								X
NC_006677	162635	Fwd	50280	50280	406								X
NC_006677	162720	Fwd	2911	2911	97034								X
NC_006677	162801	Fwd	52	52	260								X
NC_006677	162904	Fwd	998	998	19960								X
NC_006677	163282	Fwd	22	22	2100	X
NC_006677	165474	Fwd	25	25	2400	X
NC_006677	165692	Fwd	31	31	1034			X
NC_006677	169872	Rev	24	24	2300				X
NC_006677	171297	Fwd	339	339	33800	X
NC_006677	175181	Fwd	27	27	2600	X
NC_006677	177190	Rev	35	35	3400				X
NC_006677	177494	Fwd	59	59	5800	X
NC_006677	179175	Rev	24	24	2300				X
NC_006677	183642	Fwd	141	141	14000	X
NC_006677	186035	Rev	22	22	2200				X
NC_006677	190132	Rev	28	28	2700				X
NC_006677	191039	Rev	250	250	24900						X
NC_006677	191429	Rev	23	23	2200						X
NC_006677	191538	Fwd	148	148	14700	X
NC_006677	192999	Rev	22	22	2100						X
NC_006677	193037	Rev	36	36	3500						X
NC_006677	193042	Rev	1084	1084	108300						X
NC_006677	194563	Rev	20	20	1900	X
NC_006677	194890	Rev	44	44	4300		X	X
NC_006677	195285	Rev	32	32	3100			X
NC_006677	195591	Rev	42	42	4100	X
NC_006677	195599	Fwd	51	51	5000	X
NC_006677	196073	Fwd	50	50	4900	X
NC_006677	199014	Rev	33	33	3200	X
NC_006677	200676	Rev	54	54	5300		X		X
NC_006677	201169	Fwd	31	31	3100	X
NC_006677	201259	Rev	25	25	2500	X
NC_006677	201614	Rev	67	67	6600		X		X
NC_006677	203105	Fwd	26	26	2600				X
NC_006677	206203	Fwd	43	43	4200				X
NC_006677	207377	Fwd	45	45	4400				X
NC_006677	211489	Rev	23	23	2200	X
NC_006677	211707	Fwd	21	21	2000				X
NC_006677	214741	Fwd	38	38	3700				X
NC_006677	215506	Rev	168	168	16700		X
NC_006677	216138	Rev	21	21	420	X
NC_006677	218060	Fwd	60	60	5900	X
NC_006677	223009	Rev	49	49	4800	X
NC_006677	224265	Fwd	43	43	4200	X
NC_006677	235137	Fwd	20	20	1900	X
NC_006677	237224	Fwd	25	25	2400				X
NC_006677	237983	Rev	26	26	372	X
NC_006677	238441	Rev	27	27	1350						X
NC_006677	238451	Rev	22	22	2100						X
NC_006677	238895	Rev	86	86	662							X
NC_006677	239162	Rev	245	245	3063							X
NC_006677	239298	Rev	40	40	3900							X
NC_006677	239492	Rev	274	274	27400							X
NC_006677	239820	Rev	202	202	20100							X
NC_006677	240068	Fwd	138	138	13700							X
NC_006677	240084	Rev	27	27	2600							X
NC_006677	240170	Rev	364	364	3310							X
NC_006677	240227	Rev	184	184	3680							X
NC_006677	240815	Rev	214	214	21400							X
NC_006677	241026	Rev	585	585	58500							X
NC_006677	241170	Rev	21	21	300							X
NC_006677	241232	Rev	30	30	334							X
NC_006677	241281	Rev	178	178	890							X
NC_006677	241396	Rev	32	32	3200							X
NC_006677	241730	Rev	23	23	288						X
NC_006677	241830	Rev	724	724	72400						X
NC_006677	242916	Rev	29	29	484							X
NC_006677	242942	Rev	294	294	3267							X
NC_006677	242980	Rev	28	28	467							X
NC_006677	243396	Fwd	25	25	2400							X
NC_006677	243425	Rev	132	132	13100							X
NC_006677	243607	Rev	416	407	617							X
NC_006677	243642	Rev	1739	1739	173800							X
NC_006677	245354	Rev	22	22	1100	X
NC_006677	245537	Rev	20	20	1900		X	X
NC_006677	245978	Fwd	405	405	20250	X
NC_006677	245982	Rev	35	35	3400	X
NC_006677	246043	Rev	132	132	13100	X
NC_006677	246109	Rev	34	34	3300	X
NC_006677	249362	Fwd	21	21	2000	X
NC_006677	250864	Rev	27	27	2600	X
NC_006677	250956	Fwd	27	27	2700	X
NC_006677	250988	Fwd	72	72	7100	X
NC_006677	251191	Fwd	24	24	2300		X	X
NC_006677	253223	Fwd	29	29	2800	X
NC_006677	254140	Fwd	32	32	3100	X
NC_006677	254645	Fwd	37	37	3600			X
NC_006677	255143	Fwd	81	81	8000		X	X
NC_006677	255510	Fwd	22	22	2100	X
NC_006677	257185	Rev	46	46	4500				X
NC_006677	257226	Fwd	21	21	2000	X
NC_006677	261118	Fwd	41	41	4000		X	X
NC_006677	261602	Fwd	21	21	2000	X
NC_006677	262215	Fwd	338	338	33700			X
NC_006677	262374	Rev	30	30	2900				X
NC_006677	262942	Rev	23	23	2200				X
NC_006677	263023	Fwd	64	64	6300	X
NC_006677	264165	Rev	35	35	3400			X
NC_006677	264601	Rev	82	82	8100	X
NC_006677	265249	Fwd	38	38	3700	X
NC_006677	265666	Fwd	31	31	3000			X
NC_006677	265770	Rev	28	28	2700				X
NC_006677	266728	Rev	23	23	2200				X
NC_006677	268547	Fwd	22	22	2100			X
NC_006677	269268	Fwd	37	37	3600	X
NC_006677	270020	Fwd	43	43	4200		X	X
NC_006677	270541	Fwd	42	42	467	X
NC_006677	271308	Fwd	46	46	4600		X	X
NC_006677	271459	Fwd	20	20	1900		X	X
NC_006677	272994	Fwd	22	22	2100	X
NC_006677	273169	Fwd	32	32	3100		X	X
NC_006677	273737	Rev	34	34	3300				X
NC_006677	275931	Rev	28	28	2700	X
NC_006677	276904	Fwd	49	49	4800				X
NC_006677	277910	Rev	31	31	3000			X
NC_006677	279825	Rev	34	34	3300	X
NC_006677	280071	Rev	1079	1079	1713	X
NC_006677	280118	Rev	1802	1802	180200	X
NC_006677	280499	Fwd	21	21	1050			X
NC_006677	283220	Rev	27	27	2600				X
NC_006677	283558	Fwd	91	91	828	X
NC_006677	286204	Fwd	22	22	2100				X
NC_006677	287928	Fwd	43	43	4200		X		X
NC_006677	288300	Fwd	27	27	2700			X
NC_006677	288885	Rev	44	44	4300			X
NC_006677	289412	Rev	29	29	2800	X
NC_006677	290068	Fwd	26	26	2500	X
NC_006677	291088	Fwd	29	29	484		X	X
NC_006677	291459	Rev	22	22	2100				X
NC_006677	292814	Fwd	82	82	8100	X
NC_006677	293856	Fwd	61	61	6000	X
NC_006677	294189	Fwd	42	42	4100			X
NC_006677	294228	Rev	39	39	3800				X
NC_006677	297247	Fwd	47	47	4600	X
NC_006677	298061	Fwd	176	176	1100	X
NC_006677	298332	Fwd	20	20	1900		X	X
NC_006677	300284	Rev	29	29	2800			X
NC_006677	300744	Rev	172	172	17100	X
NC_006677	301627	Rev	135	135	13400		X	X
NC_006677	302827	Rev	275	275	27400	X
NC_006677	305767	Rev	42	42	4100		X	X
NC_006677	307459	Rev	41	41	4000	X
NC_006677	308174	Rev	22	22	2100			X
NC_006677	310443	Rev	50	50	4900			X
NC_006677	310918	Fwd	36	36	3500		X	X
NC_006677	315105	Fwd	30	30	2900	X
NC_006677	315786	Rev	20	20	1900				X
NC_006677	315863	Fwd	50	50	4900	X
NC_006677	317316	Rev	22	22	2100				X
NC_006677	321533	Rev	32	32	3100			X
NC_006677	325626	Fwd	24	24	2300				X
NC_006677	325866	Rev	22	22	2100			X
NC_006677	326118	Rev	95	95	9400	X
NC_006677	326548	Rev	30	30	2900		X	X
NC_006677	326676	Rev	23	23	2200		X	X
NC_006677	328355	Fwd	23	23	2200	X
NC_006677	328841	Fwd	29	29	2800			X
NC_006677	329526	Fwd	43	43	4200	X
NC_006677	329970	Fwd	85	85	8400	X
NC_006677	331300	Fwd	28	28	2700	X
NC_006677	331363	Fwd	22	22	2100	X
NC_006677	332139	Fwd	34	34	3300		X	X
NC_006677	336828	Rev	25	25	2400		X	X
NC_006677	337579	Fwd	37	37	3600		X		X
NC_006677	337918	Fwd	49	49	4800	X
NC_006677	339200	Rev	31	31	3000			X
NC_006677	339336	Rev	46	46	4500	X
NC_006677	339559	Fwd	24	24	2300	X
NC_006677	341051	Fwd	31	31	3000	X
NC_006677	341166	Fwd	31	31	620			X
NC_006677	342090	Rev	85	85	8400				X
NC_006677	344960	Fwd	51	51	5100	X
NC_006677	345141	Fwd	35	35	1750		X	X
NC_006677	346642	Rev	27	27	2600				X
NC_006677	346943	Fwd	42	42	2100				X
NC_006677	347012	Rev	77	77	7600	X
NC_006677	347091	Rev	666	666	66500	X
NC_006677	348247	Fwd	46	46	4500	X
NC_006677	349669	Fwd	33	33	3300		X	X
NC_006677	351471	Fwd	36	36	3500	X
NC_006677	354205	Fwd	29	28	2800	X
NC_006677	355188	Fwd	43	43	4200				X
NC_006677	357345	Rev	28	28	2700			X
NC_006677	357819	Fwd	40	40	3900		X		X
NC_006677	358322	Fwd	35	35	3400	X
NC_006677	358853	Fwd	284	284	28300		X	X
NC_006677	362557	Rev	26	26	2500				X
NC_006677	364500	Rev	40	40	3900				X
NC_006677	364784	Fwd	419	419	41800		X	X
NC_006677	364860	Fwd	22	22	2100	X
NC_006677	365128	Fwd	58	58	5700	X
NC_006677	367408	Fwd	25	25	2400				X
NC_006677	367567	Rev	76	76	7500	X
NC_006677	367897	Rev	68	68	6700		X	X
NC_006677	368507	Fwd	47	47	4700		X		X
NC_006677	368638	Rev	21	21	2000		X	X
NC_006677	368738	Rev	45	45	2250	X
NC_006677	368895	Fwd	57	57	380	X
NC_006677	369915	Rev	22	22	2100				X
NC_006677	369991	Fwd	46	46	4500		X	X
NC_006677	372425	Rev	57	57	5600				X
NC_006677	373943	Fwd	29	29	2800			X
NC_006677	376632	Fwd	25	25	2400	X
NC_006677	378622	Rev	2655	2655	265400					X
NC_006677	379065	Fwd	35	35	3400				X
NC_006677	380388	Rev	69	69	3450	X
NC_006677	381314	Rev	46	46	4600	X
NC_006677	383206	Rev	50	50	4900	X
NC_006677	384323	Rev	22	22	2100		X	X
NC_006677	385683	Rev	28	28	2700		X	X
NC_006677	386333	Rev	27	27	2600		X	X
NC_006677	388263	Rev	1002	1002	100100	X
NC_006677	389263	Rev	22	22	2100	X
NC_006677	389520	Rev	42	42	4100	X		X
NC_006677	389610	Rev	69	69	6800	X
NC_006677	390268	Fwd	2254	2254	225300				X
NC_006677	390299	Rev	64	64	493	X
NC_006677	390957	Rev	20	20	1900			X
NC_006677	391393	Fwd	22	22	2100				X
NC_006677	392230	Rev	25	25	2400	X
NC_006677	393070	Rev	29	29	2800	X
NC_006677	394030	Rev	20	20	1900	X		X
NC_006677	394747	Rev	24	24	2300	X		X
NC_006677	395461	Rev	139	139	13800			X
NC_006677	396567	Rev	133	133	13200		X	X
NC_006677	397134	Rev	1063	1063	106200	X
NC_006677	399424	Fwd	21	21	2000				X
NC_006677	402637	Fwd	22	22	2100				X
NC_006677	406186	Rev	26	26	289	X
NC_006677	406187	Rev	34	34	3300	X
NC_006677	406746	Rev	24	24	2300	X
NC_006677	408519	Rev	1108	1108	110700	X		X
NC_006677	409282	Rev	40	40	3900		X	X
NC_006677	413350	Fwd	24	24	2300				X
NC_006677	414671	Rev	30	30	300			X
NC_006677	415012	Rev	253	253	25300	X
NC_006677	415266	Rev	26	26	2600			X
NC_006677	416111	Fwd	20	20	1900				X
NC_006677	417262	Rev	35	35	1750	X
NC_006677	418364	Fwd	23	23	2200				X
NC_006677	418929	Rev	21	21	2000	X
NC_006677	419989	Rev	21	21	2000			X
NC_006677	420857	Fwd	50	50	1250	X
NC_006677	421748	Fwd	30	30	2900	X
NC_006677	422825	Fwd	22	22	2100	X
NC_006677	424201	Fwd	32	32	3100				X
NC_006677	424653	Rev	38	38	3700	X
NC_006677	429719	Fwd	20	20	1900		X	X
NC_006677	430044	Fwd	2468	2468	246700	X
NC_006677	430081	Fwd	50	50	4900	X
NC_006677	432241	Rev	25	25	2400				X
NC_006677	434505	Rev	27	27	2600				X
NC_006677	435683	Fwd	54	54	5300	X
NC_006677	437069	Fwd	26	26	2500		X	X
NC_006677	443337	Fwd	200	200	19900	X
NC_006677	447650	Fwd	36	36	3500				X
NC_006677	449814	Fwd	25	25	2400				X
NC_006677	450595	Rev	1225	1225	122400	X
NC_006677	454644	Fwd	31	31	3000				X
NC_006677	456252	Rev	51	51	5000	X
NC_006677	456387	Rev	20	20	1900	X
NC_006677	457846	Fwd	25	25	2400				X
NC_006677	457978	Rev	25	25	2400			X
NC_006677	458412	Fwd	49	49	4800	X
NC_006677	460052	Fwd	27	27	2600				X
NC_006677	462146	Fwd	94	94	9300	X
NC_006677	462604	Fwd	63	63	6200			X
NC_006677	464172	Fwd	21	21	2000	X
NC_006677	465663	Fwd	20	20	1900			X
NC_006677	466357	Rev	20	20	1900	X		X
NC_006677	468057	Fwd	36	36	3600				X
NC_006677	468501	Rev	29	29	2800		X	X
NC_006677	469819	Fwd	43	43	2150				X
NC_006677	470922	Rev	20	20	334	X
NC_006677	471502	Fwd	20	20	1900		X	X
NC_006677	472215	Rev	29	29	2800				X
NC_006677	472655	Fwd	40	40	3900				X
NC_006677	473756	Rev	72	72	720	X
NC_006677	474103	Fwd	25	25	2400				X
NC_006677	474729	Rev	52	52	5100	X		X
NC_006677	475046	Rev	23	23	2200	X
NC_006677	476893	Fwd	23	23	2200			X
NC_006677	478204	Fwd	28	28	2700				X
NC_006677	479402	Fwd	40	40	4000			X
NC_006677	480323	Rev	21	21	2000						X
NC_006677	480325	Rev	808	808	80700						X
NC_006677	480332	Rev	33	33	660						X
NC_006677	480761	Rev	27	27	2600						X
NC_006677	481317	Rev	23	23	2200	X
NC_006677	483423	Fwd	29	29	484		X	X
NC_006677	483743	Fwd	38	38	3700	X
NC_006677	484115	Fwd	22	22	2100			X
NC_006677	485905	Rev	21	21	2000	X
NC_006677	486181	Rev	32	32	3100	X	X
NC_006677	490138	Fwd	71	71	7000				X
NC_006677	490162	Rev	26	26	2500		X	X
NC_006677	493787	Fwd	46	46	4500				X
NC_006677	493932	Fwd	20	20	1000	X
NC_006677	494029	Fwd	47	47	4700	X
NC_006677	495980	Rev	32	32	3100	X
NC_006677	496105	Fwd	88	88	267	X
NC_006677	496773	Fwd	46	46	4500		X	X
NC_006677	497314	Fwd	42	42	4100	X
NC_006677	498374	Rev	20	20	1900				X
NC_006677	499883	Fwd	35	35	3400	X
NC_006677	500036	Rev	34	34	3300				X
NC_006677	501196	Rev	20	20	1900			X
NC_006677	502716	Rev	27	27	450	X
NC_006677	503107	Rev	49	49	4800		X	X
NC_006677	503227	Rev	43	43	4200	X
NC_006677	503744	Fwd	26	26	2500	X		X
NC_006677	504332	Fwd	27	27	2600	X
NC_006677	505076	Fwd	34	34	3300	X
NC_006677	506714	Fwd	24	24	2300		X	X
NC_006677	507991	Fwd	54	54	5300						X
NC_006677	508173	Fwd	27	27	2600	X
NC_006677	508606	Fwd	28	28	2700			X
NC_006677	511398	Rev	25	25	2400				X
NC_006677	512576	Fwd	39	39	3800	X
NC_006677	514773	Rev	41	41	4000				X
NC_006677	516093	Rev	59	59	5800		X
NC_006677	516246	Fwd	40	40	3900			X
NC_006677	517077	Rev	25	25	2400				X
NC_006677	522506	Fwd	25	25	2500	X
NC_006677	523422	Rev	21	21	2000				X
NC_006677	523907	Fwd	30	30	2900		X		X
NC_006677	526140	Rev	73	73	7200	X
NC_006677	526380	Rev	27	27	2600	X
NC_006677	526565	Rev	22	22	2100		X		X
NC_006677	526759	Rev	81	81	8000			X
NC_006677	527074	Fwd	45	45	450		X		X
NC_006677	528532	Fwd	370	370	36900	X
NC_006677	528673	Fwd	24	24	1200	X
NC_006677	532063	Rev	23	23	2200			X
NC_006677	532200	Fwd	35	35	3400	X
NC_006677	533786	Fwd	21	21	2000				X
NC_006677	535736	Rev	39	39	3800			X
NC_006677	535911	Rev	20	20	1900	X
NC_006677	536043	Rev	47	47	4600	X
NC_006677	536367	Rev	22	22	1100	X	X
NC_006677	538362	Rev	22	22	2200			X
NC_006677	541066	Fwd	20	20	1900				X
NC_006677	541409	Fwd	33	33	3200		X
NC_006677	541692	Rev	47	47	4600	X
NC_006677	544967	Rev	272	272	27100				X
NC_006677	549577	Fwd	22	22	2100		X		X
NC_006677	558106	Fwd	24	24	2300			X
NC_006677	561169	Rev	68	68	6700	X
NC_006677	561447	Rev	23	23	2200		X	X
NC_006677	562060	Fwd	32	32	3100					X
NC_006677	567686	Fwd	23	23	2200	X
NC_006677	567816	Rev	24	24	2300				X
NC_006677	579955	Rev	38	38	3700	X
NC_006677	581288	Rev	32	32	3200	X
NC_006677	582252	Rev	21	21	2000			X
NC_006677	582403	Rev	61	61	6000	X
NC_006677	583647	Rev	631	631	63000	X
NC_006677	583648	Rev	27	27	2600	X
NC_006677	584103	Fwd	28	28	2700	X
NC_006677	589403	Rev	65	65	723	X
NC_006677	590024	Rev	39	39	3800			X
NC_006677	590607	Rev	22	22	2100	X
NC_006677	591674	Rev	79	75	536	X
NC_006677	591708	Rev	702	702	70100	X
NC_006677	592006	Rev	85	85	8400		X	X
NC_006677	592690	Rev	21	21	2000	X
NC_006677	593525	Fwd	58	58	5700	X
NC_006677	593701	Fwd	122	122	1017	X
NC_006677	596278	Fwd	34	34	3300				X
NC_006677	601103	Rev	20	20	1900	X
NC_006677	601175	Rev	23	23	2200	X
NC_006677	601606	Fwd	32	32	3100				X
NC_006677	604057	Fwd	28	28	2700			X
NC_006677	604745	Fwd	26	26	2500				X
NC_006677	608023	Rev	64	64	6300			X
NC_006677	608757	Rev	57	57	5600	X
NC_006677	609623	Rev	26	26	2500	X
NC_006677	609904	Fwd	72	72	7100		X	X
NC_006677	610576	Fwd	26	26	2500	X		X
NC_006677	610826	Fwd	36	36	3500	X
NC_006677	611062	Fwd	27	27	2600	X		X
NC_006677	611241	Fwd	246	246	24600	X
NC_006677	611787	Fwd	25	25	2400			X
NC_006677	616105	Rev	26	26	2500			X
NC_006677	617002	Fwd	35	35	3500				X
NC_006677	617453	Rev	30	30	2900	X
NC_006677	617864	Fwd	27	27	675				X
NC_006677	619005	Fwd	33	33	3300				X
NC_006677	626118	Rev	50	50	4900	X
NC_006677	626215	Fwd	68	68	378	X
NC_006677	627553	Rev	29	29	2800				X
NC_006677	629583	Rev	22	22	2100			X
NC_006677	629740	Fwd	36	36	3500				X
NC_006677	633217	Rev	21	21	2000	X
NC_006677	633625	Fwd	21	21	2000				X
NC_006677	636699	Rev	1356	1356	135500	X
NC_006677	638347	Fwd	90	90	8900				X
NC_006677	638734	Rev	413	413	41200	X
NC_006677	638882	Rev	96	96	9500		X	X
NC_006677	640774	Rev	26	26	2500	X
NC_006677	640918	Fwd	256	256	25500	X
NC_006677	643790	Rev	22	22	2200	X		X
NC_006677	645693	Rev	20	20	1900	X
NC_006677	648396	Rev	35	35	3400	X
NC_006677	648884	Fwd	21	21	700				X
NC_006677	650230	Fwd	27	27	2600	X
NC_006677	650721	Fwd	21	21	2100			X
NC_006677	654078	Rev	113	113	1028	X
NC_006677	654184	Rev	36	36	3500		X
NC_006677	654807	Fwd	27	27	2600			X
NC_006677	656445	Rev	68	68	6700		X	X
NC_006677	658666	Fwd	22	22	2100				X
NC_006677	659057	Fwd	52	52	5100				X
NC_006677	662140	Rev	51	51	5000				X
NC_006677	662857	Rev	23	23	2200			X
NC_006677	663382	Rev	83	83	8200	X
NC_006677	663548	Rev	27	27	2700		X	X
NC_006677	664588	Fwd	51	51	5000	X
NC_006677	664592	Rev	63	63	6200	X
NC_006677	665830	Fwd	23	23	460				X
NC_006677	667448	Rev	21	21	2000	X
NC_006677	667996	Fwd	21	21	2000				X
NC_006677	671907	Fwd	25	25	2400				X
NC_006677	674990	Rev	22	22	2100	X
NC_006677	676175	Fwd	31	31	3000	X
NC_006677	676998	Rev	20	20	2000				X
NC_006677	678981	Fwd	37	37	3600			X
NC_006677	679508	Rev	44	44	4400				X
NC_006677	680280	Rev	436	436	1064	X
NC_006677	682325	Rev	125	125	12500	X
NC_006677	685941	Fwd	24	24	2300				X
NC_006677	689105	Fwd	21	21	2000				X
NC_006677	689646	Fwd	22	22	2100				X
NC_006677	690424	Rev	20	20	1900		X	X
NC_006677	690982	Rev	24	24	480	X
NC_006677	692849	Fwd	31	31	3000				X
NC_006677	696538	Fwd	26	26	2500				X
NC_006677	697483	Rev	2904	2904	165500	X
NC_006677	698247	Rev	42	42	4100			X
NC_006677	698660	Fwd	167	167	879	X
NC_006677	699186	Fwd	21	21	525			X
NC_006677	700566	Rev	36	36	3500	X
NC_006677	700816	Fwd	41	41	4000				X
NC_006677	702116	Rev	31	31	3000	X
NC_006677	706500	Fwd	54	54	5300				X
NC_006677	707330	Rev	22	22	2100		X	X
NC_006677	708650	Rev	26	26	2500			X
NC_006677	709681	Rev	28	28	2700			X
NC_006677	710022	Rev	33	33	825	X
NC_006677	710963	Fwd	30	30	3000				X
NC_006677	711264	Rev	31	31	3100	X
NC_006677	711337	Fwd	34	34	3300	X
NC_006677	711882	Fwd	29	29	2800			X
NC_006677	713142	Rev	29	29	2800				X
NC_006677	714990	Fwd	20	20	1900				X
NC_006677	715622	Rev	58	58	5700	X
NC_006677	716775	Fwd	26	26	2500			X
NC_006677	718865	Fwd	59	59	5800				X
NC_006677	719838	Rev	67	67	6600	X
NC_006677	722684	Rev	52	52	5100				X
NC_006677	723918	Rev	89	89	469	X
NC_006677	723954	Rev	20	20	1900	X
NC_006677	724168	Fwd	26	26	2500	X
NC_006677	726298	Fwd	28	28	2700	X
NC_006677	728262	Rev	22	22	2100	X
NC_006677	729585	Fwd	41	41	4000		X	X
NC_006677	730559	Rev	27	27	2600				X
NC_006677	732447	Fwd	33	33	3200		X	X
NC_006677	732899	Fwd	21	21	2000	X
NC_006677	733434	Fwd	44	44	4300			X
NC_006677	734093	Rev	29	29	2800				X
NC_006677	735087	Fwd	82	82	8100	X			X
NC_006677	737899	Rev	128	128	12700		X
NC_006677	738109	Rev	33	33	3300				X
NC_006677	739736	Fwd	21	21	2000			X
NC_006677	739796	Rev	59	59	5800				X
NC_006677	741273	Fwd	74	74	7300	X
NC_006677	744229	Rev	58	58	5700	X
NC_006677	750410	Fwd	29	29	2800				X
NC_006677	751606	Rev	40	40	3900	X
NC_006677	755346	Fwd	32	32	3100				X
NC_006677	757131	Rev	102	102	10100			X
NC_006677	757691	Rev	59	59	5800		X	X
NC_006677	757773	Rev	36	36	277	X
NC_006677	760120	Rev	43	43	4200				X
NC_006677	763292	Fwd	29	29	2800				X
NC_006677	764758	Rev	44	44	4300			X
NC_006677	766063	Fwd	22	22	2100				X
NC_006677	767079	Rev	26	26	2500			X
NC_006677	767715	Rev	40	40	3900		X	X
NC_006677	768582	Fwd	48	48	4700	X
NC_006677	768720	Fwd	87	87	8600			X
NC_006677	769094	Rev	27	27	2600				X
NC_006677	769648	Fwd	48	48	4700				X
NC_006677	769734	Rev	24	24	1200	X
NC_006677	776415	Fwd	23	23	2200				X
NC_006677	778086	Fwd	49	49	4800				X
NC_006677	781172	Fwd	50	50	1000				X
NC_006677	781656	Rev	38	38	3700			X
NC_006677	782674	Rev	70	70	6900		X	X
NC_006677	783352	Rev	23	23	2200	X
NC_006677	783639	Rev	1099	1099	109800		X		X
NC_006677	783642	Rev	45	45	4400		X		X
NC_006677	784015	Rev	25	25	2400				X
NC_006677	784118	Fwd	53	53	5200	X		X
NC_006677	784283	Fwd	36	36	3500	X
NC_006677	786199	Fwd	49	49	2450	X
NC_006677	786203	Rev	134	134	13300	X
NC_006677	786361	Fwd	66	66	6500	X
NC_006677	787396	Fwd	74	74	7300	X		X
NC_006677	789791	Fwd	41	41	4000		X	X
NC_006677	790991	Fwd	30	30	1000	X
NC_006677	792185	Rev	34	34	3300				X
NC_006677	795457	Rev	272	272	27100	X
NC_006677	798411	Rev	25	25	2400			X
NC_006677	801816	Fwd	172	172	820	X
NC_006677	802227	Rev	53	53	5200		X		X
NC_006677	802538	Fwd	21	21	2100	X		X
NC_006677	807595	Rev	21	21	2000			X
NC_006677	810060	Fwd	112	112	2800			X
NC_006677	810498	Rev	32	32	3200				X
NC_006677	811794	Rev	23	23	2300		X	X
NC_006677	812520	Fwd	21	21	2000				X
NC_006677	815565	Fwd	21	21	2000		X	X
NC_006677	815854	Fwd	20	20	1900	X
NC_006677	818102	Rev	20	20	1900	X
NC_006677	818242	Fwd	1840	1840	183900	X
NC_006677	818257	Fwd	1411	1411	141000	X
NC_006677	819898	Fwd	23	23	2200	X
NC_006677	821204	Rev	86	86	8600				X
NC_006677	822237	Rev	52	52	5100	X
NC_006677	823922	Rev	2722	2722	136100						X
NC_006677	823923	Rev	1982	1982	99100						X
NC_006677	824239	Rev	25	25	358						X
NC_006677	826406	Fwd	27	27	2600	X
NC_006677	826628	Fwd	21	21	2000		X	X
NC_006677	827005	Fwd	47	47	4600	X
NC_006677	827746	Fwd	498	498	1083	X
NC_006677	831010	Rev	4467	4467	446600						X
NC_006677	831232	Rev	4452	4452	445100						X
NC_006677	832347	Rev	30	30	1500				X
NC_006677	832673	Fwd	34	34	3300		X	X
NC_006677	833014	Rev	29	29	2800				X
NC_006677	833046	Fwd	51	51	5000	X
NC_006677	834834	Rev	31	31	3000	X
NC_006677	835261	Rev	165	165	16400	X
NC_006677	835433	Fwd	28	28	2800	X
NC_006677	838191	Fwd	28	28	2700				X
NC_006677	839842	Rev	24	24	2300	X
NC_006677	840325	Rev	568	568	56700	X
NC_006677	840709	Rev	73	73	7300		X	X
NC_006677	841393	Rev	29	29	2800	X
NC_006677	841915	Rev	24	24	2300	X	X
NC_006677	842556	Rev	25	25	2400	X
NC_006677	846134	Rev	35	35	3400	X
NC_006677	846149	Fwd	38	38	3700	X
NC_006677	846494	Rev	24	24	2300		X
NC_006677	846804	Fwd	38	38	3700			X
NC_006677	848483	Fwd	87	87	8600				X
NC_006677	850920	Fwd	29	29	2800				X
NC_006677	852595	Rev	118	118	11700	X
NC_006677	854899	Fwd	25	25	2400				X
NC_006677	855241	Rev	37	37	925			X
NC_006677	855405	Fwd	2749	2749	274800	X
NC_006677	855798	Fwd	157	157	15600			X
NC_006677	858322	Fwd	36	36	3500				X
NC_006677	859528	Rev	84	84	8300	X
NC_006677	860661	Rev	29	29	2900	X		X
NC_006677	867710	Fwd	29	29	2800				X
NC_006677	869299	Fwd	28	28	2700		X	X
NC_006677	869748	Fwd	31	31	3000	X
NC_006677	871203	Fwd	27	27	900	X
NC_006677	872200	Rev	22	22	2100				X
NC_006677	876486	Rev	53	53	5200	X
NC_006677	876648	Fwd	23	23	2200				X
NC_006677	878478	Rev	22	22	2100		X	X
NC_006677	879278	Rev	61	61	6000	X
NC_006677	879427	Rev	20	20	1900	X		X
NC_006677	879702	Fwd	21	21	2000				X
NC_006677	880454	Rev	25	25	2400	X		X
NC_006677	881568	Fwd	31	31	3000				X
NC_006677	882515	Rev	90	90	8900	X
NC_006677	883000	Rev	392	392	39100	X
NC_006677	883679	Fwd	37	37	3600				X
NC_006677	883833	Rev	59	59	5800	X
NC_006677	883892	Rev	21	21	2000	X
NC_006677	884388	Fwd	40	40	3900	X
NC_006677	886083	Fwd	21	21	263				X
NC_006677	888064	Fwd	49	49	4800				X
NC_006677	888248	Fwd	61	61	1220	X
NC_006677	888879	Rev	24	24	2300				X
NC_006677	889666	Rev	26	26	2500				X
NC_006677	890076	Rev	20	20	1900				X
NC_006677	893109	Fwd	77	77	7600	X
NC_006677	895285	Fwd	54	54	5300				X
NC_006677	895341	Rev	30	30	375	X
NC_006677	895778	Rev	107	107	10600	X
NC_006677	897008	Rev	49	49	4800	X
NC_006677	898770	Rev	26	26	2500		X	X
NC_006677	898951	Rev	25	25	2400		X	X
NC_006677	899120	Rev	48	48	4700	X
NC_006677	900674	Rev	228	228	22700	X
NC_006677	900686	Rev	20	20	2000	X
NC_006677	901069	Rev	21	21	2000		X	X
NC_006677	903115	Rev	27	27	2600	X
NC_006677	903158	Rev	29	29	2800	X
NC_006677	903900	Rev	32	32	3100		X
NC_006677	904803	Rev	26	26	2500	X
NC_006677	906952	Rev	35	35	3400	X
NC_006677	908052	Rev	44	44	4300	X
NC_006677	908149	Fwd	24	24	2300			X
NC_006677	909425	Fwd	20	20	1900			X
NC_006677	910578	Rev	22	22	2100		X	X
NC_006677	910721	Rev	929	929	23225			X
NC_006677	910754	Rev	52	52	5100	X
NC_006677	910797	Fwd	63	63	252	X
NC_006677	910816	Rev	1045	1045	104400	X
NC_006677	910961	Fwd	40	40	3900			X
NC_006677	912313	Rev	48	48	4700				X
NC_006677	913119	Rev	23	23	2200				X
NC_006677	913680	Fwd	24	24	2300	X
NC_006677	917410	Fwd	22	22	2100				X
NC_006677	918363	Rev	23	23	2200		X	X
NC_006677	920264	Fwd	30	30	2900				X
NC_006677	920293	Rev	25	25	2400			X
NC_006677	923678	Rev	89	89	8800	X
NC_006677	924740	Fwd	718	718	71700				X
NC_006677	925137	Fwd	850	850	84900	X
NC_006677	925138	Fwd	38	38	3700	X
NC_006677	925367	Fwd	75	75	7400			X
NC_006677	929355	Rev	50	50	4900	X
NC_006677	929569	Fwd	31	31	3000				X
NC_006677	933320	Fwd	33	33	3200				X
NC_006677	933713	Rev	25	25	2400			X
NC_006677	933925	Rev	20	20	1900	X
NC_006677	934699	Fwd	22	22	2100			X
NC_006677	935253	Fwd	33	33	3200		X	X
NC_006677	935964	Fwd	34	34	3300	X
NC_006677	937335	Fwd	40	40	3900		X	X
NC_006677	937522	Rev	35	35	3400				X
NC_006677	938143	Fwd	25	25	2400		X	X
NC_006677	938340	Rev	21	21	2000				X
NC_006677	939615	Fwd	25	25	2500	X
NC_006677	939839	Fwd	21	21	2000						X
NC_006677	940392	Fwd	1039	1039	103800						X
NC_006677	942151	Rev	1066	1066	106500	X
NC_006677	942218	Rev	31	31	3000		X
NC_006677	942907	Rev	34	34	3300			X
NC_006677	943597	Rev	20	20	1900	X
NC_006677	943845	Fwd	91	91	9000			X
NC_006677	946528	Rev	294	294	29300		X	X
NC_006677	947956	Rev	32	32	3100	X
NC_006677	948003	Fwd	24	24	2300		X		X
NC_006677	948314	Fwd	38	38	3700				X
NC_006677	949299	Fwd	31	31	3000		X	X
NC_006677	949442	Fwd	30	30	2900	X
NC_006677	950538	Fwd	27	27	2700			X
NC_006677	952441	Fwd	53	53	5200		X
NC_006677	953685	Rev	33	33	3200				X
NC_006677	957470	Fwd	31	31	3000				X
NC_006677	957906	Fwd	50	50	4900				X
NC_006677	958316	Fwd	28	28	2700				X
NC_006677	963049	Fwd	49	49	4800	X
NC_006677	963728	Fwd	579	579	57800					X
NC_006677	964638	Rev	63	63	6200	X
NC_006677	964654	Fwd	24	24	2300	X
NC_006677	964893	Fwd	28	28	2800			X
NC_006677	965886	Rev	78	78	7700				X
NC_006677	968010	Fwd	66	66	6500	X
NC_006677	969947	Rev	53	53	5200		X	X
NC_006677	971998	Rev	24	24	2300				X
NC_006677	972978	Rev	31	31	3000			X
NC_006677	974113	Fwd	35	35	3400			X
NC_006677	975042	Rev	24	24	2300				X
NC_006677	976190	Rev	50	50	834	X
NC_006677	976195	Rev	1201	1201	120000	X
NC_006677	976981	Rev	36	36	3500				X
NC_006677	977536	Fwd	29	29	2800				X
NC_006677	978591	Rev	20	20	1900			X
NC_006677	978974	Rev	48	48	4700	X
NC_006677	980664	Rev	23	23	2200	X
NC_006677	981967	Fwd	29	29	2800	X			X
NC_006677	985024	Rev	41	41	4000				X
NC_006677	987367	Fwd	39	39	781				X
NC_006677	988506	Rev	27	27	2600	X
NC_006677	989573	Rev	65	65	6400	X
NC_006677	989987	Fwd	34	34	3300				X
NC_006677	990525	Rev	25	25	2400			X
NC_006677	991631	Fwd	40	40	3900			X
NC_006677	993151	Rev	23	23	1150				X
NC_006677	993787	Rev	26	26	2600				X
NC_006677	993939	Fwd	58	58	5700	X
NC_006677	994582	Rev	20	20	1900				X
NC_006677	996898	Fwd	32	32	3100	X
NC_006677	997643	Fwd	99	99	900					X
NC_006677	998015	Fwd	25	25	2400				X
NC_006677	999294	Rev	20	20	2000	X
NC_006677	1000169	Fwd	22	22	2200				X
NC_006677	1000539	Rev	25	25	834	X
NC_006677	1000798	Rev	39	39	3800		X
NC_006677	1004881	Fwd	20	20	1900		X	X
NC_006677	1005097	Rev	26	26	2500				X
NC_006677	1009688	Rev	29	29	2900			X
NC_006677	1010048	Fwd	1228	1228	122700				X
NC_006677	1010168	Rev	36	36	3500	X
NC_006677	1010996	Fwd	35	35	3400				X
NC_006677	1011063	Rev	20	20	1900	X		X
NC_006677	1011085	Fwd	36	36	3500				X
NC_006677	1012318	Rev	24	24	2300			X
NC_006677	1014432	Rev	28	28	2700		X		X
NC_006677	1016371	Fwd	91	91	9000	X
NC_006677	1018157	Rev	37	37	3600				X
NC_006677	1018237	Fwd	25	25	2500		X	X
NC_006677	1018616	Fwd	34	34	3300	X
NC_006677	1018746	Rev	26	26	2600				X
NC_006677	1021942	Fwd	29	29	2800	X
NC_006677	1023029	Rev	65	65	6400				X
NC_006677	1023036	Fwd	25	25	2400	X		X
NC_006677	1023123	Fwd	22	22	2100	X
NC_006677	1025964	Fwd	22	22	2100				X
NC_006677	1027654	Rev	22	22	2100	X
NC_006677	1029337	Rev	39	39	3800				X
NC_006677	1031135	Fwd	73	73	7200			X
NC_006677	1031812	Fwd	57	57	5600		X
NC_006677	1032252	Fwd	31	31	3000			X
NC_006677	1033646	Rev	20	20	1900				X
NC_006677	1036430	Fwd	33	33	3200				X
NC_006677	1037994	Rev	21	21	2000	X
NC_006677	1038114	Rev	323	323	32200	X
NC_006677	1038218	Fwd	59	59	5800	X
NC_006677	1039291	Fwd	21	21	2000	X
NC_006677	1039682	Fwd	24	24	2400			X
NC_006677	1039877	Rev	37	37	3600				X
NC_006677	1040797	Rev	43	43	4200				X
NC_006677	1044473	Fwd	1951	1951	195000				X
NC_006677	1045476	Rev	26	26	2500	X
NC_006677	1046344	Rev	20	20	1900	X
NC_006677	1046655	Rev	26	26	2500		X	X
NC_006677	1049774	Rev	38	38	3700			X
NC_006677	1050071	Rev	27	27	2600	X
NC_006677	1050374	Rev	20	20	1900		X		X
NC_006677	1051287	Fwd	36	36	3500			X
NC_006677	1051978	Fwd	45	45	4500	X
NC_006677	1052356	Rev	62	62	6100				X
NC_006677	1057278	Fwd	47	47	4600		X	X
NC_006677	1057542	Fwd	27	27	2600	X
NC_006677	1058363	Fwd	47	47	277	X
NC_006677	1059200	Fwd	21	21	2100	X
NC_006677	1059233	Fwd	90	90	429	X
NC_006677	1059941	Rev	31	31	3000				X
NC_006677	1061773	Fwd	25	25	2500		X
NC_006677	1065479	Rev	22	22	2100				X
NC_006677	1066448	Fwd	33	33	3200				X
NC_006677	1067066	Rev	43	43	4200	X
NC_006677	1068357	Fwd	24	24	2300				X
NC_006677	1069702	Rev	29	29	2800			X
NC_006677	1071289	Fwd	89	89	8800				X
NC_006677	1073329	Rev	25	25	2500				X
NC_006677	1073507	Fwd	21	21	700	X
NC_006677	1075151	Rev	24	24	2400			X
NC_006677	1075409	Fwd	96	96	640	X
NC_006677	1075672	Fwd	31	31	3000			X
NC_006677	1075965	Fwd	383	383	320		X
NC_006677	1076001	Fwd	45	41	1025	X
NC_006677	1076072	Fwd	21	21	2000	X
NC_006677	1077201	Rev	27	27	2600				X
NC_006677	1077424	Fwd	36	36	1200		X	X
NC_006677	1078168	Rev	41	41	4000				X
NC_006677	1079520	Rev	64	64	6300				X
NC_006677	1082107	Rev	23	23	2200	X
NC_006677	1082672	Rev	56	56	5500		X	X
NC_006677	1084244	Rev	94	94	9400	X
NC_006677	1085579	Rev	21	21	2000				X
NC_006677	1086263	Fwd	30	30	2900		X	X
NC_006677	1086393	Rev	33	33	3200				X
NC_006677	1087670	Fwd	109	109	10800			X
NC_006677	1089094	Rev	80	80	7900	X
NC_006677	1090394	Fwd	24	24	2300				X
NC_006677	1094382	Rev	40	40	3900			X
NC_006677	1096397	Fwd	20	20	1900	X
NC_006677	1096479	Fwd	22	22	2100		X	X
NC_006677	1096634	Rev	21	21	1050				X
NC_006677	1097541	Fwd	31	31	3000			X
NC_006677	1099315	Fwd	46	46	4500	X
NC_006677	1100199	Fwd	33	33	3200	X		X
NC_006677	1100304	Fwd	61	61	6000	X
NC_006677	1100607	Fwd	24	24	2300						X
NC_006677	1100702	Fwd	32	32	3100						X
NC_006677	1101109	Rev	23	23	2200				X
NC_006677	1101551	Fwd	103	103	10200	X
NC_006677	1101655	Fwd	23	23	2200		X	X
NC_006677	1104453	Fwd	21	21	2000				X
NC_006677	1105830	Fwd	37	37	3600	X
NC_006677	1107716	Rev	20	20	1900	X
NC_006677	1108487	Fwd	28	28	2700				X
NC_006677	1108877	Fwd	23	23	2200				X
NC_006677	1110560	Fwd	52	52	5100				X
NC_006677	1110908	Fwd	39	39	1950				X
NC_006677	1111558	Rev	32	32	3100	X
NC_006677	1113009	Fwd	30	30	2900	X
NC_006677	1114975	Rev	26	26	2500				X
NC_006677	1118048	Fwd	46	46	4500			X
NC_006677	1120078	Fwd	29	29	2800			X
NC_006677	1120682	Fwd	44	44	4300		X	X
NC_006677	1122775	Fwd	20	20	1900				X
NC_006677	1123851	Rev	24	24	600		X	X
NC_006677	1125292	Rev	37	37	1234			X
NC_006677	1125502	Rev	30	30	2900	X
NC_006677	1125643	Rev	34	34	3300	X
NC_006677	1125897	Fwd	31	31	3000				X
NC_006677	1126159	Fwd	47	47	4600				X
NC_006677	1127125	Rev	26	26	650		X	X
NC_006677	1127603	Fwd	54	54	5300				X
NC_006677	1127703	Rev	31	29	1450			X
NC_006677	1129021	Fwd	121	121	12000				X
NC_006677	1129216	Rev	21	21	2000			X
NC_006677	1129447	Rev	44	44	4300	X
NC_006677	1129627	Fwd	24	24	1200	X
NC_006677	1129700	Rev	24	24	2300		X
NC_006677	1129951	Rev	30	30	2900		X		X
NC_006677	1130487	Rev	25	25	2400				X
NC_006677	1131260	Fwd	39	39	3800				X
NC_006677	1132563	Rev	55	55	5400		X	X
NC_006677	1132914	Fwd	164	164	16300		X		X
NC_006677	1133496	Fwd	26	26	2500			X
NC_006677	1136184	Fwd	22	22	2200	X		X
NC_006677	1137586	Fwd	38	38	3700				X
NC_006677	1139048	Rev	23	23	2200		X	X
NC_006677	1140535	Fwd	23	23	2300						X
NC_006677	1140754	Fwd	81	81	8000						X
NC_006677	1141570	Rev	27	27	1350				X
NC_006677	1142843	Fwd	29	29	2800				X
NC_006677	1143612	Fwd	29	29	580	X		X
NC_006677	1144180	Rev	22	22	2100				X
NC_006677	1145499	Fwd	21	21	2000			X
NC_006677	1145878	Fwd	39	39	3800		X	X
NC_006677	1145890	Rev	23	23	2200				X
NC_006677	1145985	Fwd	22	22	315		X	X
NC_006677	1147259	Fwd	24	24	2300			X
NC_006677	1149372	Rev	47	47	4600	X
NC_006677	1150253	Rev	50	50	4900			X
NC_006677	1150456	Rev	36	36	3500	X
NC_006677	1150885	Fwd	23	23	2200				X
NC_006677	1151478	Rev	22	22	2100		X	X
NC_006677	1152051	Rev	49	49	4800	X
NC_006677	1152161	Rev	24	24	2400		X	X
NC_006677	1152394	Fwd	32	32	3100				X
NC_006677	1155028	Fwd	20	20	1900	X
NC_006677	1155666	Fwd	28	28	2700			X
NC_006677	1156614	Fwd	21	21	2000				X
NC_006677	1156748	Fwd	36	36	3500	X
NC_006677	1156898	Fwd	64	64	6300	X
NC_006677	1158623	Rev	23	23	2200		X		X
NC_006677	1159689	Fwd	24	24	2300			X
NC_006677	1161565	Fwd	21	21	1050			X
NC_006677	1161571	Rev	26	26	2500				X
NC_006677	1162602	Rev	21	21	2000						X
NC_006677	1162929	Rev	24	24	2300						X
NC_006677	1163079	Rev	23	23	2200						X
NC_006677	1164431	Rev	36	36	3500	X
NC_006677	1166527	Fwd	25	25	2400				X
NC_006677	1166666	Fwd	27	27	386				X
NC_006677	1169782	Fwd	146	146	14500				X
NC_006677	1172135	Rev	97	97	9600	X
NC_006677	1172215	Fwd	22	22	2100	X
NC_006677	1172463	Fwd	25	25	2400	X
NC_006677	1174486	Rev	247	247	1373	X
NC_006677	1176747	Rev	20	20	1000			X
NC_006677	1176851	Fwd	31	31	259	X
NC_006677	1177809	Rev	27	27	2600				X
NC_006677	1178316	Fwd	20	20	1900			X
NC_006677	1178694	Rev	27	27	2600				X
NC_006677	1178914	Fwd	24	24	2300		X	X
NC_006677	1181340	Rev	22	22	2100				X
NC_006677	1182938	Fwd	30	30	2900				X
NC_006677	1184653	Rev	43	43	430	X
NC_006677	1185153	Rev	261	261	1135	X
NC_006677	1185294	Rev	29	29	2800	X
NC_006677	1185582	Fwd	210	210	20900			X
NC_006677	1187673	Fwd	40	40	4000				X
NC_006677	1188651	Rev	115	115	11400		X
NC_006677	1188953	Fwd	22	22	2100				X
NC_006677	1190297	Fwd	1284	1284	128300				X
NC_006677	1190657	Rev	112	112	5600	X
NC_006677	1191079	Fwd	32	32	3100	X
NC_006677	1193573	Rev	24	24	2300				X
NC_006677	1193829	Fwd	28	28	400	X
NC_006677	1194073	Rev	22	22	2100				X
NC_006677	1194381	Fwd	22	22	2100			X
NC_006677	1196996	Fwd	23	23	2300		X
NC_006677	1197114	Fwd	61	61	6000		X
NC_006677	1197470	Fwd	82	82	8100	X
NC_006677	1197471	Fwd	29	29	2800	X
NC_006677	1197580	Fwd	24	24	2300		X	X
NC_006677	1200005	Fwd	64	64	6300	X
NC_006677	1200192	Fwd	100	100	10000	X
NC_006677	1204716	Fwd	25	25	2400		X	X
NC_006677	1205429	Fwd	59	59	5800	X
NC_006677	1205435	Fwd	55	55	5400	X
NC_006677	1205548	Fwd	25	25	2400			X
NC_006677	1206886	Rev	42	42	4100		X	X
NC_006677	1206935	Rev	41	41	4000		X	X
NC_006677	1207994	Rev	95	95	9400	X
NC_006677	1208039	Rev	25	25	1250	X
NC_006677	1208401	Fwd	37	37	3600		X	X
NC_006677	1211603	Fwd	23	23	767	X
NC_006677	1211976	Fwd	30	30	3000						X
NC_006677	1212309	Fwd	27	27	2600						X
NC_006677	1212315	Fwd	33	33	1650						X
NC_006677	1215219	Rev	44	44	4300	X
NC_006677	1217011	Rev	40	40	572	X
NC_006677	1217084	Rev	51	51	5000	X
NC_006677	1217126	Fwd	21	21	2000				X
NC_006677	1218189	Rev	26	26	2500		X	X
NC_006677	1219912	Rev	30	30	2900			X
NC_006677	1220137	Rev	42	42	4200	X
NC_006677	1220402	Rev	542	542	54200	X
NC_006677	1220404	Rev	159	159	3975	X
NC_006677	1220609	Rev	20	20	1900	X
NC_006677	1220880	Rev	22	22	2100		X	X
NC_006677	1222178	Fwd	22	22	2100	X
NC_006677	1222537	Rev	61	61	6000				X
NC_006677	1222802	Fwd	21	21	2000	X
NC_006677	1223629	Rev	49	49	4800				X
NC_006677	1226070	Fwd	21	21	2000		X	X
NC_006677	1226119	Rev	25	25	2400				X
NC_006677	1226835	Fwd	61	61	3050			X
NC_006677	1228592	Rev	21	21	2000				X
NC_006677	1232005	Fwd	29	29	2800				X
NC_006677	1233520	Fwd	23	23	2200	X
NC_006677	1234441	Rev	24	24	2300				X
NC_006677	1234804	Fwd	26	26	2500	X
NC_006677	1236784	Rev	38	38	3700				X
NC_006677	1237772	Fwd	20	20	1900				X
NC_006677	1237881	Fwd	67	67	6600				X
NC_006677	1237962	Fwd	319	319	31800				X
NC_006677	1240165	Fwd	67	67	6600				X
NC_006677	1241690	Rev	26	26	2500	X
NC_006677	1241783	Fwd	20	20	1900				X
NC_006677	1242823	Rev	25	25	2400		X	X
NC_006677	1243651	Rev	24	24	2300	X
NC_006677	1243991	Fwd	25	25	2400		X	X
NC_006677	1246135	Rev	32	32	800				X
NC_006677	1246486	Fwd	21	21	2100				X
NC_006677	1247550	Fwd	1573	1573	157200				X
NC_006677	1249610	Rev	37	37	3600	X
NC_006677	1250194	Rev	40	40	3900				X
NC_006677	1252088	Fwd	48	48	4700	X
NC_006677	1254718	Fwd	23	23	2200		X	X
NC_006677	1254834	Fwd	53	53	5200	X		X
NC_006677	1255633	Rev	20	20	1900				X
NC_006677	1257562	Rev	27	27	2600				X
NC_006677	1257944	Fwd	30	30	2900	X
NC_006677	1257992	Fwd	47	47	4600	X
NC_006677	1258080	Fwd	1943	1943	194200	X
NC_006677	1258377	Fwd	22	22	2100	X
NC_006677	1259694	Rev	20	20	1900			X
NC_006677	1259836	Rev	67	67	6600	X
NC_006677	1260219	Rev	28	28	2700		X	X
NC_006677	1260334	Rev	26	26	2500	X
NC_006677	1260345	Rev	132	132	13100	X
NC_006677	1260395	Fwd	260	260	25900	X
NC_006677	1260531	Rev	27	27	2600	X
NC_006677	1260696	Rev	32	32	3100				X
NC_006677	1261481	Fwd	23	23	2200	X
NC_006677	1262199	Fwd	22	22	2100			X
NC_006677	1262666	Fwd	1730	1730	172900							X
NC_006677	1262701	Fwd	394	387	759							X
NC_006677	1262882	Fwd	149	149	14800							X
NC_006677	1263365	Fwd	283	283	4717							X
NC_006677	1264477	Fwd	767	767	38350						X
NC_006677	1264528	Fwd	48	46	271						X
NC_006677	1264577	Fwd	23	23	288						X
NC_006677	1264911	Fwd	34	34	3300							X
NC_006677	1264984	Fwd	25	25	2400							X
NC_006677	1265026	Fwd	164	164	586							X
NC_006677	1265281	Fwd	608	608	60800							X
NC_006677	1265492	Fwd	241	241	6025							X
NC_006677	1267411	Fwd	87	87	791							X
NC_006677	1267834	Fwd	48	48	4700							X
NC_006677	1267868	Fwd	27	27	1350						X
NC_006677	1269017	Fwd	37	37	3700				X
NC_006677	1269426	Fwd	23	23	2200				X
NC_006677	1272180	Rev	25	25	2400				X
NC_006677	1273138	Rev	191	191	19000				X
NC_006677	1273332	Fwd	21	21	2000			X
NC_006677	1276611	Fwd	23	23	2200			X
NC_006677	1278264	Fwd	73	73	7200				X
NC_006677	1278615	Rev	22	22	2100			X
NC_006677	1279701	Fwd	67	67	6600				X
NC_006677	1281560	Rev	58	58	5700				X
NC_006677	1282709	Fwd	32	32	3200		X	X
NC_006677	1284357	Fwd	32	32	3100	X		X
NC_006677	1285116	Fwd	31	31	3000	X
NC_006677	1286695	Rev	30	30	2900				X
NC_006677	1287731	Fwd	69	69	3450		X	X
NC_006677	1288685	Fwd	26	26	1300			X
NC_006677	1288903	Rev	20	20	1900				X
NC_006677	1290352	Fwd	27	27	2700				X
NC_006677	1290753	Rev	63	63	1575		X	X
NC_006677	1291583	Rev	41	41	4000		X	X
NC_006677	1292539	Rev	131	131	13000		X	X
NC_006677	1292635	Fwd	27	27	900				X
NC_006677	1294059	Rev	20	20	1900	X
NC_006677	1295879	Rev	25	25	2500			X
NC_006677	1295907	Fwd	35	35	1750				X
NC_006677	1296761	Rev	38	38	3800		X
NC_006677	1296915	Fwd	22	22	2100			X
NC_006677	1299649	Rev	23	23	2200				X
NC_006677	1304208	Rev	28	28	700			X
NC_006677	1304290	Rev	191	191	9550	X
NC_006677	1304446	Rev	28	28	2700	X
NC_006677	1304530	Rev	29	29	2900	X		X
NC_006677	1304875	Rev	58	58	5700	X
NC_006677	1304926	Fwd	37	37	3700	X
NC_006677	1307008	Fwd	24	24	2300	X	X
NC_006677	1307510	Fwd	35	35	1167		X	X
NC_006677	1307959	Fwd	24	24	1200			X
NC_006677	1309716	Rev	22	22	2200				X
NC_006677	1310361	Fwd	26	26	2500	X
NC_006677	1311526	Rev	39	39	3800			X
NC_006677	1312864	Rev	41	41	4000				X
NC_006677	1313325	Fwd	21	21	2000	X
NC_006677	1316474	Rev	33	33	3200				X
NC_006677	1317305	Fwd	56	56	5600	X
NC_006677	1317348	Fwd	157	157	15600			X
NC_006677	1320223	Fwd	30	30	2900			X
NC_006677	1320706	Fwd	94	94	9300	X
NC_006677	1321434	Rev	33	33	3200				X
NC_006677	1323292	Fwd	37	37	3600			X
NC_006677	1323641	Rev	35	35	700				X
NC_006677	1324595	Fwd	23	23	2200		X	X
NC_006677	1327089	Fwd	22	22	2100	X	X
NC_006677	1327389	Fwd	25	25	2400	X		X
NC_006677	1328870	Fwd	27	27	1350			X
NC_006677	1329987	Fwd	25	25	2400	X
NC_006677	1330403	Fwd	38	38	3700	X
NC_006677	1330758	Fwd	25	25	2400			X
NC_006677	1333250	Rev	42	42	4100				X
NC_006677	1335821	Fwd	26	26	1300		X	X
NC_006677	1336120	Fwd	29	29	2900	X
NC_006677	1336237	Fwd	29	29	1450	X
NC_006677	1337263	Fwd	23	23	2200		X	X
NC_006677	1337514	Rev	42	42	4100				X
NC_006677	1338363	Fwd	23	23	2200			X
NC_006677	1339280	Rev	38	38	3700				X
NC_006677	1340661	Fwd	68	68	6700				X
NC_006677	1342604	Rev	65	65	6400			X
NC_006677	1342675	Fwd	31	31	3100				X
NC_006677	1345360	Fwd	63	63	6200				X
NC_006677	1346313	Rev	49	49	4800	X
NC_006677	1346318	Rev	28	28	2700	X
NC_006677	1347004	Rev	21	21	2000			X
NC_006677	1350256	Fwd	31	31	3000		X	X
NC_006677	1351158	Rev	67	67	6600				X
NC_006677	1352149	Rev	24	24	2300				X
NC_006677	1354083	Fwd	635	635	63400		X	X
NC_006677	1354672	Rev	26	26	2600				X
NC_006677	1354747	Fwd	20	20	1900			X
NC_006677	1358892	Fwd	30	30	2900	X
NC_006677	1360940	Rev	31	31	3000				X
NC_006677	1361494	Fwd	20	20	1900		X	X
NC_006677	1362362	Fwd	417	417	41700	X
NC_006677	1363731	Fwd	26	26	650			X
NC_006677	1364813	Rev	28	28	2700				X
NC_006677	1365377	Fwd	29	29	2800			X
NC_006677	1366124	Rev	22	22	2100				X
NC_006677	1368242	Fwd	91	91	9000				X
NC_006677	1372314	Fwd	52	52	5100				X
NC_006677	1372659	Rev	27	27	2600	X
NC_006677	1373296	Fwd	58	58	645	X
NC_006677	1374963	Fwd	34	34	3300				X
NC_006677	1376277	Rev	48	48	4700		X	X
NC_006677	1377667	Rev	49	49	4800	X
NC_006677	1385477	Fwd	28	28	2700				X
NC_006677	1385874	Rev	90	90	8900	X
NC_006677	1386048	Fwd	68	68	6700	X
NC_006677	1386371	Rev	30	30	2900				X
NC_006677	1387537	Rev	28	28	2700	X
NC_006677	1391049	Rev	32	32	3100				X
NC_006677	1391769	Fwd	25	25	1250	X			X
NC_006677	1391892	Fwd	25	25	2400	X
NC_006677	1391896	Rev	58	58	5700	X
NC_006677	1392146	Rev	21	21	2000		X		X
NC_006677	1392514	Fwd	31	31	3000			X
NC_006677	1393893	Fwd	89	89	8800	X
NC_006677	1393909	Fwd	1187	1187	118600	X
NC_006677	1394315	Fwd	22	22	2100			X
NC_006677	1398354	Rev	78	78	1115	X
NC_006677	1400067	Rev	30	30	2900				X
NC_006677	1401540	Fwd	171	171	17000				X
NC_006677	1402364	Rev	28	28	2800		X	X
NC_006677	1403122	Fwd	54	54	5300				X
NC_006677	1406991	Rev	42	42	4100				X
NC_006677	1407191	Fwd	21	21	2000			X
NC_006677	1409361	Fwd	57	57	5600	X
NC_006677	1409366	Fwd	25	25	313	X
NC_006677	1409855	Rev	66	66	6500				X
NC_006677	1410797	Fwd	83	83	8200	X
NC_006677	1413298	Fwd	53	53	5200	X
NC_006677	1413693	Fwd	35	35	3400	X
NC_006677	1415439	Fwd	24	24	2300				X
NC_006677	1420011	Rev	111	111	11000	X
NC_006677	1422969	Fwd	28	28	2800			X
NC_006677	1425295	Fwd	22	22	2100	X
NC_006677	1425493	Fwd	26	26	2600			X
NC_006677	1426315	Fwd	77	77	7700						X
NC_006677	1426570	Fwd	90	90	1000	X
NC_006677	1427285	Rev	43	43	4200				X
NC_006677	1429109	Rev	20	20	1900				X
NC_006677	1430220	Fwd	23	23	2200			X
NC_006677	1430304	Rev	47	47	4600				X
NC_006677	1431359	Fwd	29	29	2900						X
NC_006677	1431483	Rev	563	563	56200						X
NC_006677	1431609	Fwd	29	29	580						X
NC_006677	1431611	Fwd	2437	2437	243600						X
NC_006677	1432459	Fwd	39	39	3800	X
NC_006677	1434652	Fwd	31	31	3000	X
NC_006677	1434689	Rev	45	45	4400				X
NC_006677	1435951	Fwd	21	21	2000			X
NC_006677	1438026	Fwd	1732	1732	173100							X
NC_006677	1438061	Fwd	398	390	723							X
NC_006677	1438242	Fwd	154	154	15300							X
NC_006677	1438244	Fwd	29	29	415							X
NC_006677	1438725	Fwd	261	261	3263							X
NC_006677	1439837	Fwd	756	756	15120						X
NC_006677	1439888	Fwd	46	45	563						X
NC_006677	1440271	Fwd	28	28	2700							X
NC_006677	1440384	Fwd	21	21	2000							X
NC_006677	1440386	Fwd	181	181	724							X
NC_006677	1440424	Fwd	204	204	280							X
NC_006677	1440435	Fwd	36	36	900							X
NC_006677	1440641	Fwd	597	597	29850							X
NC_006677	1440852	Fwd	231	231	5775							X
NC_006677	1442772	Fwd	78	78	600							X
NC_006677	1442779	Fwd	21	21	700							X
NC_006677	1443195	Fwd	71	71	7000							X
NC_006677	1443229	Fwd	22	22	734						X
NC_006677	1443648	Fwd	26	26	2600				X
NC_006677	1447057	Rev	229	229	22800	X
NC_006677	1449023	Fwd	98	98	9700	X
NC_006677	1450426	Fwd	69	69	6800				X
NC_006677	1452162	Fwd	23	23	2300				X
NC_006677	1453221	Rev	29	29	2800	X
NC_006677	1453239	Fwd	74	74	7300	X
NC_006677	1453414	Fwd	30	30	2900		X	X
NC_006677	1453651	Fwd	37	37	3600		X	X
NC_006677	1458416	Rev	26	26	2500			X
NC_006677	1459051	Rev	21	21	2000	X
NC_006677	1461358	Fwd	36	36	3500				X
NC_006677	1462619	Fwd	23	23	2200				X
NC_006677	1462814	Rev	35	35	3400			X
NC_006677	1464168	Fwd	23	23	2200	X
NC_006677	1466421	Rev	80	80	7900				X
NC_006677	1469131	Rev	42	42	4100				X
NC_006677	1471230	Fwd	90	90	8900				X
NC_006677	1473132	Rev	33	33	3200	X		X
NC_006677	1473483	Rev	20	20	1900		X	X
NC_006677	1475301	Fwd	33	33	3200				X
NC_006677	1475630	Rev	138	138	13700	X
NC_006677	1477176	Rev	22	22	2100				X
NC_006677	1480515	Fwd	20	20	1000	X
NC_006677	1480660	Rev	43	43	4300	X
NC_006677	1484062	Rev	66	66	6500				X
NC_006677	1484237	Fwd	21	21	2100				X
NC_006677	1486372	Rev	20	20	1900			X
NC_006677	1486566	Fwd	38	38	3700		X
NC_006677	1486853	Fwd	178	178	17700	X
NC_006677	1487482	Rev	26	26	2500				X
NC_006677	1492339	Rev	39	39	3800	X
NC_006677	1492753	Rev	40	40	3900	X
NC_006677	1494512	Fwd	36	36	3500				X
NC_006677	1498229	Fwd	47	47	2350				X
NC_006677	1502074	Rev	31	31	3000				X
NC_006677	1502117	Fwd	41	41	684	X	X
NC_006677	1502550	Rev	23	23	2200				X
NC_006677	1503730	Rev	1791	1791	179000				X
NC_006677	1504323	Fwd	21	21	2000	X
NC_006677	1504533	Fwd	28	28	1400	X
NC_006677	1505114	Fwd	88	88	8700		X	X
NC_006677	1505863	Rev	24	24	2300				X
NC_006677	1508673	Rev	25	25	2400				X
NC_006677	1508875	Fwd	125	125	12400	X
NC_006677	1509024	Fwd	120	120	11900	X
NC_006677	1511466	Rev	25	25	2400			X
NC_006677	1511774	Rev	182	182	2275	X
NC_006677	1511775	Rev	633	633	63200	X
NC_006677	1513118	Rev	60	60	5900	X
NC_006677	1513268	Fwd	92	92	9100	X
NC_006677	1514381	Rev	146	146	14500					X
NC_006677	1516260	Rev	22	22	1100	X
NC_006677	1519779	Rev	209	209	20800	X
NC_006677	1519940	Fwd	20	20	1900			X
NC_006677	1522050	Fwd	271	271	27000	X		X
NC_006677	1524525	Rev	234	234	23300				X
NC_006677	1525054	Rev	21	21	2000				X
NC_006677	1527178	Rev	20	20	1900				X
NC_006677	1527993	Fwd	25	25	2400			X
NC_006677	1529702	Rev	28	28	2700				X
NC_006677	1530678	Fwd	24	24	400		X	X
NC_006677	1531284	Rev	58	58	5700				X
NC_006677	1533343	Fwd	211	211	21000	X
NC_006677	1534849	Rev	27	27	2600						X
NC_006677	1534946	Rev	1014	1014	101300						X
NC_006677	1535317	Rev	26	26	2500			X
NC_006677	1535722	Rev	20	20	1900	X
NC_006677	1537308	Fwd	24	24	2300				X
NC_006677	1537581	Rev	28	28	2700	X
NC_006677	1537733	Rev	105	105	1313	X
NC_006677	1538619	Rev	25	25	2400			X
NC_006677	1538842	Fwd	24	24	2300	X
NC_006677	1538936	Fwd	84	84	8300	X
NC_006677	1539842	Fwd	1156	1156	115500	X
NC_006677	1539850	Fwd	57	57	380	X
NC_006677	1540075	Rev	31	31	3000				X
NC_006677	1540193	Fwd	21	21	2000	X
NC_006677	1541659	Fwd	120	120	11900			X
NC_006677	1543664	Fwd	63	63	6200	X
NC_006677	1543720	Fwd	1349	1349	134800	X
NC_006677	1545372	Fwd	25	25	2400			X
NC_006677	1545902	Rev	43	43	860				X
NC_006677	1546525	Fwd	21	21	525	X
NC_006677	1546605	Fwd	36	36	3500	X
NC_006677	1546636	Fwd	72	72	7100	X
NC_006677	1546689	Fwd	20	20	1900			X
NC_006677	1549267	Fwd	26	26	2500				X
NC_006677	1550585	Rev	27	27	2600	X
NC_006677	1555409	Fwd	26	26	2600		X		X
NC_006677	1555410	Fwd	30	30	2900				X
NC_006677	1555753	Rev	25	25	2400	X
NC_006677	1556181	Fwd	70	70	7000			X
NC_006677	1556215	Fwd	22	22	2200		X	X
NC_006677	1556224	Fwd	47	47	4600		X	X
NC_006677	1557123	Fwd	25	25	2400		X	X
NC_006677	1558289	Rev	40	40	3900			X
NC_006677	1558362	Rev	54	54	5300	X
NC_006677	1558865	Rev	30	30	3000		X	X
NC_006677	1558867	Fwd	23	23	2200				X
NC_006677	1559032	Rev	33	33	367	X
NC_006677	1559389	Rev	32	32	3100		X
NC_006677	1559524	Fwd	35	35	3400	X
NC_006677	1559656	Fwd	57	57	5600			X
NC_006677	1561149	Rev	25	25	2400						X
NC_006677	1562620	Fwd	29	28	2800	X
NC_006677	1567237	Rev	31	31	3000					X
NC_006677	1568119	Rev	43	43	4200	X
NC_006677	1571556	Rev	22	22	2100				X
NC_006677	1575538	Rev	32	32	3100			X
NC_006677	1577466	Fwd	25	25	2400				X
NC_006677	1577998	Rev	25	25	2400			X
NC_006677	1578042	Fwd	24	24	2300				X
NC_006677	1579802	Rev	58	58	5700	X
NC_006677	1579806	Fwd	21	21	2000	X
NC_006677	1579895	Fwd	27	27	2600	X
NC_006677	1580321	Rev	21	21	2000				X
NC_006677	1580920	Fwd	1537	1537	153600						X
NC_006677	1581390	Fwd	31	31	3000			X
NC_006677	1582063	Rev	22	22	2100				X
NC_006677	1582151	Fwd	101	101	10000	X
NC_006677	1583399	Fwd	20	20	500	X
NC_006677	1586078	Rev	71	71	7000				X
NC_006677	1587903	Rev	30	30	2900			X
NC_006677	1590234	Fwd	28	28	2700	X
NC_006677	1591024	Fwd	34	34	3300	X
NC_006677	1593623	Fwd	28	28	2700				X
NC_006677	1599683	Fwd	94	94	855	X
NC_006677	1600334	Fwd	130	130	12900		X
NC_006677	1600539	Fwd	192	192	19100		X	X
NC_006677	1600575	Rev	28	28	2700				X
NC_006677	1600812	Fwd	36	36	3500	X
NC_006677	1601421	Fwd	23	23	2300			X
NC_006677	1603680	Fwd	1805	1805	180400							X
NC_006677	1603715	Fwd	407	403	661							X
NC_006677	1603896	Fwd	134	134	13300							X
NC_006677	1603898	Fwd	36	36	300							X
NC_006677	1604379	Fwd	276	276	3067							X
NC_006677	1605491	Fwd	705	705	11750						X
NC_006677	1605542	Fwd	34	33	254						X
NC_006677	1605925	Fwd	37	37	3600							X
NC_006677	1606040	Fwd	192	192	960							X
NC_006677	1606078	Fwd	182	180	254							X
NC_006677	1606295	Fwd	610	610	20334							X
NC_006677	1606419	Fwd	33	33	550							X
NC_006677	1606506	Fwd	252	252	25200							X
NC_006677	1608426	Fwd	66	66	413							X
NC_006677	1608433	Fwd	24	24	600							X
NC_006677	1608605	Fwd	24	24	2300							X
NC_006677	1608849	Fwd	66	66	6500							X
NC_006677	1608883	Fwd	23	23	1150						X
NC_006677	1612177	Fwd	27	27	2700				X
NC_006677	1613493	Rev	48	48	1600		X	X
NC_006677	1614174	Fwd	200	200	19900	X
NC_006677	1616749	Fwd	21	21	2100		X
NC_006677	1616975	Fwd	27	27	2600	X
NC_006677	1617794	Rev	43	43	4200				X
NC_006677	1618555	Fwd	24	24	2300		X	X
NC_006677	1618790	Fwd	28	28	2700	X
NC_006677	1619330	Fwd	52	52	5100			X
NC_006677	1620018	Rev	44	44	4300				X
NC_006677	1622561	Rev	22	22	2100				X
NC_006677	1625309	Rev	36	36	3500				X
NC_006677	1625337	Fwd	30	30	500		X	X
NC_006677	1625591	Fwd	46	46	4500		X	X
NC_006677	1626654	Fwd	33	33	1650	X
NC_006677	1626721	Rev	41	41	4000				X
NC_006677	1627586	Fwd	24	24	2300			X
NC_006677	1627800	Rev	81	81	8000				X
NC_006677	1628350	Fwd	21	21	2000			X
NC_006677	1634592	Fwd	81	81	8000	X
NC_006677	1638396	Rev	54	54	5300	X
NC_006677	1639896	Rev	56	56	5500				X
NC_006677	1640940	Fwd	24	24	2300			X
NC_006677	1641046	Fwd	20	20	1900		X	X
NC_006677	1641815	Rev	40	40	3900				X
NC_006677	1644309	Rev	26	26	2600		X
NC_006677	1644527	Fwd	180	180	17900	X
NC_006677	1646048	Rev	24	24	2300	X
NC_006677	1650855	Rev	47	47	470				X
NC_006677	1653796	Rev	24	24	2300				X
NC_006677	1658412	Rev	32	32	3100				X
NC_006677	1659246	Fwd	35	35	584				X
NC_006677	1661248	Fwd	37	37	3600			X
NC_006677	1662029	Fwd	96	96	9500					X
NC_006677	1662113	Fwd	27	27	1350					X
NC_006677	1662759	Fwd	26	26	2500	X
NC_006677	1664815	Rev	31	31	3100				X
NC_006677	1667031	Rev	50	50	4900			X
NC_006677	1667242	Rev	50	50	4900	X
NC_006677	1667456	Rev	2733	2733	273200						X
NC_006677	1670382	Rev	87	87	8600	X
NC_006677	1670497	Rev	169	169	16800	X
NC_006677	1671593	Rev	27	27	2600	X
NC_006677	1672839	Rev	21	21	2000	X
NC_006677	1673020	Fwd	21	21	2000				X
NC_006677	1674103	Fwd	106	106	10500	X
NC_006677	1674394	Fwd	57	57	5600		X	X
NC_006677	1674584	Rev	34	34	3300				X
NC_006677	1676615	Rev	45	45	4400			X
NC_006677	1679848	Fwd	20	20	1900				X
NC_006677	1679877	Rev	26	26	2600	X
NC_006677	1680404	Rev	181	181	18000	X		X
NC_006677	1680415	Rev	30	30	3000	X
NC_006677	1680531	Rev	27	27	2600		X	X
NC_006677	1680753	Rev	57	57	5600	X
NC_006677	1680907	Rev	80	80	7900		X	X
NC_006677	1681123	Rev	48	48	4700		X	X
NC_006677	1684427	Rev	93	93	405	X
NC_006677	1685760	Fwd	22	22	2200	X
NC_006677	1687757	Fwd	21	21	2000			X
NC_006677	1687990	Rev	55	55	5400				X
NC_006677	1688498	Rev	26	26	867			X
NC_006677	1689853	Fwd	123	123	879	X
NC_006677	1691546	Rev	260	260	25900	X
NC_006677	1693783	Rev	42	42	4100				X
NC_006677	1695330	Rev	22	22	2100						X
NC_006677	1696254	Fwd	41	41	513	X
NC_006677	1698367	Fwd	34	34	3300	X
NC_006677	1698479	Rev	28	28	2700				X
NC_006677	1706604	Fwd	57	57	5700	X
NC_006677	1706733	Rev	31	31	3000	X
NC_006677	1708176	Rev	918	918	91700				X
NC_006677	1709902	Fwd	39	39	3800				X
NC_006677	1711113	Fwd	29	29	2800				X
NC_006677	1712045	Rev	165	165	16400		X		X
NC_006677	1713740	Rev	26	26	2500	X
NC_006677	1718964	Rev	34	34	3300	X
NC_006677	1720382	Rev	28	28	2700	X
NC_006677	1720519	Fwd	50	50	4900	X
NC_006677	1720886	Rev	28	28	560		X		X
NC_006677	1721140	Fwd	32	32	320	X
NC_006677	1723962	Rev	37	37	3600	X
NC_006677	1724592	Rev	511	511	51000		X	X
NC_006677	1725339	Rev	32	32	3100	X
NC_006677	1726764	Rev	930	930	92900		X	X
NC_006677	1727110	Rev	27	27	2600	X
NC_006677	1727182	Fwd	30	30	1000	X
NC_006677	1727308	Fwd	33	33	3200		X	X
NC_006677	1727800	Fwd	25	25	2500	X
NC_006677	1728225	Fwd	26	26	2500			X
NC_006677	1729459	Fwd	30	30	2900	X
NC_006677	1729986	Fwd	29	29	2800	X
NC_006677	1730583	Fwd	30	30	500			X
NC_006677	1732635	Fwd	21	21	2000	X
NC_006677	1732747	Rev	27	27	2600				X
NC_006677	1733345	Fwd	22	22	2100	X
NC_006677	1733890	Rev	31	31	3000				X
NC_006677	1734062	Fwd	208	208	282	X		X
NC_006677	1734069	Fwd	915	915	2952	X
NC_006677	1736129	Rev	24	24	2300				X
NC_006677	1739670	Rev	21	21	2000				X
NC_006677	1743277	Fwd	25	25	2400				X
NC_006677	1744504	Rev	28	28	934	X
NC_006677	1745135	Rev	24	24	2400			X
NC_006677	1747268	Rev	30	30	2900			X
NC_006677	1748379	Fwd	75	75	3750	X
NC_006677	1748524	Rev	50	50	4900	X
NC_006677	1748588	Fwd	25	25	834	X
NC_006677	1751501	Rev	47	47	4600		X	X
NC_006677	1755981	Rev	26	26	2600	X
NC_006677	1756752	Rev	490	490	48900	X		X
NC_006677	1757719	Rev	20	20	1900	X
NC_006677	1758028	Rev	37	37	3600		X	X
NC_006677	1758959	Rev	23	23	1150			X
NC_006677	1759215	Fwd	23	23	256				X
NC_006677	1760646	Rev	27	27	386	X
NC_006677	1761418	Fwd	20	20	1900	X	X
NC_006677	1761462	Rev	84	84	8300				X
NC_006677	1762014	Rev	31	31	3000				X
NC_006677	1762740	Fwd	26	26	2500					X
NC_006677	1763856	Rev	20	20	1900				X
NC_006677	1764015	Fwd	40	40	3900				X
NC_006677	1764905	Fwd	32	32	3100				X
NC_006677	1765816	Rev	20	20	1900			X
NC_006677	1766069	Rev	48	48	4700	X
NC_006677	1767968	Fwd	63	63	6200				X
NC_006677	1771278	Rev	48	48	4700				X
NC_006677	1772896	Rev	53	53	5200				X
NC_006677	1773767	Fwd	33	33	3200	X
NC_006677	1775682	Fwd	20	20	2000	X
NC_006677	1775813	Fwd	36	36	3500	X
NC_006677	1776909	Fwd	23	23	2200			X
NC_006677	1778429	Fwd	24	24	2300			X
NC_006677	1779717	Rev	55	55	5400			X
NC_006677	1780588	Rev	45	45	4400	X
NC_006677	1781359	Fwd	96	96	9500				X
NC_006677	1782748	Fwd	61	61	6000		X	X
NC_006677	1785120	Rev	27	27	2600				X
NC_006677	1786438	Fwd	43	43	4200				X
NC_006677	1787016	Fwd	127	127	12600	X
NC_006677	1787018	Fwd	486	486	48500	X
NC_006677	1787562	Fwd	39	39	3800			X
NC_006677	1788558	Rev	22	22	2100	X
NC_006677	1788721	Rev	37	37	3600	X
NC_006677	1788730	Rev	20	20	1900	X
NC_006677	1790416	Fwd	97	97	9600	X
NC_006677	1792447	Fwd	269	269	26800				X
NC_006677	1795326	Fwd	194	194	19300		X	X
NC_006677	1797742	Fwd	20	20	1900				X
NC_006677	1799824	Rev	83	83	8200	X
NC_006677	1800666	Rev	20	20	1000			X
NC_006677	1801643	Rev	21	21	2000		X	X
NC_006677	1802541	Fwd	22	22	2100				X
NC_006677	1802992	Fwd	44	44	4300				X
NC_006677	1803462	Rev	27	27	2600			X
NC_006677	1803954	Rev	64	64	6300	X
NC_006677	1804041	Fwd	23	23	767				X
NC_006677	1804724	Rev	33	33	3200			X
NC_006677	1806756	Rev	20	20	1900	X		X
NC_006677	1808504	Rev	27	27	2600			X
NC_006677	1809260	Rev	33	33	3200	X		X
NC_006677	1809632	Rev	38	38	3700	X
NC_006677	1809850	Fwd	25	25	2400				X
NC_006677	1810419	Fwd	38	38	3700	X
NC_006677	1810543	Fwd	20	20	1900	X
NC_006677	1810588	Fwd	730	730	72900	X
NC_006677	1811969	Rev	43	43	4200				X
NC_006677	1812502	Fwd	21	21	2000	X
NC_006677	1812720	Fwd	23	23	2200		X	X
NC_006677	1813179	Rev	93	93	9200	X
NC_006677	1814201	Fwd	52	52	867			X
NC_006677	1815287	Fwd	27	27	2700		X	X
NC_006677	1815570	Fwd	398	398	39700	X
NC_006677	1816106	Fwd	425	425	42400	X
NC_006677	1818106	Rev	27	27	2600				X
NC_006677	1823540	Rev	21	21	2000				X
NC_006677	1824673	Fwd	21	21	2100		X	X
NC_006677	1825729	Fwd	74	74	7300					X
NC_006677	1826527	Rev	33	33	3200	X
NC_006677	1826767	Rev	31	31	3000	X
NC_006677	1826855	Fwd	92	92	9100				X
NC_006677	1827676	Rev	28	28	2700	X
NC_006677	1827794	Rev	23	23	2200	X
NC_006677	1828233	Rev	33	33	275	X	X
NC_006677	1829494	Fwd	22	22	2100						X
NC_006677	1829625	Rev	26	26	2500	X
NC_006677	1829638	Rev	100	100	385	X
NC_006677	1831428	Fwd	83	83	8200				X
NC_006677	1832047	Rev	27	27	2600			X
NC_006677	1832510	Rev	40	40	3900	X
NC_006677	1834608	Rev	23	23	2200			X
NC_006677	1834990	Fwd	38	38	3700	X
NC_006677	1837399	Fwd	86	86	1229		X	X
NC_006677	1838003	Rev	28	28	2800				X
NC_006677	1840522	Fwd	20	20	1900		X	X
NC_006677	1841296	Fwd	252	252	25100	X
NC_006677	1843010	Fwd	27	27	2600		X	X
NC_006677	1843604	Rev	29	29	2800				X
NC_006677	1845215	Fwd	81	81	8100	X
NC_006677	1845252	Fwd	542	542	54100	X
NC_006677	1846974	Fwd	95	95	9400	X
NC_006677	1847427	Rev	48	48	4700				X
NC_006677	1848316	Rev	30	30	2900				X
NC_006677	1848782	Fwd	36	36	3500			X
NC_006677	1851505	Rev	27	27	2600				X
NC_006677	1852502	Rev	65	65	6400	X
NC_006677	1855006	Rev	20	20	1900	X
NC_006677	1856518	Fwd	34	34	3300		X		X
NC_006677	1856774	Rev	55	55	5400	X
NC_006677	1858335	Rev	94	94	9400		X
NC_006677	1859761	Rev	68	68	1700	X
NC_006677	1859954	Rev	44	44	4300	X
NC_006677	1860484	Fwd	104	104	694		X		X
NC_006677	1860602	Fwd	550	550	54900		X		X
NC_006677	1860799	Rev	23	23	2200	X
NC_006677	1860849	Fwd	770	770	76900	X
NC_006677	1860900	Fwd	22	22	2100	X
NC_006677	1862401	Fwd	24	24	1200		X	X
NC_006677	1862492	Fwd	41	41	4000		X	X
NC_006677	1862729	Fwd	176	176	17500	X		X
NC_006677	1862767	Fwd	36	36	3500	X
NC_006677	1865357	Fwd	75	75	7400		X	X
NC_006677	1865371	Rev	24	24	267				X
NC_006677	1866202	Fwd	26	26	2500			X
NC_006677	1866586	Fwd	25	25	625		X	X
NC_006677	1868168	Rev	37	37	3600				X
NC_006677	1869903	Fwd	24	24	2300		X	X
NC_006677	1871348	Fwd	97	97	9600	X
NC_006677	1873553	Fwd	66	66	6500				X
NC_006677	1875011	Rev	32	32	3100		X	X
NC_006677	1875583	Fwd	46	46	4500				X
NC_006677	1878348	Fwd	31	31	3000				X
NC_006677	1884282	Rev	93	93	9200						X
NC_006677	1884405	Rev	52	52	5100						X
NC_006677	1885799	Rev	34	34	3300				X
NC_006677	1889815	Rev	50	50	4900				X
NC_006677	1891478	Rev	39	39	3800	X
NC_006677	1892317	Rev	21	21	2000			X
NC_006677	1892528	Fwd	2376	2376	237500	X
NC_006677	1897769	Rev	51	51	5000		X
NC_006677	1897890	Fwd	55	55	5400	X
NC_006677	1898825	Fwd	70	70	6900	X
NC_006677	1899522	Fwd	27	27	2600			X
NC_006677	1900674	Fwd	31	31	3000	X
NC_006677	1901836	Rev	24	24	2300			X
NC_006677	1902467	Fwd	31	31	3000	X
NC_006677	1902477	Fwd	201	201	610	X
NC_006677	1902693	Rev	25	25	313				X
NC_006677	1904931	Fwd	77	77	7600		X	X
NC_006677	1907478	Rev	30	30	2900				X
NC_006677	1909771	Fwd	619	619	61800				X
NC_006677	1913151	Fwd	33	33	3200				X
NC_006677	1913505	Fwd	21	20	400	X
NC_006677	1914353	Fwd	41	41	4000	X
NC_006677	1918029	Fwd	60	60	5900	X
NC_006677	1918789	Fwd	146	146	14500	X
NC_006677	1919945	Rev	20	20	2000	X
NC_006677	1920324	Rev	100	100	304	X
NC_006677	1920331	Fwd	60	60	5900	X
NC_006677	1920659	Rev	23	23	2200				X
NC_006677	1921240	Fwd	54	54	5300		X	X
NC_006677	1921675	Fwd	45	45	4500	X
NC_006677	1923053	Rev	84	84	8300				X
NC_006677	1923758	Fwd	47	47	4600			X
NC_006677	1924138	Fwd	21	21	2000		X	X
NC_006677	1926095	Fwd	20	20	1900		X	X
NC_006677	1926296	Fwd	24	24	600		X	X
NC_006677	1927167	Fwd	46	46	4500	X
NC_006677	1928833	Fwd	26	26	2500			X
NC_006677	1929671	Fwd	24	24	2300	X
NC_006677	1932832	Rev	31	31	443	X
NC_006677	1932916	Fwd	28	28	312	X
NC_006677	1934942	Fwd	29	29	2800		X	X
NC_006677	1934943	Fwd	24	24	2300		X	X
NC_006677	1938253	Rev	78	78	7700	X
NC_006677	1938349	Rev	61	61	6000	X
NC_006677	1938562	Fwd	26	26	2600				X
NC_006677	1939578	Fwd	62	62	6100	X
NC_006677	1939579	Fwd	43	43	308	X
NC_006677	1941854	Fwd	41	41	4000		X	X
NC_006677	1942013	Fwd	20	20	1900	X
NC_006677	1945134	Rev	28	28	2700	X
NC_006677	1946713	Fwd	26	26	2600				X
NC_006677	1947017	Rev	21	21	2000	X
NC_006677	1947587	Rev	21	21	2000			X
NC_006677	1948109	Fwd	60	59	590	X
NC_006677	1948186	Rev	39	39	3800	X
NC_006677	1948484	Rev	27	27	2600		X		X
NC_006677	1949467	Rev	22	22	2100				X
NC_006677	1949863	Fwd	24	24	2400				X
NC_006677	1950880	Rev	54	54	5300	X
NC_006677	1951593	Fwd	26	26	2500	X
NC_006677	1952119	Rev	1252	1252	125100				X
NC_006677	1956962	Fwd	22	22	2100				X
NC_006677	1959736	Fwd	27	27	1350				X
NC_006677	1960412	Rev	29	29	2800	X
NC_006677	1960457	Rev	26	26	520	X
NC_006677	1960658	Fwd	23	23	2200				X
NC_006677	1962252	Rev	182	182	18100			X
NC_006677	1962420	Rev	72	72	7200	X
NC_006677	1962546	Rev	487	487	48700	X
NC_006677	1964355	Rev	37	37	3600		X
NC_006677	1964389	Fwd	22	22	1100	X
NC_006677	1965666	Rev	36	36	3500				X
NC_006677	1967036	Fwd	24	24	2300				X
NC_006677	1970564	Fwd	26	26	2500		X		X
NC_006677	1970847	Rev	140	140	13900	X
NC_006677	1974767	Fwd	34	34	3300	X			X
NC_006677	1975611	Rev	28	28	2700			X
NC_006677	1976958	Rev	21	21	2000			X
NC_006677	1977061	Rev	85	85	567	X
NC_006677	1977072	Rev	1921	1921	192000	X
NC_006677	1977186	Fwd	25	25	2400			X
NC_006677	1979290	Rev	20	20	1900	X
NC_006677	1979484	Rev	91	91	9000		X	X
NC_006677	1979567	Rev	85	85	8400		X	X
NC_006677	1979787	Fwd	2642	2642	264100	X
NC_006677	1979804	Fwd	56	56	5500	X			X
NC_006677	1979969	Rev	114	114	11300	X
NC_006677	1980304	Rev	24	24	2300		X		X
NC_006677	1983272	Fwd	74	74	7300	X
NC_006677	1986124	Fwd	23	23	2200		X	X
NC_006677	1986520	Fwd	28	28	2700	X
NC_006677	1988866	Rev	67	67	6600				X
NC_006677	1989300	Fwd	24	24	2300			X
NC_006677	1990051	Rev	20	20	1900				X
NC_006677	1991744	Fwd	23	23	2200			X
NC_006677	1994359	Fwd	24	24	600		X	X
NC_006677	1995105	Fwd	47	47	4600			X
NC_006677	1995529	Fwd	23	23	2200		X	X
NC_006677	1996894	Fwd	22	22	734		X	X
NC_006677	1997172	Fwd	21	21	2000	X
NC_006677	1997963	Fwd	28	28	2700	X
NC_006677	1998015	Fwd	30	30	3000	X
NC_006677	1998019	Fwd	983	983	5462	X
NC_006677	1998100	Rev	60	60	400				X
NC_006677	1998480	Rev	20	20	500				X
NC_006677	1998804	Fwd	29	29	2800	X
NC_006677	2002037	Fwd	35	35	3400	X
NC_006677	2006707	Rev	26	26	2500				X
NC_006677	2009661	Rev	68	68	2267	X
NC_006677	2009868	Fwd	73	73	7200		X	X
NC_006677	2010217	Fwd	46	46	4500	X
NC_006677	2010232	Rev	20	20	1900				X
NC_006677	2012746	Rev	46	46	4500	X
NC_006677	2015313	Rev	23	23	2200		X	X
NC_006677	2015973	Rev	34	34	1134	X
NC_006677	2016944	Rev	31	31	3000	X		X
NC_006677	2017821	Rev	107	107	10600	X
NC_006677	2018545	Rev	1945	1945	194400						X
NC_006677	2019306	Rev	30	30	2900				X
NC_006677	2019951	Rev	21	21	2000				X
NC_006677	2021539	Rev	32	32	3100				X
NC_006677	2021551	Fwd	25	25	2400		X	X
NC_006677	2021945	Fwd	84	84	8300			X
NC_006677	2022625	Rev	22	22	2100				X
NC_006677	2027309	Fwd	37	37	3600				X
NC_006677	2027584	Rev	23	23	2200	X
NC_006677	2027628	Fwd	33	33	3200	X
NC_006677	2027903	Rev	29	29	2800				X
NC_006677	2029233	Fwd	48	48	4700	X		X
NC_006677	2029646	Fwd	39	39	3800			X
NC_006677	2031051	Fwd	42	42	4200		X
NC_006677	2033174	Fwd	27	27	2600				X
NC_006677	2035883	Fwd	56	56	5500	X
NC_006677	2037890	Rev	34	34	3300				X
NC_006677	2038076	Fwd	38	38	3700	X
NC_006677	2039460	Fwd	22	22	2100			X
NC_006677	2040350	Rev	34	34	3300	X
NC_006677	2040670	Fwd	29	29	2800		X	X
NC_006677	2041127	Fwd	63	63	6200	X
NC_006677	2041517	Rev	25	25	2400				X
NC_006677	2042319	Fwd	196	196	19500	X
NC_006677	2042844	Fwd	28	28	2800			X
NC_006677	2043560	Fwd	27	27	2600				X
NC_006677	2044532	Rev	21	21	2000	X
NC_006677	2047045	Rev	35	35	3400			X
NC_006677	2048529	Rev	29	29	2900			X
NC_006677	2048619	Fwd	1479	1479	147800				X
NC_006677	2048825	Rev	22	22	2100	X
NC_006677	2049553	Rev	28	28	2700	X
NC_006677	2049982	Rev	417	417	8340	X
[truncated: 459 more rows]
