# Supplementary material for: RNAseq analysis of α-proteobacterium Gluconobacter oxydans 621H
Source: BMC Genomics. 2018 Jan 6;19:24. doi: 10.1186/s12864-017-4415-x (PMC5756330; doi:10.1186/s12864-017-4415-x)
Supplement: Additional file 2: Table S2. — List of TSSs assigned to rRNA, tRNA, and RNase P genes. (XLSX 20 kb) [file 12864_2017_4415_MOESM2_ESM.xlsx]

## Sheet: Table S2
Table S2. List of TSSs assigned to rRNA, tRNA, and RNAse P genes.
Reference	Position	Strand	No Read Starts	Coverage Increase	Coverage Increase %	tRNA	rRNA	RNase P
NC_006677	34731	Fwd	23	23	384	GOX_RS01275
NC_006677	51842	Rev	353	353	3530	GOX_RS01365
NC_006677	52069	Rev	56	56	5500	GOX_RS01365
NC_006677	98960	Rev	468	468	46700	GOX_RS01565
NC_006677	105689	Rev	115	115	11400	GOX_RS01595
NC_006677	162443	Fwd	20	20	2000			GOX_RS14120
NC_006677	162635	Fwd	50280	50280	406			GOX_RS14120
NC_006677	162720	Fwd	2911	2911	97034			GOX_RS14120
NC_006677	162801	Fwd	52	52	260			GOX_RS14120
NC_006677	162904	Fwd	998	998	19960			GOX_RS14120
NC_006677	191039	Rev	250	250	24900	GOX_RS02010
NC_006677	191429	Rev	23	23	2200	GOX_RS02010
NC_006677	192999	Rev	22	22	2100	GOX_RS02025
NC_006677	193037	Rev	36	36	3500	GOX_RS02025
NC_006677	193042	Rev	1084	1084	108300	GOX_RS02025
NC_006677	238441	Rev	27	27	1350	GOX_RS02245
NC_006677	238451	Rev	22	22	2100	GOX_RS02245
NC_006677	238895	Rev	86	86	662		GOX_RS02250
NC_006677	239162	Rev	245	245	3063		GOX_RS02255
NC_006677	239298	Rev	40	40	3900		GOX_RS02255
NC_006677	239492	Rev	274	274	27400		GOX_RS02255
NC_006677	239820	Rev	202	202	20100		GOX_RS02255
NC_006677	240068	Fwd	138	138	13700		GOX_RS02255
NC_006677	240084	Rev	27	27	2600		GOX_RS02255
NC_006677	240170	Rev	364	364	3310		GOX_RS02255
NC_006677	240227	Rev	184	184	3680		GOX_RS02255
NC_006677	240815	Rev	214	214	21400		GOX_RS02255
NC_006677	241026	Rev	585	585	58500		GOX_RS02255
NC_006677	241170	Rev	21	21	300		GOX_RS02255
NC_006677	241232	Rev	30	30	334		GOX_RS02255
NC_006677	241281	Rev	178	178	890		GOX_RS02255
NC_006677	241396	Rev	32	32	3200		GOX_RS02255
NC_006677	241730	Rev	23	23	288	GOX_RS02260
NC_006677	241830	Rev	724	724	72400	GOX_RS02265
NC_006677	242916	Rev	29	29	484		GOX_RS02270
NC_006677	242942	Rev	294	294	3267		GOX_RS02270
NC_006677	242980	Rev	28	28	467		GOX_RS02270
NC_006677	243396	Fwd	25	25	2400		GOX_RS02270
NC_006677	243425	Rev	132	132	13100		GOX_RS02270
NC_006677	243607	Rev	416	407	617		GOX_RS02270
NC_006677	243642	Rev	1739	1739	173800		GOX_RS02270
NC_006677	480323	Rev	21	21	2000	GOX_RS03430
NC_006677	480325	Rev	808	808	80700	GOX_RS03430
NC_006677	480332	Rev	33	33	660	GOX_RS03430
NC_006677	480761	Rev	27	27	2600	GOX_RS03430
NC_006677	507991	Fwd	54	54	5300	GOX_RS03575
NC_006677	823922	Rev	2722	2722	136100	GOX_RS04890
NC_006677	823923	Rev	1982	1982	99100	GOX_RS04890
NC_006677	824239	Rev	25	25	358	GOX_RS04890
NC_006677	831010	Rev	4467	4467	446600	GOX_RS04920
NC_006677	831232	Rev	4452	4452	445100	GOX_RS04925
NC_006677	939839	Fwd	21	21	2000	GOX_RS05490
NC_006677	940392	Fwd	1039	1039	103800	GOX_RS05490
NC_006677	1100607	Fwd	24	24	2300	GOX_RS06170
NC_006677	1100702	Fwd	32	32	3100	GOX_RS06170
NC_006677	1140535	Fwd	23	23	2300	GOX_RS06340
NC_006677	1140754	Fwd	81	81	8000	GOX_RS06340
NC_006677	1162602	Rev	21	21	2000	GOX_RS06455
NC_006677	1162929	Rev	24	24	2300	GOX_RS06455
NC_006677	1163079	Rev	23	23	2200	GOX_RS06455
NC_006677	1211976	Fwd	30	30	3000	GOX_RS06695
NC_006677	1212309	Fwd	27	27	2600	GOX_RS06695
NC_006677	1212315	Fwd	33	33	1650	GOX_RS06695
NC_006677	1262666	Fwd	1730	1730	172900		GOX_RS06955
NC_006677	1262701	Fwd	394	387	759		GOX_RS06955
NC_006677	1262882	Fwd	149	149	14800		GOX_RS06955
NC_006677	1263365	Fwd	283	283	4717		GOX_RS06955
NC_006677	1264477	Fwd	767	767	38350	GOX_RS06960
NC_006677	1264528	Fwd	48	46	271	GOX_RS06965
NC_006677	1264577	Fwd	23	23	288	GOX_RS06965
NC_006677	1264911	Fwd	34	34	3300		GOX_RS06970
NC_006677	1264984	Fwd	25	25	2400		GOX_RS06970
NC_006677	1265026	Fwd	164	164	586		GOX_RS06970
NC_006677	1265281	Fwd	608	608	60800		GOX_RS06970
NC_006677	1265492	Fwd	241	241	6025		GOX_RS06970
NC_006677	1267411	Fwd	87	87	791		GOX_RS06975
NC_006677	1267834	Fwd	48	48	4700		GOX_RS06975
NC_006677	1267868	Fwd	27	27	1350	GOX_RS06980
NC_006677	1426315	Fwd	77	77	7700	GOX_RS07695
NC_006677	1431359	Fwd	29	29	2900	GOX_RS07730
NC_006677	1431483	Rev	563	563	56200	GOX_RS07725
NC_006677	1431609	Fwd	29	29	580	GOX_RS07730
NC_006677	1431611	Fwd	2437	2437	243600	GOX_RS07730
NC_006677	1438026	Fwd	1732	1732	173100		GOX_RS07765
NC_006677	1438061	Fwd	398	390	723		GOX_RS07765
NC_006677	1438242	Fwd	154	154	15300		GOX_RS07765
NC_006677	1438244	Fwd	29	29	415		GOX_RS07765
NC_006677	1438725	Fwd	261	261	3263		GOX_RS07765
NC_006677	1439837	Fwd	756	756	15120	GOX_RS07770
NC_006677	1439888	Fwd	46	45	563	GOX_RS07775
NC_006677	1440271	Fwd	28	28	2700		GOX_RS07780
NC_006677	1440384	Fwd	21	21	2000		GOX_RS07780
NC_006677	1440386	Fwd	181	181	724		GOX_RS07780
NC_006677	1440424	Fwd	204	204	280		GOX_RS07780
NC_006677	1440435	Fwd	36	36	900		GOX_RS07780
NC_006677	1440641	Fwd	597	597	29850		GOX_RS07780
NC_006677	1440852	Fwd	231	231	5775		GOX_RS07780
NC_006677	1442772	Fwd	78	78	600		GOX_RS07785
NC_006677	1442779	Fwd	21	21	700		GOX_RS07785
NC_006677	1443195	Fwd	71	71	7000		GOX_RS07785
NC_006677	1443229	Fwd	22	22	734	GOX_RS07790
NC_006677	1534849	Rev	27	27	2600	GOX_RS08230
NC_006677	1534946	Rev	1014	1014	101300	GOX_RS08230
NC_006677	1561149	Rev	25	25	2400	GOX_RS08365
NC_006677	1580920	Fwd	1537	1537	153600	GOX_RS08455
NC_006677	1603680	Fwd	1805	1805	180400		GOX_RS08550
NC_006677	1603715	Fwd	407	403	661		GOX_RS08550
NC_006677	1603896	Fwd	134	134	13300		GOX_RS08550
NC_006677	1603898	Fwd	36	36	300		GOX_RS08550
NC_006677	1604379	Fwd	276	276	3067		GOX_RS08550
NC_006677	1605491	Fwd	705	705	11750	GOX_RS08555
NC_006677	1605542	Fwd	34	33	254	GOX_RS08560
NC_006677	1605925	Fwd	37	37	3600		GOX_RS08565
NC_006677	1606040	Fwd	192	192	960		GOX_RS08565
NC_006677	1606078	Fwd	182	180	254		GOX_RS08565
NC_006677	1606295	Fwd	610	610	20334		GOX_RS08565
NC_006677	1606419	Fwd	33	33	550		GOX_RS08565
NC_006677	1606506	Fwd	252	252	25200		GOX_RS08565
NC_006677	1608426	Fwd	66	66	413		GOX_RS08570
NC_006677	1608433	Fwd	24	24	600		GOX_RS08570
NC_006677	1608605	Fwd	24	24	2300		GOX_RS08570
NC_006677	1608849	Fwd	66	66	6500		GOX_RS08570
NC_006677	1608883	Fwd	23	23	1150	GOX_RS08575
NC_006677	1667456	Rev	2733	2733	273200	GOX_RS08805
NC_006677	1695330	Rev	22	22	2100	GOX_RS08970
NC_006677	1829494	Fwd	22	22	2100	GOX_RS09600
NC_006677	1884282	Rev	93	93	9200	GOX_RS09860
NC_006677	1884405	Rev	52	52	5100	GOX_RS09860
NC_006677	2018545	Rev	1945	1945	194400	GOX_RS10495
NC_006677	2138394	Rev	48	48	400	GOX_RS11010
NC_006677	2452906	Rev	30	30	2900	GOX_RS12470
NC_006677	2482754	Fwd	262	262	846	GOX_RS12620
NC_006677	2482760	Fwd	60	60	858	GOX_RS12620
NC_006677	2595147	Rev	149	149	1147	GOX_RS13265
