# Supplementary material for: RNAseq analysis of α-proteobacterium Gluconobacter oxydans 621H
Source: BMC Genomics. 2018 Jan 6;19:24. doi: 10.1186/s12864-017-4415-x (PMC5756330; doi:10.1186/s12864-017-4415-x)
Supplement: Additional file 3: Table S3. — List of sTSSs assigned to protein-coding ORFs. (XLSX 93 kb) [file 12864_2017_4415_MOESM3_ESM.xlsx]

## Sheet: Table S3
Table S3. List of sTSSs assigned to protein-coding ORFs.
sTSS: TSSs assigned to an annotated ORF in sense orientation within a range of 300 nt.
Reference	Position	In multiple categories	Strand	No. Read Starts	Coverage Increase	Coverage Increase %	Leaderless	TSS Type	Next downstream locus	Annotation	Distance to downstream locus
NC_006672	1481		Fwd	36	36	3500		primary	GOX_RS00010	hypothetical protein	187
NC_006672	3912		Rev	25	25	2400		secondary	GOX_RS00015	transcriptional regulator	111
NC_006672	6619		Rev	20	20	1900		primary	GOX_RS00045	hypothetical protein	240
NC_006672	9087		Fwd	23	23	2200		secondary	GOX_RS00055	hypothetical protein	152
NC_006672	9166		Fwd	65	65	6400		primary	GOX_RS00055	hypothetical protein	73
NC_006672	12079		Rev	28	28	2700		secondary	GOX_RS00060	transposase	22
NC_006672	14408		Fwd	24	24	2300		primary	GOX_RS00080	hypothetical protein	215
NC_006672	25714		Rev	20	20	667		primary	GOX_RS00125	hypothetical protein	39
NC_006672	41218		Fwd	24	24	600		primary	GOX_RS00215	transcriptional regulator	285
NC_006672	41395		Rev	22	22	2100		primary	GOX_RS00210	hypothetical protein	230
NC_006672	43411		Fwd	37	37	3600		primary	GOX_RS00230	chromosome partitioning protein ParA	280
NC_006672	47151		Rev	92	92	9100		primary	GOX_RS00240	plasmid replication protein	26
NC_006672	49343		Fwd	27	27	2600		primary	GOX_RS00255	hypothetical protein	179
NC_006672	49428		Rev	29	29	2800	yes	primary	GOX_RS00250	transcriptional regulator	1
NC_006672	51024		Fwd	26	26	2500		primary	GOX_RS00270	prevent-host-death protein	174
NC_006672	53219		Rev	39	39	3800		primary	GOX_RS00280	phage exclusion protein Lit	48
NC_006672	62242		Rev	37	37	3600		primary	GOX_RS00310	PbsX family transcriptional regulator	22
NC_006672	69172		Rev	488	488	48700		primary	GOX_RS00330	type I restriction-modification protein subunit M	25
NC_006672	72864		Fwd	54	54	285		primary	GOX_RS00350	hypothetical protein	51
NC_006672	74372		Fwd	50	50	4900		secondary	GOX_RS00360	hypothetical protein	186
NC_006672	77574		Rev	31	31	3000		primary	GOX_RS00365	DSBA oxidoreductase	97
NC_006672	78172		Fwd	34	34	3300		primary	GOX_RS00375	transcriptional regulator	29
NC_006672	88597	X	Rev	37	37	3600		primary	GOX_RS00430	integrase	272
NC_006672	88725		Rev	120	120	11900		primary	GOX_RS00435	transposase	92
NC_006672	88776		Rev	22	22	2100		secondary	GOX_RS00435	transposase	143
NC_006672	99935		Rev	35	35	3500		secondary	GOX_RS00485	replication initiator RepC	224
NC_006672	99979		Rev	57	57	317		primary	GOX_RS00485	replication initiator RepC	268
NC_006672	109359		Rev	63	63	6200		primary	GOX_RS00535	hypothetical protein	44
NC_006672	109379		Rev	27	27	2600		secondary	GOX_RS00535	hypothetical protein	64
NC_006672	120139		Fwd	28	28	2700		primary	GOX_RS00590	PilL	94
NC_006672	128311	X	Fwd	21	21	2000		primary	GOX_RS00630	pilus membrane scaffold protein PilV	256
NC_006672	136208		Fwd	30	30	2900		secondary	GOX_RS00680	hypothetical protein	224
NC_006672	141950		Rev	28	28	2700		primary	GOX_RS00685	conjugal transfer protein TraA	24
NC_006672	145635		Fwd	25	25	2400		primary	GOX_RS00705	DNA invertase	280
NC_006672	146427		Fwd	24	24	2300		primary	GOX_RS00710	hydroxyacylglutathione hydrolase	217
NC_006672	152236		Rev	41	41	2050		primary	GOX_RS00735	hypothetical protein	160
NC_006672	159392		Fwd	29	29	2900		primary	GOX_RS00790	hypothetical protein	21
NC_006673	2311		Fwd	33	33	825		primary	GOX_RS00830	hypothetical protein	210
NC_006673	2314		Fwd	27	27	2600		secondary	GOX_RS00830	hypothetical protein	207
NC_006673	2370		Rev	35	35	3500		primary	GOX_RS00825	transcriptional regulator	185
NC_006673	5554		Fwd	22	22	2100		primary	GOX_RS00850	hypothetical protein	23
NC_006673	6270		Fwd	84	84	8300		primary	GOX_RS00860	transposase	19
NC_006673	8341		Rev	118	118	2950		primary	GOX_RS00865	glutathione-dependent formaldehyde dehydrogenase	22
NC_006673	9683		Rev	38	38	346		primary	GOX_RS00870	transposase	245
NC_006673	12376		Fwd	25	25	2400		secondary	GOX_RS00890	hypothetical protein	164
NC_006673	12514		Fwd	28	28	2700		primary	GOX_RS00890	hypothetical protein	26
NC_006673	16611		Rev	1118	1118	111700		primary	GOX_RS00910	transposase	185
NC_006673	16619		Rev	32	32	3100		secondary	GOX_RS00910	transposase	193
NC_006673	19531		Fwd	23	23	256		primary	GOX_RS00935	hypothetical protein	117
NC_006673	20892		Rev	25	25	2400		primary	GOX_RS00940	hypothetical protein	92
NC_006674	3955		Rev	49	49	4800		primary	GOX_RS00980	hypothetical protein	33
NC_006674	8450		Fwd	106	106	10500	yes	primary	GOX_RS01005	hypothetical protein	0
NC_006674	10508		Rev	296	296	29500		primary	GOX_RS01025	conjugal transfer protein TraD	226
NC_006674	10803		Fwd	99	99	9800	yes	primary	GOX_RS01035	conjugal transfer protein TrbA	0
NC_006674	13930		Fwd	1582	1582	158100		primary	GOX_RS01040	prevent-host-death protein	12
NC_006675	84		Fwd	59	59	5800		primary	GOX_RS01055	transposase	59
NC_006675	3120		Fwd	847	847	84600		primary	GOX_RS01065	hypothetical protein	272
NC_006675	5198		Rev	300	300	29900		primary	GOX_RS01070	transposase	24
NC_006675	6060		Fwd	67	67	6600		secondary	GOX_RS01080	transposase	181
NC_006675	6154		Fwd	98	98	9700		primary	GOX_RS01080	transposase	87
NC_006675	10684		Fwd	20	20	1900		primary	GOX_RS01115	transposase	138
NC_006675	13076		Rev	27	27	2600		primary	GOX_RS01125	transposase	22
NC_006676	1178		Fwd	27	27	2600		primary	GOX_RS01135	hypothetical protein	248
NC_006676	1266		Rev	660	660	65900		primary	GOX_RS01130	hypothetical protein	75
NC_006676	1544	X	Fwd	20	20	1900		primary	GOX_RS01140	mRNA interferase PemK	97
NC_006677	22		Fwd	72	72	7100		primary	GOX_RS01145	chromosomal replication initiation protein DnaA	148
NC_006677	1658		Fwd	24	24	2300		primary	GOX_RS01150	DNA polymerase III subunit beta	27
NC_006677	2660		Fwd	25	25	2400		primary	GOX_RS01155	DNA replication/repair protein RecF	163
NC_006677	6240		Fwd	57	57	5600		primary	GOX_RS01165	hypothetical protein	206
NC_006677	7163		Fwd	48	48	4700		primary	GOX_RS01170	bifunctional N-acetylglucosamine-1-phosphate uridyltransferase/glucosamine-1-phosphate acetyltransferase	179
NC_006677	7340		Fwd	35	35	3400	yes	secondary	GOX_RS01170	bifunctional N-acetylglucosamine-1-phosphate uridyltransferase/glucosamine-1-phosphate acetyltransferase	2
NC_006677	18918		Fwd	21	21	2000		secondary	GOX_RS01200	hypothetical protein	222
NC_006677	25471		Rev	21	21	2000		primary	GOX_RS01225	thymidylate kinase	134
NC_006677	29172		Fwd	23	23	2200		secondary	GOX_RS01250	D-alanine--D-alanine ligase	26
NC_006677	30778		Rev	76	76	7500		primary	GOX_RS01255	organic solvent ABC transporter substrate-binding protein	30
NC_006677	34626		Rev	30	30	2900		primary	GOX_RS01270	mechanosensitive ion channel protein MscS	75
NC_006677	36497		Rev	25	25	500		primary	GOX_RS01285	hypothetical protein	205
NC_006677	37184		Fwd	26	26	2500		secondary	GOX_RS01295	hypothetical protein	249
NC_006677	37419		Fwd	65	65	6400		primary	GOX_RS01295	hypothetical protein	14
NC_006677	37651		Rev	24	24	2300		primary	GOX_RS01290	protein-(glutamine-N5) methyltransferase, release factor-specific	249
NC_006677	45145		Fwd	60	60	5900		primary	GOX_RS01330	bifunctional 3-demethylubiquinone 3-O-methyltransferase/2-octaprenyl-6-hydroxy phenol methylase	138
NC_006677	48216		Rev	24	24	2400	yes	secondary	GOX_RS01345	glutaredoxin	1
NC_006677	48320		Rev	48	48	4700		primary	GOX_RS01345	glutaredoxin	105
NC_006677	50910		Rev	23	23	767		primary	GOX_RS01360	phosphomannomutase	289
NC_006677	59354		Fwd	21	21	525		primary	GOX_RS01410	hypothetical protein	145
NC_006677	59424		Rev	67	67	6600		primary	GOX_RS01405	hypothetical protein	27
NC_006677	59530		Rev	37	37	3700		secondary	GOX_RS01405	hypothetical protein	133
NC_006677	64008		Fwd	21	21	2000		primary	GOX_RS01420	ATP-dependent DNA helicase RecG	36
NC_006677	64154		Rev	62	62	6100		primary	GOX_RS01415	transcription-repair coupling factor	282
NC_006677	69115		Fwd	48	48	4800		secondary	GOX_RS13980	hypothetical protein	271
NC_006677	70797		Rev	28	28	2700		secondary	GOX_RS01440	SsrA-binding protein	260
NC_006677	78152		Rev	31	31	3000		primary	GOX_RS01475	cystathionine beta-lyase	93
NC_006677	79941		Fwd	20	20	1900		primary	GOX_RS01490	hypothetical protein	163
NC_006677	82271		Fwd	39	39	3800		primary	GOX_RS01500	arginyl-tRNA-protein transferase	87
NC_006677	82363		Rev	30	30	300		primary	GOX_RS01495	cardiolipin synthase	215
NC_006677	85090		Fwd	46	46	4600		primary	GOX_RS01510	hypothetical protein	142
NC_006677	85271		Rev	34	34	425		primary	GOX_RS01505	DNA topoisomerase IV subunit A	16
NC_006677	86661		Rev	39	39	3800		primary	GOX_RS01515	DNA repair protein RecO	192
NC_006677	88530		Rev	51	51	5000		primary	GOX_RS01525	30S ribosomal protein S2	121
NC_006677	92797		Rev	114	114	11300		primary	GOX_RS01535	lipoprotein-releasing system ATP-binding protein LolD	10
NC_006677	97981		Rev	51	51	5000		primary	GOX_RS01555	type III pantothenate kinase	112
NC_006677	99150		Rev	60	60	5900		primary	GOX_RS01570	transcriptional regulator	79
NC_006677	103255		Rev	91	91	380		primary	GOX_RS01580	ATP-dependent Clp protease ATP-binding subunit ClpX	60
NC_006677	104075		Rev	49	49	4800		primary	GOX_RS01585	ATP-dependent Clp protease proteolytic subunit	36
NC_006677	115614		Rev	20	20	1900		primary	GOX_RS01640	ABC transporter ATP-binding protein	59
NC_006677	118898		Fwd	33	33	1650		primary	GOX_RS01660	phosphoenolpyruvate carboxylase	114
NC_006677	126675		Rev	746	746	37300		primary	GOX_RS01680	50S ribosomal protein L28	62
NC_006677	126677		Rev	75	75	3750		secondary	GOX_RS01680	50S ribosomal protein L28	64
NC_006677	126798		Rev	137	137	4567		secondary	GOX_RS01680	50S ribosomal protein L28	185
NC_006677	132464		Rev	63	63	6200	yes	primary	GOX_RS01715	integration host factor subunit alpha	0
NC_006677	133528		Rev	30	30	2900		primary	GOX_RS01720	3-oxoacyl-ACP synthase	15
NC_006677	135015		Rev	20	20	1900		primary	GOX_RS01730	50S ribosomal protein L32	102
NC_006677	139433		Rev	38	38	346		primary	GOX_RS01760	peptide deformylase	37
NC_006677	139521		Fwd	182	182	1820		primary	GOX_RS01765	30S ribosomal protein S21	64
NC_006677	142192		Rev	25	25	2400		secondary	GOX_RS01770	peptidase	166
NC_006677	143921		Rev	556	556	55500		primary	GOX_RS01780	chemotaxis protein MotB	14
NC_006677	145564		Rev	30	30	2900		primary	GOX_RS01785	hypothetical protein	233
NC_006677	146868		Fwd	47	47	4600		primary	GOX_RS01800	thioredoxin reductase	194
NC_006677	149852		Rev	38	38	3700		primary	GOX_RS01815	integration host factor subunit beta	37
NC_006677	150950		Rev	22	22	2100		primary	GOX_RS01820	arabinase	150
NC_006677	155376		Fwd	134	134	268		secondary	GOX_RS01845	50S ribosomal protein L21	121
NC_006677	155429		Fwd	299	299	29800		primary	GOX_RS01845	50S ribosomal protein L21	68
NC_006677	156978		Fwd	138	138	13700		primary	GOX_RS01860	glutamate 5-kinase	241
NC_006677	159526		Fwd	33	33	3200		primary	GOX_RS01875	glucose-6-phosphate 1-dehydrogenase	68
NC_006677	163282		Fwd	22	22	2100		primary	GOX_RS01890	transcriptional regulator MraZ	63
NC_006677	165474		Fwd	25	25	2400		primary	GOX_RS01905	cell division protein FtsI	203
NC_006677	171297		Fwd	339	339	33800		primary	GOX_RS01925	UDP-N-acetylmuramoylalanine--D-glutamate ligase	292
NC_006677	175181		Fwd	27	27	2600		primary	GOX_RS01940	UDP-N-acetylmuramate--L-alanine ligase	86
NC_006677	177494		Fwd	59	59	5800		primary	GOX_RS01950	D-alanine--D-alanine ligase	120
NC_006677	183642		Fwd	141	141	14000		primary	GOX_RS01975	hypothetical protein	19
NC_006677	191538		Fwd	148	148	14700		primary	GOX_RS02020	MFS transporter	127
NC_006677	194563		Rev	20	20	1900		secondary	GOX_RS02035	homoserine kinase	21
NC_006677	195591		Rev	42	42	4100		primary	GOX_RS02040	4-hydroxy-3-methylbut-2-enyl diphosphate reductase	32
NC_006677	195599		Fwd	51	51	5000		primary	GOX_RS02045	hypothetical protein	63
NC_006677	196073		Fwd	50	50	4900		primary	GOX_RS02050	peptide transporter	252
NC_006677	199014		Rev	33	33	3200		primary	GOX_RS02055	hypothetical protein	162
NC_006677	201169		Fwd	31	31	3100		primary	GOX_RS02080	thiol reductase thioredoxin	41
NC_006677	201259		Rev	25	25	2500		secondary	GOX_RS02075	hypothetical protein	124
NC_006677	211489		Rev	23	23	2200		primary	GOX_RS02130	30S ribosomal protein S16	189
NC_006677	216138		Rev	21	21	420		primary	GOX_RS02155	reductase DrgA	61
NC_006677	218060		Fwd	60	60	5900		primary	GOX_RS02170	hypothetical protein	91
NC_006677	223009		Rev	49	49	4800		primary	GOX_RS02175	transposase	59
NC_006677	235137		Fwd	20	20	1900		primary	GOX_RS02235	5-oxoprolinase	237
NC_006677	237983		Rev	26	26	372		primary	GOX_RS02240	3-phosphoglycerate dehydrogenase	48
NC_006677	245354		Rev	22	22	1100		primary	GOX_RS02280	5-formyltetrahydrofolate cyclo-ligase	141
NC_006677	245978		Fwd	405	405	20250		primary	GOX_RS02295	hypothetical protein	138
NC_006677	245982		Rev	35	35	3400		primary	GOX_RS02285	hypothetical protein	232
NC_006677	246043		Rev	132	132	13100		primary	GOX_RS02290	hypothetical protein	56
NC_006677	246109		Rev	34	34	3300		secondary	GOX_RS02290	hypothetical protein	122
NC_006677	249362		Fwd	21	21	2000		primary	GOX_RS02320	lysine 2,3-aminomutase	52
NC_006677	250864		Rev	27	27	2600		primary	GOX_RS02325	hypothetical protein	46
NC_006677	250956		Fwd	27	27	2700		secondary	GOX_RS02330	elongation factor P	78
NC_006677	250988		Fwd	72	72	7100		primary	GOX_RS02330	elongation factor P	46
NC_006677	253223		Fwd	29	29	2800		primary	GOX_RS02345	flagellar motor protein MotA	61
NC_006677	254140		Fwd	32	32	3100		primary	GOX_RS02350	hypothetical protein	284
NC_006677	255510		Fwd	22	22	2100	yes	secondary	GOX_RS02355	elongation factor 4	0
NC_006677	257226		Fwd	21	21	2000		primary	GOX_RS02360	hypothetical protein	97
NC_006677	261602		Fwd	21	21	2000		secondary	GOX_RS02375	membrane transporter	31
NC_006677	263023		Fwd	64	64	6300	yes	primary	GOX_RS02380	hypothetical protein	0
NC_006677	264601		Rev	82	82	8100		primary	GOX_RS02385	hypothetical protein	196
NC_006677	265249		Fwd	38	38	3700		primary	GOX_RS02400	exodeoxyribonuclease 7 small subunit	32
NC_006677	269268		Fwd	37	37	3600	yes	primary	GOX_RS02420	23S rRNA (adenine(2503)-C(2))-methyltransferase RlmN	3
NC_006677	270541		Fwd	42	42	467		secondary	GOX_RS02425	argininosuccinate synthase	31
NC_006677	272994		Fwd	22	22	2100	yes	primary	GOX_RS02440	cytochrome c552	0
NC_006677	275931		Rev	28	28	2700		primary	GOX_RS02450	lipid-A-disaccharide synthase	162
NC_006677	279825		Rev	34	34	3300		primary	GOX_RS02465	50S ribosomal protein L20	65
NC_006677	280071		Rev	1079	1079	1713		secondary	GOX_RS02470	50S ribosomal protein L35	94
NC_006677	280118		Rev	1802	1802	180200		primary	GOX_RS02470	50S ribosomal protein L35	141
NC_006677	283558		Fwd	91	91	828		primary	GOX_RS02485	hypothetical protein	52
NC_006677	289412		Rev	29	29	2800		primary	GOX_RS02510	hypothetical protein	236
NC_006677	297247		Fwd	47	47	4600		primary	GOX_RS02555	methyltransferase	22
NC_006677	298061		Fwd	176	176	1100		primary	GOX_RS02560	phosphatidylserine decarboxylase proenzyme	29
NC_006677	300744		Rev	172	172	17100		primary	GOX_RS02570	fructokinase	73
NC_006677	302827		Rev	275	275	27400		primary	GOX_RS02580	hypothetical protein	60
NC_006677	307459		Rev	41	41	4000		primary	GOX_RS02605	hypothetical protein	19
NC_006677	315863		Fwd	50	50	4900		primary	GOX_RS02655	organic solvent tolerance protein	233
NC_006677	326118		Rev	95	95	9400		primary	GOX_RS02695	RNA polymerase sigma factor RpoD	40
NC_006677	328355		Fwd	23	23	2200		primary	GOX_RS02705	NAD(P) transhydrogenase subunit alpha	80
NC_006677	329526		Fwd	43	43	4200		primary	GOX_RS02710	NAD(P)(+) transhydrogenase	132
NC_006677	329970		Fwd	85	85	8400		primary	GOX_RS02715	NADP transhydrogenase subunit alpha	14
NC_006677	331300		Fwd	28	28	2700		primary	GOX_RS02720	zinc-dependent alcohol dehydrogenase	130
NC_006677	331363		Fwd	22	22	2100		secondary	GOX_RS02720	zinc-dependent alcohol dehydrogenase	67
NC_006677	337918		Fwd	49	49	4800		primary	GOX_RS02755	AraC family transcriptional regulator	35
NC_006677	339336		Rev	46	46	4500		primary	GOX_RS02760	aspartyl-tRNA amidotransferase	68
NC_006677	344960		Fwd	51	51	5100		primary	GOX_RS02780	transcription elongation factor GreA	40
NC_006677	347012		Rev	77	77	7600		secondary	GOX_RS02790	hypothetical protein	21
NC_006677	347091		Rev	666	666	66500		primary	GOX_RS02790	hypothetical protein	100
NC_006677	348247		Fwd	46	46	4500		primary	GOX_RS02805	hypothetical protein	27
NC_006677	351471		Fwd	36	36	3500		primary	GOX_RS02820	peptidase S41	49
NC_006677	358322		Fwd	35	35	3400	yes	secondary	GOX_RS02850	ATPase AAA	0
NC_006677	364860		Fwd	22	22	2100		secondary	GOX_RS02870	hypothetical protein	268
NC_006677	365128		Fwd	58	58	5700	yes	secondary	GOX_RS02870	hypothetical protein	0
NC_006677	367567		Rev	76	76	7500		primary	GOX_RS02880	ribonuclease HII	43
NC_006677	368738		Rev	45	45	2250		primary	GOX_RS02890	general stress protein	65
NC_006677	368895		Fwd	57	57	380		primary	GOX_RS02895	multidrug transporter	60
NC_006677	376632		Fwd	25	25	2400		primary	GOX_RS02910	secretion protein	181
NC_006677	380388		Rev	69	69	3450		primary	GOX_RS02925	alpha-ketoglutarate transporter	94
NC_006677	381314		Rev	46	46	4600		primary	GOX_RS02930	50S ribosomal protein L17	258
NC_006677	383206		Rev	50	50	4900		primary	GOX_RS02945	30S ribosomal protein S13	143
NC_006677	388263		Rev	1002	1002	100100		primary	GOX_RS02990	30S ribosomal protein S14	50
NC_006677	389263		Rev	22	22	2100		secondary	GOX_RS03000	50S ribosomal protein L24	22
NC_006677	389520	X	Rev	42	42	4100		primary	GOX_RS03000	50S ribosomal protein L24	279
NC_006677	389610		Rev	69	69	6800	yes	primary	GOX_RS03005	50S ribosomal protein L14	1
NC_006677	390299		Rev	64	64	493		primary	GOX_RS03015	50S ribosomal protein L29	158
NC_006677	392230		Rev	25	25	2400		primary	GOX_RS03035	30S ribosomal protein S19	225
NC_006677	393070		Rev	29	29	2800		primary	GOX_RS03040	50S ribosomal protein L2	218
NC_006677	394030	X	Rev	20	20	1900		primary	GOX_RS03050	50S ribosomal protein L4	209
NC_006677	394747	X	Rev	24	24	2300		primary	GOX_RS03055	50S ribosomal protein L3	231
NC_006677	397134		Rev	1063	1063	106200		primary	GOX_RS03075	30S ribosomal protein S12	13
NC_006677	406186		Rev	26	26	289		secondary	GOX_RS03085	DNA-directed RNA polymerase subunit beta	117
NC_006677	406187		Rev	34	34	3300		primary	GOX_RS03085	DNA-directed RNA polymerase subunit beta	118
NC_006677	406746		Rev	24	24	2300		primary	GOX_RS03090	50S ribosomal protein L7/L12	59
NC_006677	408519	X	Rev	1108	1108	110700		primary	GOX_RS03100	50S ribosomal protein L1	239
NC_006677	415012		Rev	253	253	25300		primary	GOX_RS03120	RND transporter	67
NC_006677	418929		Rev	21	21	2000		primary	GOX_RS03140	hypothetical protein	76
NC_006677	420857		Fwd	50	50	1250		primary	GOX_RS03155	selenocysteine lyase	76
NC_006677	421748		Fwd	30	30	2900		primary	GOX_RS03160	septum site-determining protein MinD	62
NC_006677	422825		Fwd	22	22	2100		primary	GOX_RS03170	hypothetical protein	165
NC_006677	424653		Rev	38	38	3700		primary	GOX_RS03175	gluconolactonase	35
NC_006677	430044		Fwd	2468	2468	246700		primary	GOX_RS03190	hypothetical protein	249
NC_006677	430081		Fwd	50	50	4900		secondary	GOX_RS03190	hypothetical protein	212
NC_006677	443337		Fwd	200	200	19900		primary	GOX_RS03245	transposase	24
NC_006677	450595		Rev	1225	1225	122400		primary	GOX_RS03265	flagellar MS-ring protein	110
NC_006677	456252		Rev	51	51	5000		primary	GOX_RS03295	ketohydroxyglutarate aldolase	84
NC_006677	456387		Rev	20	20	1900		secondary	GOX_RS03295	ketohydroxyglutarate aldolase	219
NC_006677	458412		Fwd	49	49	4800		primary	GOX_RS03305	hypothetical protein	29
NC_006677	462146		Fwd	94	94	9300		primary	GOX_RS03330	lipoprotein	69
NC_006677	464172		Fwd	21	21	2000		primary	GOX_RS03340	ornithine decarboxylase	180
NC_006677	466357	X	Rev	20	20	1900		primary	GOX_RS03350	hypothetical protein	287
NC_006677	470922		Rev	20	20	334		primary	GOX_RS03380	molybdopterin molybdenumtransferase MoeA	55
NC_006677	473756		Rev	72	72	720		primary	GOX_RS03395	branched chain amino acid aminotransferase	40
NC_006677	474729	X	Rev	52	52	5100		primary	GOX_RS03400	30S ribosomal protein S9	273
NC_006677	475046		Rev	23	23	2200		primary	GOX_RS03405	50S ribosomal protein L13	106
NC_006677	481317		Rev	23	23	2200		primary	GOX_RS03435	dehydrogenase	28
NC_006677	483743		Fwd	38	38	3700	yes	primary	GOX_RS03450	hypothetical protein	0
NC_006677	485905		Rev	21	21	2000		secondary	GOX_RS03455	GTPase HflX	125
NC_006677	493932		Fwd	20	20	1000		secondary	GOX_RS03495	peroxidase	141
NC_006677	494029		Fwd	47	47	4700		primary	GOX_RS03495	peroxidase	44
NC_006677	495980		Rev	32	32	3100	yes	primary	GOX_RS03505	hypothetical protein	0
NC_006677	496105		Fwd	88	88	267	yes	primary	GOX_RS03510	dihydroorotate dehydrogenase 2	0
NC_006677	497314		Fwd	42	42	4100		secondary	GOX_RS03515	hypothetical protein	28
NC_006677	502716		Rev	27	27	450		secondary	GOX_RS03530	hypothetical protein	99
NC_006677	503227		Rev	43	43	4200	yes	primary	GOX_RS03535	nitroreductase	3
NC_006677	503744	X	Fwd	26	26	2500		primary	GOX_RS03545	hypothetical protein	284
NC_006677	504332		Fwd	27	27	2600		primary	GOX_RS03550	imidazole glycerol phosphate synthase subunit HisH	85
NC_006677	512576		Fwd	39	39	3800		primary	GOX_RS03600	hypothetical protein	238
NC_006677	522506		Fwd	25	25	2500		primary	GOX_RS03635	succinate-semialdehyde dehydrogenase	15
NC_006677	526140		Rev	73	73	7200		primary	GOX_RS03650	alkene reductase	10
NC_006677	526380		Rev	27	27	2600		secondary	GOX_RS03650	alkene reductase	250
NC_006677	528532		Fwd	370	370	36900		primary	GOX_RS03675	RNA polymerase factor sigma-32	185
NC_006677	528673		Fwd	24	24	1200		secondary	GOX_RS03675	RNA polymerase factor sigma-32	44
NC_006677	532200		Fwd	35	35	3400		primary	GOX_RS03690	hypothetical protein	179
NC_006677	535911		Rev	20	20	1900		secondary	GOX_RS03705	amino acid ABC transporter	58
NC_006677	536043		Rev	47	47	4600		primary	GOX_RS03705	amino acid ABC transporter	190
NC_006677	541692		Rev	47	47	4600		primary	GOX_RS03725	glucose dehydrogenase	255
NC_006677	561169		Rev	68	68	6700		primary	GOX_RS03800	biopolymer transporter	86
NC_006677	567686		Fwd	23	23	2200		primary	GOX_RS03835	porin	93
NC_006677	579955		Rev	38	38	3700		primary	GOX_RS03870	hypothetical protein	180
NC_006677	581288		Rev	32	32	3200		primary	GOX_RS03875	hypothetical protein	265
NC_006677	582403		Rev	61	61	6000		primary	GOX_RS03880	hypothetical protein	4
NC_006677	583647		Rev	631	631	63000		primary	GOX_RS03885	hydrolase	42
NC_006677	583648		Rev	27	27	2600		secondary	GOX_RS03885	hydrolase	43
NC_006677	584103		Fwd	28	28	2700		primary	GOX_RS03890	hypothetical protein	25
NC_006677	589403		Rev	65	65	723		primary	GOX_RS03895	cobalt transporter	197
NC_006677	590607		Rev	22	22	2100		primary	GOX_RS03900	cation transporter	240
NC_006677	591674		Rev	79	75	536		secondary	GOX_RS03905	cobalt transporter	126
NC_006677	591708		Rev	702	702	70100		primary	GOX_RS03905	cobalt transporter	160
NC_006677	592690		Rev	21	21	2000		primary	GOX_RS03910	transposase	22
NC_006677	593525		Fwd	58	58	5700		secondary	GOX_RS03920	diguanylate cyclase	192
NC_006677	593701		Fwd	122	122	1017		primary	GOX_RS03920	diguanylate cyclase	16
NC_006677	601103		Rev	20	20	1900		secondary	GOX_RS03935	histidine kinase	20
NC_006677	601175		Rev	23	23	2200		primary	GOX_RS03935	histidine kinase	92
NC_006677	608757		Rev	57	57	5600		primary	GOX_RS03980	NAD(FAD)-dependent dehydrogenase	161
NC_006677	609623		Rev	26	26	2500		primary	GOX_RS03985	MBL fold metallo-hydrolase	46
NC_006677	610576	X	Fwd	26	26	2500		secondary	GOX_RS04000	hypothetical protein	280
NC_006677	610826		Fwd	36	36	3500		primary	GOX_RS04000	hypothetical protein	30
NC_006677	611062	X	Fwd	27	27	2600		secondary	GOX_RS04005	transcriptional regulator	268
NC_006677	611241		Fwd	246	246	24600		primary	GOX_RS04005	transcriptional regulator	89
NC_006677	617453		Rev	30	30	2900		primary	GOX_RS04025	iron ABC transporter substrate-binding protein	186
NC_006677	626118		Rev	50	50	4900	yes	primary	GOX_RS04065	hypothetical protein	1
NC_006677	626215		Fwd	68	68	378		primary	GOX_RS04070	peptidase M16	68
NC_006677	636699		Rev	1356	1356	135500		primary	GOX_RS04085	glycosyl transferase	103
NC_006677	638734		Rev	413	413	41200		primary	GOX_RS04090	30S ribosomal protein S1	181
NC_006677	640774		Rev	26	26	2500	yes	primary	GOX_RS04100	3-phosphoshikimate 1-carboxyvinyltransferase	0
NC_006677	640918		Fwd	256	256	25500		primary	GOX_RS04105	hypothetical protein	29
NC_006677	643790	X	Rev	22	22	2200		primary	GOX_RS04125	nucleoid-associated protein	259
NC_006677	645693		Rev	20	20	1900		primary	GOX_RS04130	DNA polymerase III subunit gamma/tau	193
NC_006677	648396		Rev	35	35	3400		primary	GOX_RS04140	methionine aminopeptidase	33
NC_006677	650230		Fwd	27	27	2600		primary	GOX_RS04155	ATP-dependent Clp protease ATP-binding subunit ClpA	76
NC_006677	654078		Rev	113	113	1028		secondary	GOX_RS04165	hypothetical protein	269
NC_006677	663382		Rev	83	83	8200		primary	GOX_RS04210	chemotaxis protein chel	190
NC_006677	664588		Fwd	51	51	5000		primary	GOX_RS04220	molecular chaperone DnaK	59
NC_006677	664592		Rev	63	63	6200		primary	GOX_RS04215	flagellar P-ring protein	180
NC_006677	667448		Rev	21	21	2000		primary	GOX_RS04235	ribonuclease D	11
NC_006677	674990		Rev	22	22	2100	yes	primary	GOX_RS04255	tRNA threonylcarbamoyladenosine biosynthesis protein TsaE	0
NC_006677	676175		Fwd	31	31	3000	yes	primary	GOX_RS04265	ferredoxin--NADP(+) reductase	0
NC_006677	680280		Rev	436	436	1064		primary	GOX_RS04280	hypothetical protein	25
NC_006677	682325		Rev	125	125	12500		primary	GOX_RS04285	GTP-binding protein	37
NC_006677	690982		Rev	24	24	480		primary	GOX_RS04325	oxidoreductase	45
NC_006677	698660		Fwd	167	167	879		primary	GOX_RS04350	D-galactose transporter	131
NC_006677	700566		Rev	36	36	3500		primary	GOX_RS04355	membrane protein	103
NC_006677	702116		Rev	31	31	3000		primary	GOX_RS04360	Tat pathway signal protein	126
NC_006677	710022		Rev	33	33	825		primary	GOX_RS04390	peptide ABC transporter permease	197
NC_006677	711264		Rev	31	31	3100		primary	GOX_RS04400	hypothetical protein	191
NC_006677	711337		Fwd	34	34	3300		primary	GOX_RS04405	cysteine synthase	59
NC_006677	715622		Rev	58	58	5700		primary	GOX_RS04415	ATPase P	41
NC_006677	719838		Rev	67	67	6600		primary	GOX_RS04440	hypothetical protein	89
NC_006677	723918		Rev	89	89	469		primary	GOX_RS04465	hypothetical protein	73
NC_006677	723954		Rev	20	20	1900		secondary	GOX_RS04465	hypothetical protein	109
NC_006677	724168		Fwd	26	26	2500		primary	GOX_RS04470	iron transporter	91
NC_006677	726298		Fwd	28	28	2700		primary	GOX_RS04480	hypothetical protein	74
NC_006677	728262		Rev	22	22	2100		primary	GOX_RS04485	alkaline phosphatase	80
NC_006677	732899		Fwd	21	21	2000		secondary	GOX_RS04505	hopanoid C-3 methylase HpnR	74
NC_006677	735087	X	Fwd	82	82	8100		primary	GOX_RS04515	DNA helicase	203
NC_006677	741273		Fwd	74	74	7300		primary	GOX_RS04535	sugar transporter	166
NC_006677	744229		Rev	58	58	5700		primary	GOX_RS04545	hypothetical protein	96
NC_006677	751606		Rev	40	40	3900		primary	GOX_RS04570	hemolysin D	45
NC_006677	757773		Rev	36	36	277		primary	GOX_RS04600	flagellar basal body protein FliL	25
NC_006677	768582		Fwd	48	48	4700		primary	GOX_RS04650	DNA starvation/stationary phase protection protein	89
NC_006677	769734		Rev	24	24	1200		primary	GOX_RS04655	hypothetical protein	14
NC_006677	783352		Rev	23	23	2200		secondary	GOX_RS04695	short-chain dehydrogenase	72
NC_006677	784118	X	Fwd	53	53	5200		primary	GOX_RS04705	hypothetical protein	297
NC_006677	784283		Fwd	36	36	3500		secondary	GOX_RS04705	hypothetical protein	132
NC_006677	786199		Fwd	49	49	2450		secondary	GOX_RS04715	adenosylmethionine--8-amino-7-oxononanoate transaminase	162
NC_006677	786203		Rev	134	134	13300		primary	GOX_RS04710	hypothetical protein	94
NC_006677	786361		Fwd	66	66	6500	yes	primary	GOX_RS04715	adenosylmethionine--8-amino-7-oxononanoate transaminase	0
NC_006677	787396	X	Fwd	74	74	7300		primary	GOX_RS04720	8-amino-7-oxononanoate synthase	242
NC_006677	790991		Fwd	30	30	1000		primary	GOX_RS04740	glucan biosynthesis protein D	51
NC_006677	795457		Rev	272	272	27100		primary	GOX_RS04750	hypothetical protein	95
NC_006677	801816		Fwd	172	172	820		primary	GOX_RS04780	50S ribosomal protein L36	66
NC_006677	802538	X	Fwd	21	21	2100		primary	GOX_RS04790	hypothetical protein	274
NC_006677	815854		Fwd	20	20	1900		secondary	GOX_RS04855	serine acetyltransferase	235
NC_006677	818102		Rev	20	20	1900		primary	GOX_RS04860	galactose mutarotase	24
NC_006677	818242		Fwd	1840	1840	183900		primary	GOX_RS04865	hypothetical protein	153
NC_006677	818257		Fwd	1411	1411	141000		secondary	GOX_RS04865	hypothetical protein	138
NC_006677	819898		Fwd	23	23	2200		primary	GOX_RS04875	hypothetical protein	27
NC_006677	822237		Rev	52	52	5100		primary	GOX_RS04880	acetyltransferase	225
NC_006677	826406		Fwd	27	27	2600		primary	GOX_RS04900	alcohol dehydrogenase	51
NC_006677	827005		Fwd	47	47	4600		primary	GOX_RS04905	inorganic pyrophosphatase	29
NC_006677	827746		Fwd	498	498	1083		primary	GOX_RS04910	porin	29
NC_006677	833046		Fwd	51	51	5000	yes	primary	GOX_RS04940	hypothetical protein	0
NC_006677	834834		Rev	31	31	3000		primary	GOX_RS04945	chemotaxis protein	39
NC_006677	835261		Rev	165	165	16400	yes	primary	GOX_RS04950	hypothetical protein	0
NC_006677	839842		Rev	24	24	2300		primary	GOX_RS04975	transcriptional repressor	70
NC_006677	840325		Rev	568	568	56700		primary	GOX_RS04980	MucR family transcriptional regulator	41
NC_006677	841393		Rev	29	29	2800		primary	GOX_RS04985	transposase	22
NC_006677	846134		Rev	35	35	3400		primary	GOX_RS05015	DNA-binding response regulator	101
NC_006677	846149		Fwd	38	38	3700		primary	GOX_RS05020	class II fructose-bisphosphate aldolase	55
NC_006677	852595		Rev	118	118	11700		primary	GOX_RS05040	multidrug export protein EmrA	238
NC_006677	855405		Fwd	2749	2749	274800		primary	GOX_RS05055	flagellin B	30
NC_006677	860661	X	Rev	29	29	2900		primary	GOX_RS05070	methylenetetrahydrofolate reductase	258
NC_006677	869748		Fwd	31	31	3000		primary	GOX_RS05120	rRNA pseudouridine synthase	14
NC_006677	871203		Fwd	27	27	900		primary	GOX_RS05130	cell division protein FtsK	112
NC_006677	876486		Rev	53	53	5200		primary	GOX_RS05150	hypothetical protein	7
NC_006677	879278		Rev	61	61	6000		primary	GOX_RS05160	asparaginase	134
NC_006677	879427	X	Rev	20	20	1900		secondary	GOX_RS05160	asparaginase	283
NC_006677	880454	X	Rev	25	25	2400		primary	GOX_RS05170	transcriptional repressor	263
NC_006677	882515		Rev	90	90	8900		primary	GOX_RS05180	HPr kinase	99
NC_006677	883000		Rev	392	392	39100		primary	GOX_RS05185	PTS sugar transporter subunit IIB	129
NC_006677	883833		Rev	59	59	5800	yes	primary	GOX_RS05190	RNase adaptor protein RapZ	0
NC_006677	883892		Rev	21	21	2000		secondary	GOX_RS05190	RNase adaptor protein RapZ	59
NC_006677	884388		Fwd	40	40	3900		primary	GOX_RS05200	endoribonuclease L-PSP	47
NC_006677	888248		Fwd	61	61	1220		primary	GOX_RS05220	nucleotide exchange factor GrpE	45
NC_006677	893109		Fwd	77	77	7600		primary	GOX_RS05240	translation initiation factor IF-3	106
NC_006677	895341		Rev	30	30	375		primary	GOX_RS05245	hypothetical protein	16
NC_006677	895778		Rev	107	107	10600		primary	GOX_RS05250	thiol-disulfide oxidoreductase	23
NC_006677	897008		Rev	49	49	4800		primary	GOX_RS05260	hypothetical protein	107
NC_006677	899120		Rev	48	48	4700		primary	GOX_RS05270	DNA-binding response regulator	40
NC_006677	900674		Rev	228	228	22700		primary	GOX_RS05280	endopeptidase	26
NC_006677	900686		Rev	20	20	2000		secondary	GOX_RS05280	endopeptidase	38
NC_006677	903115		Rev	27	27	2600		secondary	GOX_RS05285	ATP-dependent helicase	13
NC_006677	903158		Rev	29	29	2800		primary	GOX_RS05285	ATP-dependent helicase	56
NC_006677	904803		Rev	26	26	2500		primary	GOX_RS05295	NADPH-dependent oxidoreductase	103
NC_006677	908052		Rev	44	44	4300		primary	GOX_RS05315	hypothetical protein	280
NC_006677	910754		Rev	52	52	5100		secondary	GOX_RS05340	ADP-ribose pyrophosphatase	8
NC_006677	910797		Fwd	63	63	252	yes	primary	GOX_RS05345	DNA polymerase IV	0
NC_006677	910816		Rev	1045	1045	104400		primary	GOX_RS05340	ADP-ribose pyrophosphatase	70
NC_006677	913680		Fwd	24	24	2300		primary	GOX_RS05360	lysine decarboxylase	82
NC_006677	923678		Rev	89	89	8800		primary	GOX_RS05405	glycerol dehydrogenase small subunit	24
NC_006677	925137		Fwd	850	850	84900		primary	GOX_RS05415	molecular chaperone DnaK	94
NC_006677	925138		Fwd	38	38	3700		secondary	GOX_RS05415	molecular chaperone DnaK	93
NC_006677	929355		Rev	50	50	4900		primary	GOX_RS05425	shikimate dehydrogenase	35
NC_006677	933925		Rev	20	20	1900		primary	GOX_RS05455	oxidoreductase	69
NC_006677	935964		Fwd	34	34	3300		primary	GOX_RS05470	electron transfer flavoprotein	128
NC_006677	939615		Fwd	25	25	2500		primary	GOX_RS05485	S26 family signal peptidase	15
NC_006677	942151		Rev	1066	1066	106500		primary	GOX_RS05495	sucrase	252
NC_006677	943597		Rev	20	20	1900		primary	GOX_RS05500	ferrochelatase	282
NC_006677	947956		Rev	32	32	3100	yes	primary	GOX_RS05525	hypothetical protein	0
NC_006677	949442		Fwd	30	30	2900		secondary	GOX_RS05540	2-oxoglutarate dehydrogenase subunit E1	206
NC_006677	963049		Fwd	49	49	4800		primary	GOX_RS05575	peptidyl-prolyl cis-trans isomerase	26
NC_006677	964638		Rev	63	63	6200		primary	GOX_RS05580	single-stranded DNA-binding protein	50
NC_006677	964654		Fwd	24	24	2300		primary	GOX_RS05585	ABC-ATPase UvrA	67
NC_006677	968010		Fwd	66	66	6500		primary	GOX_RS05595	transposase	59
NC_006677	976190		Rev	50	50	834		secondary	GOX_RS05630	transposase	59
NC_006677	976195		Rev	1201	1201	120000		primary	GOX_RS05630	transposase	64
NC_006677	978974		Rev	48	48	4700		primary	GOX_RS05640	transporter	169
NC_006677	980664		Rev	23	23	2200		primary	GOX_RS05655	chitin deacetylase	100
NC_006677	981967	X	Fwd	29	29	2800		primary	GOX_RS05665	LysR family transcriptional regulator	231
NC_006677	988506		Rev	27	27	2600		primary	GOX_RS05680	cytochrome c biogenesis protein	64
NC_006677	989573		Rev	65	65	6400		primary	GOX_RS05685	transposase	59
NC_006677	993939		Fwd	58	58	5700		primary	GOX_RS05705	hypothetical protein	112
NC_006677	996898		Fwd	32	32	3100		primary	GOX_RS05725	hypothetical protein	6
NC_006677	999294		Rev	20	20	2000		primary	GOX_RS05730	Bcr/CflA family drug resistance efflux transporter	146
NC_006677	1000539		Rev	25	25	834		secondary	GOX_RS05735	phosphate ABC transporter substrate-binding protein	216
NC_006677	1010168		Rev	36	36	3500		primary	GOX_RS05765	adenylyl-sulfate kinase	134
NC_006677	1011063	X	Rev	20	20	1900		primary	GOX_RS05770	sulfate adenylyltransferase	232
NC_006677	1016371		Fwd	91	91	9000		primary	GOX_RS05805	hypothetical protein	113
NC_006677	1018616		Fwd	34	34	3300		primary	GOX_RS05815	organic solvent ABC transporter ATP-binding protein	89
NC_006677	1021942		Fwd	29	29	2800		primary	GOX_RS05830	hypothetical protein	152
NC_006677	1023036	X	Fwd	25	25	2400		primary	GOX_RS05835	glycosyl transferase	269
NC_006677	1023123		Fwd	22	22	2100		secondary	GOX_RS05835	glycosyl transferase	182
NC_006677	1027654		Rev	22	22	2100	yes	primary	GOX_RS05845	thymidylate synthase	0
NC_006677	1037994		Rev	21	21	2000		primary	GOX_RS05875	hypothetical protein	184
NC_006677	1038114		Rev	323	323	32200		primary	GOX_RS05880	glutathione peroxidase	56
NC_006677	1038218		Fwd	59	59	5800		primary	GOX_RS05885	hypothetical protein	23
NC_006677	1039291		Fwd	21	21	2000		primary	GOX_RS05890	dehydrogenase	236
NC_006677	1046344		Rev	20	20	1900		secondary	GOX_RS05910	flagellar basal body rod protein FlgF	33
NC_006677	1050071		Rev	27	27	2600		primary	GOX_RS05925	chloride channel protein	127
NC_006677	1051978		Fwd	45	45	4500		primary	GOX_RS05940	diguanylate cyclase	61
NC_006677	1057542		Fwd	27	27	2600		secondary	GOX_RS05960	ribose-phosphate pyrophosphokinase	36
NC_006677	1058363		Fwd	47	47	277		primary	GOX_RS05965	phosphoglycerate mutase	197
NC_006677	1059200		Fwd	21	21	2100		secondary	GOX_RS05970	hypothetical protein	54
NC_006677	1059233		Fwd	90	90	429		primary	GOX_RS05970	hypothetical protein	21
NC_006677	1075409		Fwd	96	96	640		primary	GOX_RS06025	entericidin	207
NC_006677	1076001		Fwd	45	41	1025		secondary	GOX_RS06030	riboflavin biosynthesis protein RibD	281
NC_006677	1076072		Fwd	21	21	2000		secondary	GOX_RS06030	riboflavin biosynthesis protein RibD	210
NC_006677	1082107		Rev	23	23	2200		primary	GOX_RS06055	coenzyme PQQ synthesis protein E	45
NC_006677	1084244		Rev	94	94	9400		primary	GOX_RS06075	coenzyme PQQ synthesis protein A	72
NC_006677	1096397		Fwd	20	20	1900		primary	GOX_RS06140	hypothetical protein	79
NC_006677	1099315		Fwd	46	46	4500		primary	GOX_RS06160	hypothetical protein	107
NC_006677	1100199	X	Fwd	33	33	3200		secondary	GOX_RS06165	hypothetical protein	263
NC_006677	1100304		Fwd	61	61	6000		primary	GOX_RS06165	hypothetical protein	158
NC_006677	1101551		Fwd	103	103	10200		primary	GOX_RS06180	hypothetical protein	67
NC_006677	1105830		Fwd	37	37	3600		primary	GOX_RS06200	bile acid:sodium symporter	166
NC_006677	1107716		Rev	20	20	1900	yes	primary	GOX_RS06205	ferrichrome ABC transporter ATP-binding protein	3
NC_006677	1111558		Rev	32	32	3100		primary	GOX_RS06220	TonB-denpendent receptor	28
NC_006677	1113009		Fwd	30	30	2900		primary	GOX_RS06230	TonB-dependent receptor	24
NC_006677	1125502		Rev	30	30	2900		secondary	GOX_RS06265	molecular chaperone HtpG	25
NC_006677	1125643		Rev	34	34	3300		primary	GOX_RS06265	molecular chaperone HtpG	166
NC_006677	1129447		Rev	44	44	4300		primary	GOX_RS06280	flagellar hook protein FlgE	49
NC_006677	1129627		Fwd	24	24	1200		primary	GOX_RS06285	multidrug transporter	76
NC_006677	1136184	X	Fwd	22	22	2200		primary	GOX_RS06315	oxidoreductase	257
NC_006677	1143612	X	Fwd	29	29	580		primary	GOX_RS06365	ABC transporter substrate-binding protein	210
NC_006677	1149372		Rev	47	47	4600		primary	GOX_RS06390	glycosyl transferase	57
NC_006677	1150456		Rev	36	36	3500		primary	GOX_RS06395	NAD(P)-dependent oxidoreductase	130
NC_006677	1152051		Rev	49	49	4800		primary	GOX_RS06405	glucose-1-phosphate thymidylyltransferase	190
NC_006677	1155028		Fwd	20	20	1900		primary	GOX_RS06420	phosphoglycerate mutase	153
NC_006677	1156748		Fwd	36	36	3500		secondary	GOX_RS06430	transposase	209
NC_006677	1156898		Fwd	64	64	6300		primary	GOX_RS06430	transposase	59
NC_006677	1164431		Rev	36	36	3500		primary	GOX_RS06465	chromosome partitioning protein ParA	42
NC_006677	1172135		Rev	97	97	9600		primary	GOX_RS06490	alcohol dehydrogenase	136
NC_006677	1172215		Fwd	22	22	2100		secondary	GOX_RS06495	methylated-DNA--protein-cysteine methyltransferase	248
NC_006677	1172463		Fwd	25	25	2400	yes	primary	GOX_RS06495	methylated-DNA--protein-cysteine methyltransferase	0
NC_006677	1174486		Rev	247	247	1373		primary	GOX_RS06500	transcription termination factor Rho	190
NC_006677	1176851		Fwd	31	31	259		primary	GOX_RS06515	dihydrolipoamide succinyltransferase	117
NC_006677	1184653		Rev	43	43	430		primary	GOX_RS06540	adenosylhomocysteinase	29
NC_006677	1185153		Rev	261	261	1135		primary	GOX_RS06545	hypothetical protein	51
NC_006677	1185294		Rev	29	29	2800		secondary	GOX_RS06545	hypothetical protein	192
NC_006677	1190657		Rev	112	112	5600		primary	GOX_RS06565	A/G-specific adenine glycosylase	86
NC_006677	1191079		Fwd	32	32	3100		primary	GOX_RS06575	hypothetical protein	158
NC_006677	1193829		Fwd	28	28	400	yes	primary	GOX_RS06590	acetolactate synthase	2
NC_006677	1197470		Fwd	82	82	8100		primary	GOX_RS06605	S-adenosylmethionine decarboxylase	59
NC_006677	1197471		Fwd	29	29	2800		secondary	GOX_RS06605	S-adenosylmethionine decarboxylase	58
NC_006677	1200005		Fwd	64	64	6300		primary	GOX_RS06630	hypothetical protein	152
NC_006677	1200192		Fwd	100	100	10000		primary	GOX_RS06635	glycine cleavage system aminomethyltransferase T	244
NC_006677	1205429		Fwd	59	59	5800		primary	GOX_RS06655	hypothetical protein	51
NC_006677	1205435		Fwd	55	55	5400		secondary	GOX_RS06655	hypothetical protein	45
NC_006677	1207994		Rev	95	95	9400		primary	GOX_RS06665	glutamine synthetase	181
NC_006677	1208039		Rev	25	25	1250		secondary	GOX_RS06665	glutamine synthetase	226
NC_006677	1211603		Fwd	23	23	767		primary	GOX_RS06685	hypothetical protein	46
NC_006677	1215219		Rev	44	44	4300		primary	GOX_RS06700	O-antigen biosynthesis protein	45
NC_006677	1217011		Rev	40	40	572		secondary	GOX_RS06705	glycosyl transferase	6
NC_006677	1217084		Rev	51	51	5000		primary	GOX_RS06705	glycosyl transferase	79
NC_006677	1220137		Rev	42	42	4200		primary	GOX_RS06730	ATP synthase subunit A	147
NC_006677	1220402		Rev	542	542	54200		primary	GOX_RS06735	ATP synthase I	66
NC_006677	1220404		Rev	159	159	3975		secondary	GOX_RS06735	ATP synthase I	68
NC_006677	1220609		Rev	20	20	1900		secondary	GOX_RS06735	ATP synthase I	273
NC_006677	1222178		Fwd	22	22	2100		primary	GOX_RS06745	outer membrane lipid asymmetry maintenance protein MlaD	24
NC_006677	1222802		Fwd	21	21	2000		primary	GOX_RS06755	hypothetical protein	167
NC_006677	1233520		Fwd	23	23	2200		primary	GOX_RS06795	hypothetical protein	68
NC_006677	1234804		Fwd	26	26	2500		primary	GOX_RS06800	glycosyl transferase	279
NC_006677	1241690		Rev	26	26	2500		primary	GOX_RS06825	TetR family transcriptional regulator	86
NC_006677	1243651		Rev	24	24	2300		primary	GOX_RS06840	hypothetical protein	166
NC_006677	1249610		Rev	37	37	3600		primary	GOX_RS06865	catalase HPII	88
NC_006677	1252088		Fwd	48	48	4700		primary	GOX_RS06880	50S ribosomal protein L25/general stress protein Ctc	57
NC_006677	1254834	X	Fwd	53	53	5200		primary	GOX_RS06905	GTP-binding protein YchF	253
NC_006677	1257944		Fwd	30	30	2900		secondary	GOX_RS06920	ribosome silencing factor RsfS	205
NC_006677	1257992		Fwd	47	47	4600		secondary	GOX_RS06920	ribosome silencing factor RsfS	157
NC_006677	1258080		Fwd	1943	1943	194200		primary	GOX_RS06920	ribosome silencing factor RsfS	69
NC_006677	1258377		Fwd	22	22	2100		primary	GOX_RS06925	23S rRNA (pseudouridine(1915)-N(3))-methyltransferase RlmH	225
NC_006677	1259836		Rev	67	67	6600		primary	GOX_RS06930	amidase	39
NC_006677	1260334		Rev	26	26	2500		secondary	GOX_RS06935	hypothetical protein	14
NC_006677	1260345		Rev	132	132	13100		primary	GOX_RS06935	hypothetical protein	25
NC_006677	1260395		Fwd	260	260	25900		primary	GOX_RS06940	hypothetical protein	88
NC_006677	1260531		Rev	27	27	2600		secondary	GOX_RS06935	hypothetical protein	211
NC_006677	1261481		Fwd	23	23	2200		primary	GOX_RS06950	NAD-dependent epimerase	153
NC_006677	1284357	X	Fwd	32	32	3100		primary	GOX_RS07045	translation initiation inhibitor	254
NC_006677	1285116		Fwd	31	31	3000		primary	GOX_RS07050	hypothetical protein	135
NC_006677	1294059		Rev	20	20	1900		primary	GOX_RS07085	hypothetical protein	133
NC_006677	1304290		Rev	191	191	9550		primary	GOX_RS07130	bacterioferritin	32
NC_006677	1304446		Rev	28	28	2700		secondary	GOX_RS07130	bacterioferritin	188
NC_006677	1304530	X	Rev	29	29	2900		secondary	GOX_RS07130	bacterioferritin	272
NC_006677	1304875		Rev	58	58	5700		primary	GOX_RS07135	AsnC family transcriptional regulator	62
NC_006677	1304926		Fwd	37	37	3700	yes	primary	GOX_RS07140	alanine racemase	2
NC_006677	1310361		Fwd	26	26	2500		primary	GOX_RS07170	oxidoreductase	182
NC_006677	1313325		Fwd	21	21	2000		primary	GOX_RS07185	tryptophan synthase subunit alpha	54
NC_006677	1317305		Fwd	56	56	5600		primary	GOX_RS07205	replicative DNA helicase	6
NC_006677	1320706		Fwd	94	94	9300		primary	GOX_RS07225	hypothetical protein	162
NC_006677	1327389	X	Fwd	25	25	2400		primary	GOX_RS07265	hypothetical protein	212
NC_006677	1329987		Fwd	25	25	2400		primary	GOX_RS07275	hypothetical protein	181
NC_006677	1330403		Fwd	38	38	3700		primary	GOX_RS07280	hypothetical protein	187
NC_006677	1336120		Fwd	29	29	2900		primary	GOX_RS07315	hypothetical protein	222
NC_006677	1336237		Fwd	29	29	1450		secondary	GOX_RS07315	hypothetical protein	105
NC_006677	1346313		Rev	49	49	4800		primary	GOX_RS07355	heat-shock protein Hsp33	115
NC_006677	1346318		Rev	28	28	2700		secondary	GOX_RS07355	heat-shock protein Hsp33	120
NC_006677	1358892		Fwd	30	30	2900		primary	GOX_RS07425	isoleucine--tRNA ligase	37
NC_006677	1362362		Fwd	417	417	41700	yes	primary	GOX_RS07435	hypothetical protein	3
NC_006677	1372659		Rev	27	27	2600		primary	GOX_RS07465	DNA topoisomerase IV subunit B	252
NC_006677	1373296		Fwd	58	58	645		primary	GOX_RS07475	hypothetical protein	52
NC_006677	1377667		Rev	49	49	4800		primary	GOX_RS07490	peptidase S41	105
NC_006677	1385874		Rev	90	90	8900	yes	primary	GOX_RS07520	glutamate--tRNA ligase	0
NC_006677	1386048		Fwd	68	68	6700		primary	GOX_RS07525	cupin	25
NC_006677	1387537		Rev	28	28	2700		primary	GOX_RS07530	transposase	22
NC_006677	1391769	X	Fwd	25	25	1250		secondary	GOX_RS07555	multidrug ABC transporter ATP-binding protein	224
NC_006677	1391892		Fwd	25	25	2400		primary	GOX_RS07555	multidrug ABC transporter ATP-binding protein	101
NC_006677	1391896		Rev	58	58	5700		primary	GOX_RS07550	endonuclease III	83
NC_006677	1393893		Fwd	89	89	8800		secondary	GOX_RS07560	amidohydrolase	59
NC_006677	1393909		Fwd	1187	1187	118600		primary	GOX_RS07560	amidohydrolase	43
NC_006677	1398354		Rev	78	78	1115		primary	GOX_RS07570	hypothetical protein	294
NC_006677	1409361		Fwd	57	57	5600		primary	GOX_RS07610	peptide chain release factor 2	219
NC_006677	1409366		Fwd	25	25	313		secondary	GOX_RS07610	peptide chain release factor 2	214
NC_006677	1410797		Fwd	83	83	8200		primary	GOX_RS07615	cell envelope biogenesis protein TonB	140
NC_006677	1413298		Fwd	53	53	5200		primary	GOX_RS07630	biopolymer transporter ExbD	48
NC_006677	1413693		Fwd	35	35	3400		primary	GOX_RS07635	hypothetical protein	91
NC_006677	1420011		Rev	111	111	11000		primary	GOX_RS07660	C4-dicarboxylate ABC transporter	129
NC_006677	1425295		Fwd	22	22	2100		primary	GOX_RS07690	glyoxylate/hydroxypyruvate reductase A	28
NC_006677	1426570		Fwd	90	90	1000		primary	GOX_RS07700	paraquat-inducible protein A	76
NC_006677	1432459		Fwd	39	39	3800		primary	GOX_RS07740	ATP synthase F0F1 subunit delta	134
NC_006677	1434652		Fwd	31	31	3000		primary	GOX_RS07750	ATP synthase subunit gamma	58
NC_006677	1447057		Rev	229	229	22800		primary	GOX_RS07805	transposase	24
NC_006677	1449023		Fwd	98	98	9700		primary	GOX_RS07830	hypothetical protein	101
NC_006677	1453221		Rev	29	29	2800		primary	GOX_RS07845	LysR family transcriptional regulator	179
NC_006677	1453239		Fwd	74	74	7300		primary	GOX_RS07850	alkyl hydroperoxide reductase subunit C	51
NC_006677	1459051		Rev	21	21	2000		primary	GOX_RS07865	aconitate hydratase	87
NC_006677	1464168		Fwd	23	23	2200		primary	GOX_RS07895	TonB-denpendent receptor	52
NC_006677	1473132	X	Rev	33	33	3200		primary	GOX_RS07925	hypothetical protein	207
NC_006677	1475630		Rev	138	138	13700		primary	GOX_RS07930	TonB-denpendent receptor	219
NC_006677	1480515		Fwd	20	20	1000		secondary	GOX_RS07955	ribulose-phosphate 3-epimerase	127
NC_006677	1480660		Rev	43	43	4300		primary	GOX_RS07950	sugar isomerase	175
NC_006677	1486853		Fwd	178	178	17700		primary	GOX_RS07975	Fe-S oxidoreductase	32
NC_006677	1492339		Rev	39	39	3800		primary	GOX_RS07990	excinuclease ABC subunit A	91
NC_006677	1492753		Rev	40	40	3900		primary	GOX_RS14045	hypothetical protein	16
NC_006677	1504323		Fwd	21	21	2000		secondary	GOX_RS08065	DNA topoisomerase I	233
NC_006677	1504533		Fwd	28	28	1400		primary	GOX_RS08065	DNA topoisomerase I	23
NC_006677	1508875		Fwd	125	125	12400		primary	GOX_RS08090	hypothetical protein	178
NC_006677	1509024		Fwd	120	120	11900		secondary	GOX_RS08090	hypothetical protein	29
NC_006677	1511774		Rev	182	182	2275		secondary	GOX_RS08100	gluconolactonase	19
NC_006677	1511775		Rev	633	633	63200		primary	GOX_RS08100	gluconolactonase	20
NC_006677	1513118		Rev	60	60	5900		primary	GOX_RS08105	transposase	59
NC_006677	1513268		Fwd	92	92	9100	yes	primary	GOX_RS08110	hypothetical protein	0
NC_006677	1516260		Rev	22	22	1100		primary	GOX_RS08125	hypothetical protein	202
NC_006677	1519779		Rev	209	209	20800		primary	GOX_RS08145	transposase	24
NC_006677	1522050	X	Fwd	271	271	27000		primary	GOX_RS08170	hypothetical protein	297
NC_006677	1533343		Fwd	211	211	21000		primary	GOX_RS08225	transposase	24
NC_006677	1535722		Rev	20	20	1900		primary	GOX_RS08235	hypothetical protein	113
NC_006677	1537581		Rev	28	28	2700		secondary	GOX_RS08250	ABC transporter substrate-binding protein	8
NC_006677	1537733		Rev	105	105	1313		primary	GOX_RS08250	ABC transporter substrate-binding protein	160
NC_006677	1538842		Fwd	24	24	2300		secondary	GOX_RS08260	hypothetical protein	148
NC_006677	1538936		Fwd	84	84	8300		primary	GOX_RS08260	hypothetical protein	54
NC_006677	1539842		Fwd	1156	1156	115500		primary	GOX_RS08270	hypothetical protein	130
NC_006677	1539850		Fwd	57	57	380		secondary	GOX_RS08270	hypothetical protein	122
NC_006677	1543664		Fwd	63	63	6200		secondary	GOX_RS08290	molecular chaperone DnaJ	170
NC_006677	1543720		Fwd	1349	1349	134800		primary	GOX_RS08290	molecular chaperone DnaJ	114
NC_006677	1546525		Fwd	21	21	525		secondary	GOX_RS08300	porin	137
NC_006677	1546605		Fwd	36	36	3500		secondary	GOX_RS08300	porin	57
NC_006677	1546636		Fwd	72	72	7100		primary	GOX_RS08300	porin	26
NC_006677	1550585		Rev	27	27	2600		primary	GOX_RS08305	TonB-dependent receptor	24
NC_006677	1555753		Rev	25	25	2400		primary	GOX_RS08330	murein transglycosylase	34
NC_006677	1558362		Rev	54	54	5300		primary	GOX_RS08350	virulence protein	25
NC_006677	1559032		Rev	33	33	367		secondary	GOX_RS08355	hypothetical protein	27
NC_006677	1559524		Fwd	35	35	3400	yes	primary	GOX_RS08360	FAD-dependent thymidylate synthase	0
NC_006677	1562620		Fwd	29	28	2800		primary	GOX_RS08375	serine protease	85
NC_006677	1568119		Rev	43	43	4200	yes	primary	GOX_RS08390	molecular chaperone DjlA	0
NC_006677	1579802		Rev	58	58	5700		primary	GOX_RS08445	nucleoside triphosphate pyrophosphohydrolase	25
NC_006677	1579806		Fwd	21	21	2000		secondary	GOX_RS08450	N-acetyl-gamma-glutamyl-phosphate reductase	146
NC_006677	1579895		Fwd	27	27	2600		primary	GOX_RS08450	N-acetyl-gamma-glutamyl-phosphate reductase	57
NC_006677	1582151		Fwd	101	101	10000		primary	GOX_RS08465	ATP phosphoribosyltransferase regulatory subunit	67
NC_006677	1583399		Fwd	20	20	500		primary	GOX_RS08470	adenylosuccinate synthetase	13
NC_006677	1590234		Fwd	28	28	2700		primary	GOX_RS08500	methyltransferase type 11	104
NC_006677	1591024		Fwd	34	34	3300		primary	GOX_RS08505	DEAD/DEAH box helicase	133
NC_006677	1599683		Fwd	94	94	855		primary	GOX_RS08540	aldo/keto reductase	32
NC_006677	1600812		Fwd	36	36	3500		secondary	GOX_RS08545	chaperone protein ClpB	74
NC_006677	1614174		Fwd	200	200	19900		primary	GOX_RS08605	transposase	24
NC_006677	1616975		Fwd	27	27	2600		primary	GOX_RS08610	hypothetical protein	243
NC_006677	1618790		Fwd	28	28	2700		primary	GOX_RS08615	capsular polysaccharide biosynthesis protein	179
NC_006677	1626654		Fwd	33	33	1650		primary	GOX_RS08650	ATP-binding protein	67
NC_006677	1634592		Fwd	81	81	8000		primary	GOX_RS08675	transposase	59
NC_006677	1638396		Rev	54	54	5300		primary	GOX_RS08695	FAD-binding molybdopterin dehydrogenase	44
NC_006677	1644527		Fwd	180	180	17900		primary	GOX_RS08730	prevent-host-death protein	23
NC_006677	1646048		Rev	24	24	2300		primary	GOX_RS08740	transposase	22
NC_006677	1662759		Fwd	26	26	2500		primary	GOX_RS08775	cell division protein Fic	19
NC_006677	1667242		Rev	50	50	4900		primary	GOX_RS08800	integrase	14
NC_006677	1670382		Rev	87	87	8600		secondary	GOX_RS08815	fructose 1,6-bisphosphatase	82
NC_006677	1670497		Rev	169	169	16800		primary	GOX_RS08815	fructose 1,6-bisphosphatase	197
NC_006677	1671593		Rev	27	27	2600		primary	GOX_RS08820	homoserine dehydrogenase	7
NC_006677	1672839		Rev	21	21	2000		primary	GOX_RS08825	aminotransferase	30
NC_006677	1674103		Fwd	106	106	10500	yes	primary	GOX_RS08835	ATP-dependent Clp protease proteolytic subunit	0
NC_006677	1679877		Rev	26	26	2600		primary	GOX_RS08865	flagellar hook-basal body protein FliE	132
NC_006677	1680404	X	Rev	181	181	18000		primary	GOX_RS08870	flagellar basal body rod protein FlgC	246
NC_006677	1680415		Rev	30	30	3000		secondary	GOX_RS08870	flagellar basal body rod protein FlgC	257
NC_006677	1680753		Rev	57	57	5600		secondary	GOX_RS08875	flagellar biosynthesis protein FlgB	190
NC_006677	1684427		Rev	93	93	405		primary	GOX_RS08895	gamma-glutamyltranspeptidase	88
NC_006677	1685760		Fwd	22	22	2200		primary	GOX_RS08910	dihydropteroate synthase	47
NC_006677	1689853		Fwd	123	123	879		primary	GOX_RS08935	class I fructose-bisphosphate aldolase	131
NC_006677	1691546		Rev	260	260	25900		primary	GOX_RS08940	6-pyruvoyltetrahydropterin synthase	113
NC_006677	1696254		Fwd	41	41	513		primary	GOX_RS08980	methyl-accepting chemotaxis protein	55
NC_006677	1698367		Fwd	34	34	3300		primary	GOX_RS08995	chemotaxis protein CheA	39
NC_006677	1706604		Fwd	57	57	5700		primary	GOX_RS09040	DNA polymerase	157
NC_006677	1706733		Rev	31	31	3000		primary	GOX_RS09035	hypothetical protein	74
NC_006677	1713740		Rev	26	26	2500		primary	GOX_RS09060	transposase	22
NC_006677	1718964		Rev	34	34	3300		primary	GOX_RS09075	Tricorn protease-like protein	28
NC_006677	1720382		Rev	28	28	2700		primary	GOX_RS09085	cytochrome c biogenesis protein CcmA	45
NC_006677	1720519		Fwd	50	50	4900		primary	GOX_RS09090	glutamine ABC transporter ATP-binding protein	56
NC_006677	1721140		Fwd	32	32	320		primary	GOX_RS09095	amino acid ABC transporter permease	181
NC_006677	1723962		Rev	37	37	3600		primary	GOX_RS09100	hypothetical protein	137
NC_006677	1725339		Rev	32	32	3100		primary	GOX_RS09110	transposase	93
NC_006677	1727110		Rev	27	27	2600		secondary	GOX_RS09120	hypothetical protein	88
NC_006677	1727182		Fwd	30	30	1000		primary	GOX_RS09125	ribosome maturation factor	57
NC_006677	1727800		Fwd	25	25	2500		secondary	GOX_RS09130	transcription termination/antitermination protein NusA	85
NC_006677	1729459		Fwd	30	30	2900		primary	GOX_RS09135	hypothetical protein	80
NC_006677	1729986		Fwd	29	29	2800		primary	GOX_RS09140	translation initiation factor IF-2	179
NC_006677	1732635		Fwd	21	21	2000		primary	GOX_RS09145	ribosome-binding factor A	280
NC_006677	1733345		Fwd	22	22	2100		primary	GOX_RS09150	tRNA pseudouridine synthase B	19
NC_006677	1734062	X	Fwd	208	208	282		secondary	GOX_RS09155	30S ribosomal protein S15	263
NC_006677	1734069		Fwd	915	915	2952		primary	GOX_RS09155	30S ribosomal protein S15	256
NC_006677	1744504		Rev	28	28	934		primary	GOX_RS09195	nucleoside hydrolase	19
NC_006677	1748379		Fwd	75	75	3750		primary	GOX_RS09215	rRNA cytosine-C5-methylase	232
NC_006677	1748588		Fwd	25	25	834		secondary	GOX_RS09215	rRNA cytosine-C5-methylase	23
NC_006677	1756752	X	Rev	490	490	48900		primary	GOX_RS09250	hypothetical protein	222
NC_006677	1757719		Rev	20	20	1900		secondary	GOX_RS09255	methylthioribose-1-phosphate isomerase	79
NC_006677	1760646		Rev	27	27	386		primary	GOX_RS09265	LPS N-acetylglucosaminyltransferase	56
NC_006677	1766069		Rev	48	48	4700		primary	GOX_RS09295	GDP-mannose 4,6-dehydratase	203
NC_006677	1773767		Fwd	33	33	3200	yes	primary	GOX_RS14055	two-component sensor histidine kinase	0
NC_006677	1775682		Fwd	20	20	2000		secondary	GOX_RS09335	transcriptional regulator	193
NC_006677	1775813		Fwd	36	36	3500		primary	GOX_RS09335	transcriptional regulator	62
NC_006677	1780588		Rev	45	45	4400		primary	GOX_RS09360	chloride channel protein	294
NC_006677	1787016		Fwd	127	127	12600		secondary	GOX_RS09395	hypothetical protein	15
NC_006677	1787018		Fwd	486	486	48500		primary	GOX_RS09395	hypothetical protein	13
NC_006677	1788558		Rev	22	22	2100		secondary	GOX_RS09400	hypothetical protein	54
NC_006677	1788721		Rev	37	37	3600		primary	GOX_RS09400	hypothetical protein	217
NC_006677	1788730		Rev	20	20	1900		secondary	GOX_RS09400	hypothetical protein	226
NC_006677	1790416		Fwd	97	97	9600		primary	GOX_RS09415	5-aminolevulinate synthase	13
NC_006677	1799824		Rev	83	83	8200		primary	GOX_RS09445	histidine kinase	199
NC_006677	1803954		Rev	64	64	6300		primary	GOX_RS09460	permease	166
NC_006677	1806756	X	Rev	20	20	1900		primary	GOX_RS09480	cytochrome c biogenesis protein	290
NC_006677	1809260	X	Rev	33	33	3200		primary	GOX_RS09490	heme lyase subunit CcmF	251
NC_006677	1809632		Rev	38	38	3700		primary	GOX_RS09495	cytochrome c-type biogenesis protein CcmE	112
NC_006677	1810419		Fwd	38	38	3700		secondary	GOX_RS09505	ubiquinol-cytochrome c reductase	197
NC_006677	1810543		Fwd	20	20	1900		secondary	GOX_RS09505	ubiquinol-cytochrome c reductase	73
NC_006677	1810588		Fwd	730	730	72900		primary	GOX_RS09505	ubiquinol-cytochrome c reductase	28
NC_006677	1812502		Fwd	21	21	2000		primary	GOX_RS09520	hypothetical protein	79
NC_006677	1813179		Rev	93	93	9200		primary	GOX_RS09525	hypothetical protein	19
NC_006677	1815570		Fwd	398	398	39700		primary	GOX_RS09545	hypothetical protein	65
NC_006677	1816106		Fwd	425	425	42400	yes	primary	GOX_RS09550	peroxiredoxin	0
NC_006677	1826527		Rev	33	33	3200		primary	GOX_RS09580	hypothetical protein	52
NC_006677	1826767		Rev	31	31	3000		secondary	GOX_RS09580	hypothetical protein	292
NC_006677	1827676		Rev	28	28	2700	yes	primary	GOX_RS09585	bifunctional enzyme IspD/IspF	0
NC_006677	1827794		Rev	23	23	2200		secondary	GOX_RS09585	bifunctional enzyme IspD/IspF	118
NC_006677	1829625		Rev	26	26	2500		secondary	GOX_RS09595	O-succinylhomoserine sulfhydrylase	141
NC_006677	1829638		Rev	100	100	385		primary	GOX_RS09595	O-succinylhomoserine sulfhydrylase	154
NC_006677	1832510		Rev	40	40	3900		primary	GOX_RS09615	NADH dehydrogenase	33
NC_006677	1834990		Fwd	38	38	3700		primary	GOX_RS09630	protein translocase subunit SecA	89
NC_006677	1841296		Fwd	252	252	25100		primary	GOX_RS09660	Tol-Pal system subunit TolQ	36
NC_006677	1845215		Fwd	81	81	8100		secondary	GOX_RS09680	membrane protein	178
NC_006677	1845252		Fwd	542	542	54100		primary	GOX_RS09680	membrane protein	141
NC_006677	1852502		Rev	65	65	6400		primary	GOX_RS09705	DNA-binding response regulator	21
NC_006677	1855006		Rev	20	20	1900		primary	GOX_RS09720	hypothetical protein	126
NC_006677	1859761		Rev	68	68	1700		primary	GOX_RS09750	hypothetical protein	29
NC_006677	1859954		Rev	44	44	4300		secondary	GOX_RS09750	hypothetical protein	222
NC_006677	1860799		Rev	23	23	2200		primary	GOX_RS09755	hypothetical protein	23
NC_006677	1860849		Fwd	770	770	76900		primary	GOX_RS09760	transketolase	65
NC_006677	1860900		Fwd	22	22	2100		secondary	GOX_RS09760	transketolase	14
NC_006677	1862729	X	Fwd	176	176	17500		primary	GOX_RS09765	phosoglucose isomerase	255
NC_006677	1862767		Fwd	36	36	3500		secondary	GOX_RS09765	phosoglucose isomerase	217
NC_006677	1871348		Fwd	97	97	9600		primary	GOX_RS09805	aldehyde dehydrogenase	41
NC_006677	1891478		Rev	39	39	3800		primary	GOX_RS09885	hypothetical protein	243
NC_006677	1892528		Fwd	2376	2376	237500	yes	primary	GOX_RS09895	exodeoxyribonuclease VII large subunit	0
NC_006677	1898825		Fwd	70	70	6900		primary	GOX_RS09915	2-isopropylmalate synthase	133
NC_006677	1900674		Fwd	31	31	3000		primary	GOX_RS09920	membrane protein	102
NC_006677	1902467		Fwd	31	31	3000		secondary	GOX_RS09935	rod shape-determining protein	123
NC_006677	1902477		Fwd	201	201	610		primary	GOX_RS09935	rod shape-determining protein	113
NC_006677	1913505		Fwd	21	20	400		secondary	GOX_RS09975	hypothetical protein	34
NC_006677	1914353		Fwd	41	41	4000		primary	GOX_RS09980	rubredoxin-NAD(+) reductase	103
NC_006677	1918029		Fwd	60	60	5900		primary	GOX_RS09990	bacterioferritin	29
NC_006677	1918789		Fwd	146	146	14500		primary	GOX_RS09995	hypothetical protein	31
NC_006677	1919945		Rev	20	20	2000		primary	GOX_RS10000	exodeoxyribonuclease III	33
NC_006677	1920324		Rev	100	100	304		primary	GOX_RS10005	HesB family protein	63
NC_006677	1920331		Fwd	60	60	5900		primary	GOX_RS10010	deoxyguanosinetriphosphate triphosphohydrolase	165
NC_006677	1921675		Fwd	45	45	4500		secondary	GOX_RS10015	arginine--tRNA ligase	28
NC_006677	1927167		Fwd	46	46	4500		primary	GOX_RS10045	serine--tRNA ligase	246
NC_006677	1929671		Fwd	24	24	2300		primary	GOX_RS14060	transcriptional regulator	132
NC_006677	1932832		Rev	31	31	443		primary	GOX_RS10060	RNA helicase	15
NC_006677	1932916		Fwd	28	28	312		primary	GOX_RS10065	ferredoxin--NADP(+) reductase	52
NC_006677	1938253		Rev	78	78	7700		primary	GOX_RS10080	arylesterase	27
NC_006677	1938349		Rev	61	61	6000		secondary	GOX_RS10080	arylesterase	123
NC_006677	1939578		Fwd	62	62	6100		primary	GOX_RS10095	phospho-2-dehydro-3-deoxyheptonate aldolase	41
NC_006677	1939579		Fwd	43	43	308		secondary	GOX_RS10095	phospho-2-dehydro-3-deoxyheptonate aldolase	40
NC_006677	1942013		Fwd	20	20	1900		secondary	GOX_RS10105	hypothetical protein	193
NC_006677	1945134		Rev	28	28	2700		primary	GOX_RS10115	aldose epimerase	114
NC_006677	1947017		Rev	21	21	2000		primary	GOX_RS10125	RNA methyltransferase	198
NC_006677	1948109		Fwd	60	59	590		primary	GOX_RS10135	MATE family efflux transporter	158
NC_006677	1948186		Rev	39	39	3800		primary	GOX_RS10130	cysteine--tRNA ligase	6
NC_006677	1950880		Rev	54	54	5300		primary	GOX_RS10140	sugar transporter	51
NC_006677	1951593		Fwd	26	26	2500		primary	GOX_RS10150	30S ribosomal protein S4	173
NC_006677	1960412		Rev	29	29	2800		primary	GOX_RS10180	alanine--tRNA ligase	19
NC_006677	1960457		Rev	26	26	520		secondary	GOX_RS10180	alanine--tRNA ligase	64
NC_006677	1962420		Rev	72	72	7200		secondary	GOX_RS10190	membrane protein	73
NC_006677	1962546		Rev	487	487	48700		primary	GOX_RS10190	membrane protein	199
NC_006677	1964389		Fwd	22	22	1100		primary	GOX_RS10200	hypothetical protein	27
NC_006677	1970847		Rev	140	140	13900		primary	GOX_RS10230	(2Fe-2S)-binding protein	107
NC_006677	1974767	X	Fwd	34	34	3300		primary	GOX_RS10245	preprotein translocase subunit YajC	284
NC_006677	1977061		Rev	85	85	567		secondary	GOX_RS10255	3-hydroxyisobutyrate dehydrogenase	27
NC_006677	1977072		Rev	1921	1921	192000		primary	GOX_RS10255	3-hydroxyisobutyrate dehydrogenase	38
NC_006677	1979290		Rev	20	20	1900		secondary	GOX_RS10270	hypothetical protein	139
NC_006677	1979787		Fwd	2642	2642	264100		primary	GOX_RS10280	DNA-directed RNA polymerase subunit omega	268
NC_006677	1979804	X	Fwd	56	56	5500		secondary	GOX_RS10280	DNA-directed RNA polymerase subunit omega	251
NC_006677	1979969		Rev	114	114	11300		primary	GOX_RS10275	NYN domain-containing protein	114
NC_006677	1983272		Fwd	74	74	7300		primary	GOX_RS10295	S26 family signal peptidase	21
NC_006677	1986520		Fwd	28	28	2700		primary	GOX_RS10315	ribosome recycling factor	132
NC_006677	1997172		Fwd	21	21	2000		secondary	GOX_RS10365	UDP-2,3-diacylglucosamine pyrophosphatase	99
NC_006677	1997963		Fwd	28	28	2700		secondary	GOX_RS10370	lactoylglutathione lyase	156
NC_006677	1998015		Fwd	30	30	3000		secondary	GOX_RS10370	lactoylglutathione lyase	104
NC_006677	1998019		Fwd	983	983	5462		primary	GOX_RS10370	lactoylglutathione lyase	100
NC_006677	1998804		Fwd	29	29	2800		primary	GOX_RS10380	50S ribosomal protein L34	50
NC_006677	2002037		Fwd	35	35	3400		primary	GOX_RS10405	acetylglutamate kinase	136
NC_006677	2009661		Rev	68	68	2267	yes	primary	GOX_RS10440	peptide deformylase	0
NC_006677	2010217		Fwd	46	46	4500		secondary	GOX_RS10450	hypothetical protein	240
NC_006677	2012746		Rev	46	46	4500		primary	GOX_RS10460	hypothetical protein	44
NC_006677	2015973		Rev	34	34	1134		primary	GOX_RS10475	hypothetical protein	89
NC_006677	2016944	X	Rev	31	31	3000		primary	GOX_RS10480	hypothetical protein	257
NC_006677	2017821		Rev	107	107	10600		primary	GOX_RS10485	capsule expression protein	139
NC_006677	2027584		Rev	23	23	2200		primary	GOX_RS10520	LPS modification acyltransferase	63
NC_006677	2027628		Fwd	33	33	3200		primary	GOX_RS10525	oligoendopeptidase F	6
NC_006677	2029233	X	Fwd	48	48	4700		primary	GOX_RS10530	ABC transporter ATP-binding protein	218
NC_006677	2038076		Fwd	38	38	3700		primary	GOX_RS10555	transcription elongation factor GreB	122
NC_006677	2040350		Rev	34	34	3300		primary	GOX_RS10565	hypothetical protein	50
NC_006677	2041127		Fwd	63	63	6200		primary	GOX_RS10575	hypothetical protein	105
NC_006677	2042319		Fwd	196	196	19500		primary	GOX_RS10580	protoheme IX farnesyltransferase	76
NC_006677	2044532		Rev	21	21	2000		primary	GOX_RS10585	preprotein translocase subunit Tim44	39
NC_006677	2048825		Rev	22	22	2100		primary	GOX_RS10600	threonine synthase	279
NC_006677	2049553		Rev	28	28	2700	yes	primary	GOX_RS10605	hypothetical protein	0
NC_006677	2049982		Rev	417	417	8340		primary	GOX_RS10610	hypothetical protein	30
NC_006677	2060360		Fwd	150	150	14900		primary	GOX_RS10650	nucleoside permease	8
NC_006677	2061425		Fwd	566	566	56500		primary	GOX_RS10655	superoxide dismutase	225
NC_006677	2061612		Fwd	21	21	2000		secondary	GOX_RS10655	superoxide dismutase	38
NC_006677	2064994		Fwd	32	32	3100		primary	GOX_RS10675	hydroxymethylbilane synthase	168
NC_006677	2067476		Rev	30	30	2900		primary	GOX_RS10685	protein-export protein SecB	60
NC_006677	2075270		Rev	217	217	21600		primary	GOX_RS10720	transposase	24
NC_006677	2076522		Rev	147	147	774		primary	GOX_RS10730	hypothetical protein	26
NC_006677	2080833		Rev	44	44	4400		primary	GOX_RS10755	hypothetical protein	104
NC_006677	2081016	X	Rev	36	36	3500		secondary	GOX_RS10755	hypothetical protein	287
NC_006677	2082278	X	Rev	53	53	5200		primary	GOX_RS10765	carboxymethylenebutenolidase	121
NC_006677	2082313	X	Fwd	899	899	89800		primary	GOX_RS10775	molecular chaperone GroES	278
NC_006677	2082492		Fwd	38	38	3700		secondary	GOX_RS10775	molecular chaperone GroES	99
NC_006677	2090769		Rev	40	40	3900	yes	primary	GOX_RS10790	DNA helicase	1
NC_006677	2096575		Fwd	43	43	4200		primary	GOX_RS10820	hypothetical protein	187
NC_006677	2096691		Fwd	21	21	2000		secondary	GOX_RS10820	hypothetical protein	71
NC_006677	2102443		Rev	54	54	1350		primary	GOX_RS10845	ferredoxin	50
NC_006677	2105319		Rev	20	20	2000	yes	secondary	GOX_RS10855	DNA helicase	0
NC_006677	2106910		Fwd	100	100	9900		primary	GOX_RS10865	MarR family transcriptional regulator	203
NC_006677	2115422		Rev	26	26	2500		primary	GOX_RS14065	hypothetical protein	158
NC_006677	2117425		Rev	25	25	417		primary	GOX_RS10900	glycosyl transferase family 1	13
NC_006677	2120369		Rev	62	62	6100		primary	GOX_RS10915	transposase	59
NC_006677	2130702		Fwd	48	48	2400		primary	GOX_RS10970	acid phosphatase	53
NC_006677	2136447		Rev	42	42	420	yes	primary	GOX_RS10985	diaminopimelate decarboxylase	0
NC_006677	2141028		Fwd	1338	1338	133700		primary	GOX_RS11025	hypothetical protein	24
NC_006677	2142685		Rev	24	24	2300		primary	GOX_RS11035	MFS transporter	88
NC_006677	2145220		Rev	34	34	3300		primary	GOX_RS11045	argininosuccinate lyase	57
NC_006677	2146858		Fwd	1195	1195	119400		primary	GOX_RS11065	N-formylglutamate amidohydrolase	211
NC_006677	2148463	X	Fwd	25	25	2400		primary	GOX_RS11075	dephospho-CoA kinase	215
NC_006677	2154941		Fwd	31	31	3000		secondary	GOX_RS11105	hypothetical protein	185
NC_006677	2155102		Fwd	39	39	3900		primary	GOX_RS11105	hypothetical protein	24
NC_006677	2155850		Rev	1035	1035	103400	yes	primary	GOX_RS11110	hypothetical protein	1
NC_006677	2156643		Fwd	28	28	2700		primary	GOX_RS11120	dehydrogenase	74
NC_006677	2177024		Rev	23	23	2200		secondary	GOX_RS11210	pyridoxamine 5'-phosphate oxidase	39
NC_006677	2177110		Rev	35	35	3400		primary	GOX_RS11210	pyridoxamine 5'-phosphate oxidase	125
NC_006677	2180191		Rev	55	55	5500		primary	GOX_RS11230	peroxiredoxin OsmC	32
NC_006677	2180381		Rev	42	42	1050		secondary	GOX_RS11230	peroxiredoxin OsmC	222
NC_006677	2184398		Fwd	40	40	572		primary	GOX_RS11250	farnesyltranstransferase	141
NC_006677	2184466		Rev	40	40	3900		primary	GOX_RS11245	hypothetical protein	78
NC_006677	2187255		Rev	24	24	2300		primary	GOX_RS11260	orotate phosphoribosyltransferase	24
NC_006677	2187404		Fwd	111	111	309		primary	GOX_RS11265	hypothetical protein	35
NC_006677	2190775		Rev	35	35	3400		primary	GOX_RS11285	phosphatase	155
NC_006677	2196162		Rev	77	77	7600		primary	GOX_RS11295	thiol:disulfide interchange protein	224
NC_006677	2200823		Rev	34	34	3300		primary	GOX_RS11320	tRNA-2-methylthio-N(6)-dimethylallyladenosine synthase MiaB	274
NC_006677	2201854		Rev	22	22	367	yes	primary	GOX_RS11325	1-acyl-sn-glycerol-3-phosphate acyltransferase	0
NC_006677	2211370		Rev	35	35	3400		primary	GOX_RS11350	glucose-1-dehydrogenase	71
NC_006677	2212060		Rev	110	110	10900	yes	primary	GOX_RS11355	CarD family transcriptional regulator	0
NC_006677	2214290		Fwd	64	64	6300		primary	GOX_RS11370	S-formylglutathione hydrolase	15
NC_006677	2214922	X	Fwd	29	29	2800		primary	GOX_RS11375	ribonuclease I	234
NC_006677	2221073		Fwd	56	56	5500		primary	GOX_RS11405	ABC transporter substrate-binding protein	182
NC_006677	2227956		Rev	21	21	2100		primary	GOX_RS11435	biotin synthase	22
NC_006677	2228844		Fwd	36	36	3600		primary	GOX_RS11445	stress responsive protein	116
NC_006677	2229656		Fwd	116	116	11500		primary	GOX_RS11450	peptidase M13	11
NC_006677	2233399		Fwd	382	382	38100		primary	GOX_RS11465	hypothetical protein	233
NC_006677	2237006		Fwd	21	21	2000		secondary	GOX_RS11485	acyl carrier protein	285
NC_006677	2237109		Fwd	80	80	7900		primary	GOX_RS11485	acyl carrier protein	182
NC_006677	2237236		Fwd	20	20	1900		secondary	GOX_RS11485	acyl carrier protein	55
NC_006677	2246035		Rev	21	21	2000		primary	GOX_RS11530	fatty acid hydroxylase	51
NC_006677	2249250		Rev	24	24	400		primary	GOX_RS11545	hypothetical protein	71
NC_006677	2252724		Rev	79	79	1975		primary	GOX_RS11565	acyl carrier protein	41
NC_006677	2254823	X	Rev	27	27	2600		primary	GOX_RS11570	acyl-CoA synthetase	247
NC_006677	2257147		Rev	20	20	1900		primary	GOX_RS11580	hypothetical protein	44
NC_006677	2257241		Rev	20	20	1900		secondary	GOX_RS11580	hypothetical protein	138
NC_006677	2261211		Rev	22	22	2100		primary	GOX_RS11590	hypothetical protein	104
NC_006677	2261914		Rev	38	38	634		primary	GOX_RS11595	phosphohydrolase	65
NC_006677	2271091		Rev	21	21	2000		primary	GOX_RS11635	2-hydroxy-acid oxidase	21
NC_006677	2276276		Rev	28	28	2700		primary	GOX_RS11650	methionine synthase	91
NC_006677	2285972		Rev	24	24	2300		primary	GOX_RS11695	hypothetical protein	153
NC_006677	2289408		Fwd	48	48	437		primary	GOX_RS11720	glycerol-3-phosphate dehydrogenase	37
NC_006677	2291930		Fwd	27	27	2600		primary	GOX_RS11730	glycerol kinase	81
NC_006677	2296704		Rev	21	21	2000		primary	GOX_RS11745	sorbitol dehydrogenase	156
NC_006677	2301008		Rev	59	59	5800		primary	GOX_RS11760	L-lactate permease	169
NC_006677	2321547		Rev	29	29	2800		primary	GOX_RS11850	GntR family transcriptional regulator	218
NC_006677	2327066		Rev	33	33	3200		secondary	GOX_RS11865	peptide ABC transporter ATP-binding protein	176
NC_006677	2327180		Rev	21	21	2000		secondary	GOX_RS11865	peptide ABC transporter ATP-binding protein	290
NC_006677	2327784		Rev	48	48	343		primary	GOX_RS11870	peptide ABC transporter ATP-binding protein	79
NC_006677	2328711		Rev	25	25	2400		primary	GOX_RS11875	peptide ABC transporter permease	191
NC_006677	2349061		Rev	24	24	2300		secondary	GOX_RS11980	MFS transporter	37
NC_006677	2349171		Rev	31	31	3000		primary	GOX_RS11980	MFS transporter	147
NC_006677	2351152		Rev	61	61	6000		primary	GOX_RS11985	hypothetical protein	69
NC_006677	2355824		Rev	129	129	12800		primary	GOX_RS11995	aminopeptidase N	61
NC_006677	2360983		Rev	66	66	6500		primary	GOX_RS12020	transposase	59
NC_006677	2361207		Rev	42	42	4100		secondary	GOX_RS12020	transposase	283
NC_006677	2363483		Rev	26	26	2500		primary	GOX_RS12030	hypothetical protein	25
NC_006677	2368152		Fwd	25	25	2400		primary	GOX_RS12070	saccharopine dehydrogenase	23
NC_006677	2370300		Fwd	57	57	5700		primary	GOX_RS12080	transposase	59
NC_006677	2374685		Rev	224	224	22300		primary	GOX_RS12100	transposase	24
NC_006677	2375145		Fwd	68	68	6700		primary	GOX_RS12110	ATP synthase subunit beta 2	187
NC_006677	2380822		Fwd	84	84	8300		primary	GOX_RS12150	ATP synthase subunit gamma	163
NC_006677	2382271		Fwd	21	21	2000		secondary	GOX_RS12155	phospholipase C	51
NC_006677	2387085		Rev	26	26	520		primary	GOX_RS12170	hypothetical protein	170
NC_006677	2388363		Rev	67	67	6600		primary	GOX_RS12175	TonB-dependent receptor	181
NC_006677	2389252	X	Rev	29	29	2800		primary	GOX_RS12180	transposase	260
NC_006677	2395218		Rev	57	57	5600		primary	GOX_RS12210	sugar ABC transporter substrate-binding protein	39
NC_006677	2399684		Fwd	63	63	6200		primary	GOX_RS12230	transposase	59
NC_006677	2401690		Fwd	45	45	4400		secondary	GOX_RS12240	antibiotic biosynthesis monooxygenase	224
NC_006677	2401749		Fwd	21	21	2000		secondary	GOX_RS12240	antibiotic biosynthesis monooxygenase	165
NC_006677	2401750		Fwd	532	532	53100		primary	GOX_RS12240	antibiotic biosynthesis monooxygenase	164
NC_006677	2408878		Rev	61	61	6000		primary	GOX_RS12285	transposase	59
NC_006677	2411307		Fwd	202	202	20100		secondary	GOX_RS12295	transposase	24
NC_006677	2421844		Fwd	45	45	4500		primary	GOX_RS12330	LysR family transcriptional regulator	188
NC_006677	2421945		Rev	21	21	2000		secondary	GOX_RS12325	5,10-methylenetetrahydrofolate reductase	43
NC_006677	2423885		Fwd	209	209	20800		primary	GOX_RS12340	transposase	24
NC_006677	2428073		Fwd	50	50	4900		primary	GOX_RS12355	hypothetical protein	45
NC_006677	2443351		Fwd	125	125	12400		primary	GOX_RS12420	phosphomethylpyrimidine synthase	265
NC_006677	2443575		Fwd	38	38	3700		secondary	GOX_RS12420	phosphomethylpyrimidine synthase	41
NC_006677	2448725		Fwd	416	416	41500		primary	GOX_RS12450	hydroxymethylpyrimidine/phosphomethylpyrimidine kinase	131
NC_006677	2454322		Rev	20	20	1900		primary	GOX_RS12480	orotidine 5'-phosphate decarboxylase	42
NC_006677	2458553	X	Fwd	46	46	4500		primary	GOX_RS12500	hypothetical protein	266
NC_006677	2461041	X	Fwd	23	23	1150		primary	GOX_RS12510	pyridoxine 5'-phosphate synthase	206
NC_006677	2463596		Rev	48	48	1200		primary	GOX_RS12525	hypothetical protein	48
NC_006677	2469458		Rev	101	101	10000		primary	GOX_RS12555	hypothetical protein	65
NC_006677	2474391		Fwd	24	24	2300		primary	GOX_RS12585	phytoene synthase	25
NC_006677	2480806		Rev	73	73	7300		primary	GOX_RS12605	hypothetical protein	185
NC_006677	2484254	X	Fwd	29	29	2900		primary	GOX_RS12630	rRNA cytosine-C5-methylase	280
NC_006677	2488856		Fwd	100	100	9900		primary	GOX_RS12650	DNA-binding response regulator	119
NC_006677	2491709		Fwd	31	30	3000		primary	GOX_RS12665	UvrABC system protein C	225
NC_006677	2494480		Fwd	73	73	7200		primary	GOX_RS12675	hypothetical protein	187
NC_006677	2496271		Fwd	72	72	7100		secondary	GOX_RS12685	50S ribosomal protein L33	69
NC_006677	2496276		Fwd	316	316	7900		primary	GOX_RS12685	50S ribosomal protein L33	64
NC_006677	2496947		Rev	70	70	6900		primary	GOX_RS12690	septation inhibitor protein	27
NC_006677	2498325		Fwd	121	121	356		primary	GOX_RS12700	hypothetical protein	120
NC_006677	2501372		Rev	62	62	6200	yes	secondary	GOX_RS12710	CTP synthetase	2
NC_006677	2501373		Rev	77	77	7600	yes	primary	GOX_RS12710	CTP synthetase	3
NC_006677	2502749		Rev	199	199	19800		primary	GOX_RS12720	triose-phosphate isomerase	176
NC_006677	2502853		Rev	24	24	600		secondary	GOX_RS12720	triose-phosphate isomerase	280
NC_006677	2507806		Fwd	24	24	2300		primary	GOX_RS12745	indole-3-glycerol-phosphate synthase	96
NC_006677	2509825		Fwd	247	247	24600		primary	GOX_RS12755	pyruvate dehydrogenase subunit beta	165
NC_006677	2514721		Fwd	20	20	1900		secondary	GOX_RS12775	ubiquinone-binding protein	255
NC_006677	2514854		Fwd	49	49	4800		primary	GOX_RS12775	ubiquinone-binding protein	122
NC_006677	2515277	X	Fwd	57	57	5600		primary	GOX_RS12780	hypothetical protein	265
NC_006677	2518932		Rev	31	31	3000		secondary	GOX_RS12795	membrane protein	62
NC_006677	2519166	X	Rev	51	51	5000		primary	GOX_RS12795	membrane protein	296
NC_006677	2524622		Fwd	26	26	2500		primary	GOX_RS12830	ATP-binding protein	128
NC_006677	2525487		Fwd	20	20	1900		secondary	GOX_RS12840	hypothetical protein	108
NC_006677	2525569		Fwd	123	123	12200		primary	GOX_RS12840	hypothetical protein	26
NC_006677	2527292		Rev	56	56	5500	yes	primary	GOX_RS12850	delta-aminolevulinic acid dehydratase	0
NC_006677	2528818		Fwd	31	31	3000		primary	GOX_RS12860	serine hydroxymethyltransferase	26
NC_006677	2531298		Rev	68	68	6700		primary	GOX_RS12865	hypothetical protein	104
NC_006677	2531446		Rev	29	29	2800		secondary	GOX_RS12865	hypothetical protein	252
NC_006677	2534957		Rev	24	24	1200		primary	GOX_RS12880	RNA helicase	20
NC_006677	2539823		Rev	27	27	1350		primary	GOX_RS12905	hypothetical protein	195
NC_006677	2542532		Rev	29	29	580	yes	primary	GOX_RS12940	hypothetical protein	2
NC_006677	2544352		Rev	31	31	3000		secondary	GOX_RS12965	hypothetical protein	15
NC_006677	2544601		Fwd	26	26	2500		primary	GOX_RS12975	hypothetical protein	206
NC_006677	2545400		Fwd	25	25	2400		primary	GOX_RS12985	hypothetical protein	66
NC_006677	2549890		Fwd	54	54	5300		primary	GOX_RS13025	phage DNA packing protein	235
NC_006677	2553490		Fwd	23	22	2200		secondary	GOX_RS13040	hypothetical protein	125
NC_006677	2584265		Rev	24	24	2300		primary	GOX_RS13210	oxidoreductase	102
NC_006677	2585437		Rev	41	41	4000		primary	GOX_RS13220	hypothetical protein	17
NC_006677	2588685		Rev	62	62	6100		primary	GOX_RS13232	transposase	59
NC_006677	2593780		Fwd	21	21	2000		secondary	GOX_RS13255	hypothetical protein	203
NC_006677	2593955		Fwd	69	69	314		primary	GOX_RS13255	hypothetical protein	28
NC_006677	2600261		Rev	44	44	4300		primary	GOX_RS13290	hypothetical protein	65
NC_006677	2608838		Rev	26	26	2500		primary	GOX_RS13330	N5-carboxyaminoimidazole ribonucleotide mutase	63
NC_006677	2609880		Rev	1545	1545	154400		primary	GOX_RS13340	hypothetical protein	126
NC_006677	2614431		Rev	26	26	867		secondary	GOX_RS13370	preprotein translocase subunit SecD	58
NC_006677	2614490		Rev	62	62	6100		primary	GOX_RS13370	preprotein translocase subunit SecD	117
NC_006677	2617433		Rev	22	22	2100		primary	GOX_RS13380	elongation factor 3	81
NC_006677	2618212		Fwd	27	27	2600		primary	GOX_RS13390	RNA polymerase subunit sigma-24	165
NC_006677	2618222		Rev	21	21	2000		primary	GOX_RS13385	hypothetical protein	68
NC_006677	2618887		Fwd	23	23	2200		secondary	GOX_RS13395	XRE family transcriptional regulator	129
NC_006677	2618986		Fwd	70	70	6900		primary	GOX_RS13395	XRE family transcriptional regulator	30
NC_006677	2628213		Rev	177	177	369		primary	GOX_RS13425	hypothetical protein	58
NC_006677	2628280		Rev	41	41	4000		secondary	GOX_RS13425	hypothetical protein	125
NC_006677	2631539		Rev	50	50	4900		primary	GOX_RS13445	hypothetical protein	86
NC_006677	2631641		Rev	46	46	4500		secondary	GOX_RS13445	hypothetical protein	188
NC_006677	2632460		Fwd	36	36	3500		primary	GOX_RS13455	glucokinase	49
NC_006677	2641073		Rev	28	28	2700		primary	GOX_RS13510	hypothetical protein	54
NC_006677	2645506		Rev	37	37	3600		primary	GOX_RS13540	hypothetical protein	13
NC_006677	2645635		Rev	28	28	2700		secondary	GOX_RS13540	hypothetical protein	142
NC_006677	2654489		Rev	96	96	9500		primary	GOX_RS13595	hypothetical protein	147
NC_006677	2655309		Fwd	33	33	3200		primary	GOX_RS13605	hypothetical protein	4
NC_006677	2661660		Rev	63	63	6200		primary	GOX_RS13645	hypothetical protein	147
NC_006677	2668027		Rev	75	75	7400		primary	GOX_RS13685	phage terminase small subunit	95
NC_006677	2668936		Rev	75	75	7400		primary	GOX_RS13695	hypothetical protein	51
NC_006677	2668996		Rev	37	37	3600		secondary	GOX_RS13695	hypothetical protein	111
NC_006677	2670089		Fwd	935	935	93400		primary	GOX_RS14095	hypothetical protein	76
NC_006677	2671437		Rev	28	28	2700		primary	GOX_RS13715	hypothetical protein	214
NC_006677	2673997		Rev	31	31	3000		primary	GOX_RS13735	hypothetical protein	124
NC_006677	2674398		Rev	25	25	2500		primary	GOX_RS13745	hypothetical protein	39
NC_006677	2675722		Rev	38	38	3700		primary	GOX_RS13760	hypothetical protein	105
NC_006677	2676318		Rev	30	30	2900		primary	GOX_RS13765	hypothetical protein	92
NC_006677	2703195		Rev	80	80	500	yes	primary	GOX_RS13920	bifunctional demethylmenaquinone methyltransferase/2-methoxy-6-polyprenyl-1,4-benzoquinol methylase	0
NC_006677	2703897		Fwd	27	27	2600		secondary	GOX_RS13930	30S ribosomal protein S20	289
NC_006677	2704144		Fwd	120	120	325		primary	GOX_RS13930	30S ribosomal protein S20	42
