# Supplementary material for: RNAseq analysis of α-proteobacterium Gluconobacter oxydans 621H
Source: BMC Genomics. 2018 Jan 6;19:24. doi: 10.1186/s12864-017-4415-x (PMC5756330; doi:10.1186/s12864-017-4415-x)
Supplement: Additional file 4: Table S4. — List of ORFs with corrected start codon ((n)sTSSs). (XLSX 20 kb) [file 12864_2017_4415_MOESM4_ESM.xlsx]

## Sheet: Table S4
Table S4. List of ORFs with corrected start codon ((n)sTSSs).
Reference	Position	TSS in multiple categories	Strand	No Read Starts	Coverage Increase	Coverage Increase %	Leaderless	Locus Tag	Annotation	Annotated Start	Annotated End	20 nt upstream with RBS motif in upper case letters	Corrected Start	New aa length	Old aa length	Length change	5´-UTR length
NC_006672	4146	X	Rev	30	30	2900		GOX_RS00020	hypothetical protein	4185	3856		4140	95	110	-15	6
NC_006672	29537	X	Rev	43	43	4300		GOX_RS00160	hypothetical protein	29609	28995		29531	179	205	-26	6
NC_006672	74581		Fwd	54	54	5300		GOX_RS00360	hypothetical protein	74558	75193	ccgatgtgcttgacGGGATC	74603	197	212	-15	22
NC_006673	4943		Fwd	23	23	2200		GOX_RS00845	ATP-dependent DNA helicase Rep	4936	5421	gggaggaTGGACGcacggcg	4972	150	162	-12	29
NC_006677	24695		Rev	24	24	2300		GOX_RS01220	DNA polymerase III subunit delta'	24696	23773	aagcgacgttcCGGCAGgcg	24627	285	308	-23	68
NC_006677	55329		Fwd	33	33	3200		GOX_RS01395	cobalt chelatase	55243	57117	ccgctgcCGGCAAtgtggaa	55411	569	625	-56	82
NC_006677	66278		Fwd	24	24	2300		GOX_RS01425	diguanylate cyclase	66174	67874		66297	526	567	-41	19
NC_006677	72266		Rev	23	23	2300	yes	GOX_RS01450	prephenate dehydratase	72311	71478		72266	263	278	-15	0
NC_006677	95215		Rev	29	29	2800		GOX_RS01545	proline--tRNA ligase	95346	94030		95208	393	439	-46	7
NC_006677	114749		Rev	45	45	4400	yes	GOX_RS01635	Fe-S cluster assembly protein SufD	114770	113592		114746	385	393	-8	3
NC_006677	134551		Rev	69	69	6800		GOX_RS01725	phosphate acyltransferase	134628	133519	tcgtccttgcCGGACTcgat	134511	331	370	-39	40
NC_006677	152850		Fwd	203	203	20200		GOX_RS01835	fusaric acid resistance protein FusB	152848	155091	cgaccacaCGGCCTgcacct	152914	726	748	-22	64
NC_006677	224265		Fwd	43	43	4200		GOX_RS02185	membrane protein	224230	226737		224278	820	836	-16	13
NC_006677	290068		Fwd	26	26	2500		GOX_RS02520	cell division protein FtsX	289998	290906	ggctgacAGGCGTtcaaacc	290109	266	303	-37	41
NC_006677	292814		Fwd	82	82	8100		GOX_RS02535	hypothetical protein	292757	293605	gggcTGGCGAgaaaatccgt	292841	255	283	-28	27
NC_006677	293856		Fwd	61	61	6000		GOX_RS02540	cytochrome d ubiquinol oxidase subunit I	293825	295252	gcgtggtctcCGGCCTcgtc	294047	402	476	-74	191
NC_006677	315105		Fwd	30	30	2900		GOX_RS02650	LPS export ABC transporter permease LptG	315029	316096	tcctgcccttCGGCATcctg	294047	313	356	-43	53
NC_006677	339559		Fwd	24	24	2300		GOX_RS02765	carbamoyl phosphate synthase small subunit	339531	340919	ccgctcttgcCGGCGTcgga	339600	440	463	-23	41
NC_006677	341051		Fwd	31	31	3000		GOX_RS02770	carbamoyl phosphate synthase large subunit	340923	344177		341058	1040	1085	-45	7
NC_006677	354205		Fwd	29	28	2800		GOX_RS02830	RNA pyrophosphohydrolase	354173	354685	tcttcaaccgTGACGGcaag	354242	148	171	-23	37
NC_006677	417262		Rev	35	35	1750		GOX_RS03130	DNA-binding response regulator	417264	416533		417258	242	244	-2	4
NC_006677	435683		Fwd	54	54	5300	yes	GOX_RS03205	hypothetical protein	435660	436331		435684	216	224	-8	1
NC_006677	486181	X	Rev	32	32	3100		GOX_RS14000	hypothetical protein	486200	485877		486176	100	108	-8	5
NC_006677	499883		Fwd	35	35	3400		GOX_RS03520	hypothetical protein	499860	500345	cgccgggtCAGGTTtttcac	499914	144	162	-18	31
NC_006677	505076		Fwd	34	34	3300		GOX_RS03555	1-(5-phosphoribosyl)-5-((5- phosphoribosylamino)methylideneamino)imidazole-4- carboxamide isomerase	505052	506404	ccccgcttcCGCCCGAaagat	505100	435	451	-16	24
NC_006677	508173		Fwd	27	27	2600		GOX_RS03580	integrase	508164	509381	cccctttCGGAGTtcgtctc	508197	395	406	-11	24
NC_006677	536367	X	Rev	22	22	1100		GOX_RS03710	ArsR family transcriptional regulator	536368	535907	atcaaacggaCAGGGCgatc	536332	142	154	-12	35
NC_006677	633217		Rev	21	21	2000		GOX_RS04080	glycosyl transferase	633224	630234	gctttgataCGCAGTggtat	633149	972	997	-25	68
NC_006677	697483		Rev	2904	2904	165500		GOX_RS04340	fusaric acid resistance protein	697522	695627	caggCGGAAGagtgtcaggt	697459	611	632	-21	24
NC_006677	835433		Fwd	28	28	2800	yes	GOX_RS04955	protein-tyrosine-phosphatase	835379	836041		835436	202	221	-19	3
NC_006677	841915	X	Rev	24	24	2300		GOX_RS04990	alanine acetyltransferase	841927	841520	caggtccgGGGACTgaagcg	841894	97	136	-39	21
NC_006677	842556		Rev	25	25	2400		GOX_RS04995	tRNA threonylcarbamoyladenosine biosynthesis protein TsaB	842586	841960		842538	193	209	-16	18
NC_006677	859528		Rev	84	84	8300		GOX_RS05065	peptidase M1	859617	857617	cCGGCAGccgtcttcgcctc	859500	628	667	-39	28
NC_006677	906952		Rev	35	35	3400		GOX_RS05310	Bcr/CflA family drug resistance efflux transporter	906998	905730		906947	406	423	-17	5
NC_006677	1045476		Rev	26	26	2500		GOX_RS05905	flagellar basal body rod protein FlgG	1045536	1044745	cccgtgcCGAGTTccaggat	1045410	222	264	-42	66
NC_006677	1067066		Rev	43	43	4200		GOX_RS05990	RND transporter	1067190	1065670		1067058	463	507	-44	8
NC_006677	1073507		Fwd	21	21	700		GOX_RS06015	hypothetical protein	1073491	1073925		1073518	136	145	-9	11
NC_006677	1089094		Rev	80	80	7900		GOX_RS06100	type II secretion system protein GspG	1089137	1088691		1089083	131	149	-18	11
NC_006677	1307008	X	Fwd	24	24	2300		GOX_RS14040	hypothetical protein	1306989	1307312		1307013	100	108	-8	5
NC_006677	1327089	X	Fwd	22	22	2100		GOX_RS07260	hypothetical protein	1327001	1327588		1327097	164	196	-32	8
NC_006677	1502117	X	Fwd	41	41	684		GOX_RS08045	(2Fe-2S) ferredoxin	1502114	1502428		1502123	102	105	-3	6
NC_006677	1540193		Fwd	21	21	2000		GOX_RS08275	membrane protein	1540179	1541090		1540209	294	304	-10	16
NC_006677	1748524		Rev	50	50	4900		GOX_RS09210	YggS family pyridoxal phosphate enzyme	1748535	1747840	tcgagagcgTGGAAGccgcc	1748379	180	232	-52	145
NC_006677	1755981		Rev	26	26	2600		GOX_RS09245	hypothetical protein	1756025	1755105		1755974	290	307	-17	7
NC_006677	1761418	X	Fwd	20	20	1900		GOX_RS09275	hypothetical protein	1761360	1761914	tgacgcttccCGGTGGggcg	1761477	146	185	-39	59
NC_006677	1828233	X	Rev	33	33	275		GOX_RS09590	Co2+/Mg2+ efflux protein ApaG	1828234	1827761	agaCGGCACtcgccgaagcc	1828207	149	158	-9	26
NC_006677	1846974		Fwd	95	95	9400		GOX_RS09690	tRNA(Ile)-lysidine synthetase	1846906	1848141	tcgaTGACGCaccggttggg	1846996	382	412	-30	22
NC_006677	1856774		Rev	55	55	5400	yes	GOX_RS09730	peptidase M29	1856783	1855500		1856771	424	428	-4	3
NC_006677	1897890		Fwd	55	55	5400		GOX_RS09910	N-acetylmuramoyl-L-alanine amidase	1897882	1898748	ccgaacgctGGGAACaaggg	1897924	275	289	-14	34
NC_006677	2035883		Fwd	56	56	5500	yes	GOX_RS10550	excinuclease ABC subunit B	2035880	2038093		2035883	737	738	-1	0
NC_006677	2076595		Fwd	47	47	4600		GOX_RS10735	DNA mismatch repair protein MutS	2076551	2077222		2076611	204	224	-20	16
NC_006677	2202027		Fwd	27	27	2700		GOX_RS11330	membrane protein	2202022	2204325		2202037	763	768	-5	10
NC_006677	2224978		Fwd	35	35	3400		GOX_RS11425	hypothetical protein	2224941	2225150		2224989	54	70	-16	11
NC_006677	2266488		Rev	36	36	3500	yes	GOX_RS11615	manganese transporter	2266500	2265151		2266485	445	450	-5	3
NC_006677	2578602		Fwd	30	30	2900		GOX_RS13190	hypothetical protein	2578591	2579199	tcgcCGGCGTgcaggcagac	2578699	167	203	-36	97
NC_006677	2582094		Fwd	86	86	8500		GOX_RS13205	sodium:proton antiporter	2582092	2583303	ctgcccatgtCAGACGcttc	2582137	389	404	-15	43
NC_006677	2592955		Fwd	83	83	8200		GOX_RS13250	short-chain alcohol dehydrogenase	2592896	2593753	aggggtGGGATGtccttttg	2592992	244	286	-42	37
