# Supplementary material for: RNAseq analysis of α-proteobacterium Gluconobacter oxydans 621H
Source: BMC Genomics. 2018 Jan 6;19:24. doi: 10.1186/s12864-017-4415-x (PMC5756330; doi:10.1186/s12864-017-4415-x)
Supplement: Additional file 5: Table S5. — List of pTSSs assigned to protein-coding ORFs. (XLSX 42 kb) [file 12864_2017_4415_MOESM5_ESM.xlsx]

## Sheet: Table S5
Table S5. List of pTSSs assigned to protein-coding ORFs.
pTSS: Putative TSS assigned to an annotated ORF with a distance of more than 300 nt.
Reference	Position	TSS in multiple categories	Strand	No. Read Starts	Coverage Increase	Coverage Increase %	Leaderless	TSS Type	Next locus tag downstream	Annotation	Distance to downstream locus
NC_006672	4146	X	Rev	30	30	2900		primary	GOX_RS00015	transcriptional regulator	345
NC_006672	5659	X	Rev	286	286	5720		primary	GOX_RS00035	hypothetical protein	302
NC_006672	12514	X	Rev	32	32	3100		primary	GOX_RS00060	transposase	457
NC_006672	17603		Fwd	60	60	5900		primary	GOX_RS00085	hypothetical protein	317
NC_006672	25726	X	Fwd	21	21	2000		primary	GOX_RS00135	hypothetical protein	564
NC_006672	26441	X	Rev	30	30	2900		primary	GOX_RS00130	hypothetical protein	433
NC_006672	28548		Rev	24	24	2400		primary	GOX_RS00150	hypothetical protein	511
NC_006672	29537	X	Rev	43	43	4300		primary	GOX_RS13945	hypothetical protein	548
NC_006672	30063	X	Rev	26	26	2500		secondary	GOX_RS00160	hypothetical protein	454
NC_006672	30112	X	Rev	31	31	3000		secondary	GOX_RS00160	hypothetical protein	503
NC_006672	31382	X	Rev	26	26	2500		primary	GOX_RS00170	hypothetical protein	439
NC_006672	31949	X	Rev	32	32	3100		secondary	GOX_RS00175	hypothetical protein	335
NC_006672	32080	X	Rev	35	35	3400		primary	GOX_RS00175	hypothetical protein	466
NC_006672	35874	X	Rev	20	20	1900		primary	GOX_RS00200	hypothetical protein	371
NC_006672	43888	X	Rev	27	27	2600		primary	GOX_RS00225	hypothetical protein	540
NC_006672	53735	X	Fwd	21	21	2000		primary	GOX_RS00290	transposase	457
NC_006672	70190	X	Rev	24	24	2300		primary	GOX_RS00335	hypothetical protein	411
NC_006672	90192	X	Rev	25	25	2400		primary	GOX_RS00440	NADPH:quinone reductase	484
NC_006672	109882	X	Rev	54	54	5300		secondary	GOX_RS00535	hypothetical protein	567
NC_006672	111760	X	Fwd	34	34	3300		primary	GOX_RS00555	hypothetical protein	402
NC_006672	122434	X	Fwd	21	21	2000		primary	GOX_RS00600	hypothetical protein	449
NC_006672	124389	X	Fwd	42	42	4100		primary	GOX_RS00610	nucleotide-binding protein PilQ	319
NC_006672	125913	X	Fwd	23	23	2200		primary	GOX_RS00615	integral membrane protein PilR	480
NC_006672	135857	X	Fwd	86	86	8500		primary	GOX_RS00680	hypothetical protein	575
NC_006672	146284	X	Rev	47	47	4600		primary	GOX_RS00700	transposase	526
NC_006672	158084	X	Fwd	72	72	7200		primary	GOX_RS00780	transposase	421
NC_006672	160632	X	Fwd	20	20	1900		primary	GOX_RS00800	hypothetical protein	556
NC_006673	5323	X	Rev	33	33	3200		primary	GOX_RS00840	transposase	451
NC_006673	5340	X	Rev	27	27	2600		secondary	GOX_RS00840	transposase	468
NC_006673	17870		Rev	32	32	3100		primary	GOX_RS00915	hypothetical protein	330
NC_006673	18719	X	Fwd	39	39	3800		primary	GOX_RS00930	hypothetical protein	569
NC_006674	4500		Fwd	27	27	2600		secondary	GOX_RS00985	DNA resolvase	318
NC_006674	7918		Fwd	47	47	4600		secondary	GOX_RS01005	hypothetical protein	532
NC_006674	8152		Rev	82	82	8100		primary	GOX_RS01000	hypothetical protein	542
NC_006675	2152		Fwd	87	87	8600		primary	GOX_RS01060	chromosome partitioning protein ParA	593
NC_006675	5938		Rev	157	157	15700		primary	GOX_RS01075	hypothetical protein	305
NC_006675	7066		Fwd	27	27	675		primary	GOX_RS01085	transposase	324
NC_006675	11193	X	Fwd	30	30	2900		primary	GOX_RS01120	transposase	529
NC_006676	1590	X	Rev	31	31	517		secondary	GOX_RS01130	hypothetical protein	399
NC_006676	1757	X	Rev	26	26	2500		secondary	GOX_RS01130	hypothetical protein	566
NC_006677	8133	X	Fwd	816	816	81500		secondary	GOX_RS01175	glutamine--fructose-6-phosphate aminotransferase	543
NC_006677	8265	X	Fwd	1423	1423	142200		primary	GOX_RS01175	glutamine--fructose-6-phosphate aminotransferase	411
NC_006677	18827		Fwd	98	98	9700		primary	GOX_RS01200	hypothetical protein	313
NC_006677	24280	X	Rev	63	63	6200		primary	GOX_RS01215	methionine--tRNA ligase	538
NC_006677	28772	X	Fwd	28	28	2700		primary	GOX_RS01250	D-alanine--D-alanine ligase	426
NC_006677	36818	X	Rev	25	25	2400		secondary	GOX_RS01285	hypothetical protein	526
NC_006677	39368	X	Rev	32	32	3100		primary	GOX_RS01300	peptide chain release factor 1	400
NC_006677	45494	X	Rev	35	35	3400		primary	GOX_RS01325	aspartate kinase	386
NC_006677	68910		Fwd	25	25	2500		secondary	GOX_RS13980	hypothetical protein	476
NC_006677	68992		Fwd	86	86	8600		primary	GOX_RS13980	hypothetical protein	394
NC_006677	70946	X	Rev	66	66	6500		primary	GOX_RS01440	SsrA-binding protein	409
NC_006677	88940	X	Rev	21	21	2000		secondary	GOX_RS01525	30S ribosomal protein S2	531
NC_006677	107693	X	Rev	22	22	2100		primary	GOX_RS01600	bifunctional ADP-dependent (S)-NAD(P)H-hydrate dehydratase/NAD(P)H-hydrate epimerase	553
NC_006677	135452	X	Fwd	28	28	934		primary	GOX_RS01740	hypothetical protein	304
NC_006677	136075	X	Rev	27	27	2700		secondary	GOX_RS01735	hypothetical protein	427
NC_006677	136125	X	Rev	201	201	20000		primary	GOX_RS01735	hypothetical protein	477
NC_006677	136178	X	Rev	30	30	2900		secondary	GOX_RS01735	hypothetical protein	530
NC_006677	139061	X	Fwd	26	26	2500		secondary	GOX_RS01765	30S ribosomal protein S21	524
NC_006677	142334	X	Rev	73	73	7200		primary	GOX_RS01770	peptidase	308
NC_006677	151140	X	Fwd	118	118	11700		primary	GOX_RS01830	DNA polymerase	415
NC_006677	151663	X	Rev	59	59	5800		secondary	GOX_RS01825	MucR family transcriptional regulator	305
NC_006677	151767	X	Rev	183	183	18200		primary	GOX_RS01825	MucR family transcriptional regulator	409
NC_006677	151833	X	Rev	27	27	2600		secondary	GOX_RS01825	MucR family transcriptional regulator	475
NC_006677	194890	X	Rev	44	44	4300		primary	GOX_RS02035	homoserine kinase	348
NC_006677	200676	X	Rev	54	54	5300		primary	GOX_RS02065	hypothetical protein	428
NC_006677	201614	X	Rev	67	67	6600		primary	GOX_RS02075	hypothetical protein	479
NC_006677	215506		Rev	168	168	16700		primary	GOX_RS02070	DEAD/DEAH box helicase	337
NC_006677	245537	X	Rev	20	20	1900		secondary	GOX_RS02280	5-formyltetrahydrofolate cyclo-ligase	324
NC_006677	251191	X	Fwd	24	24	2300		primary	GOX_RS02335	inositol monophosphatase	416
NC_006677	255143	X	Fwd	81	81	8000		primary	GOX_RS02355	elongation factor 4	367
NC_006677	261118	X	Fwd	41	41	4000		primary	GOX_RS02375	membrane transporter	515
NC_006677	270020	X	Fwd	43	43	4200		primary	GOX_RS02425	argininosuccinate synthase	552
NC_006677	271308	X	Fwd	46	46	4600		primary	GOX_RS02430	peptidylprolyl isomerase	523
NC_006677	271459	X	Fwd	20	20	1900		secondary	GOX_RS02430	peptidylprolyl isomerase	372
NC_006677	273169	X	Fwd	32	32	3100		primary	GOX_RS02445	tryptophan-tRNA ligase	359
NC_006677	287928	X	Fwd	43	43	4200		primary	GOX_RS02505	hypothetical protein	337
NC_006677	291088	X	Fwd	29	29	484		primary	GOX_RS02530	acyl-phosphate glycerol 3-phosphate acyltransferase	454
NC_006677	298332	X	Fwd	20	20	1900		primary	GOX_RS02565	CDP-diacylglycerol--serine O-phosphatidyltransferase	450
NC_006677	301627	X	Rev	135	135	13400		primary	GOX_RS02575	hypothetical protein	353
NC_006677	305767	X	Rev	42	42	4100		primary	GOX_RS02595	hypothetical protein	537
NC_006677	310918	X	Fwd	36	36	3500		primary	GOX_RS02630	3'(2'),5'-bisphosphate nucleotidase CysQ	469
NC_006677	326548	X	Rev	30	30	2900		secondary	GOX_RS02695	RNA polymerase sigma factor RpoD	470
NC_006677	326676	X	Rev	23	23	2200		secondary	GOX_RS02695	RNA polymerase sigma factor RpoD	598
NC_006677	332139	X	Fwd	34	34	3300		primary	GOX_RS02725	alcohol dehydrogenase	348
NC_006677	336828	X	Rev	25	25	2400		primary	GOX_RS02740	cation transporter	362
NC_006677	337579	X	Fwd	37	37	3600		secondary	GOX_RS02755	AraC family transcriptional regulator	374
NC_006677	345141	X	Fwd	35	35	1750		primary	GOX_RS02785	threonine ammonia-lyase	332
NC_006677	349669	X	Fwd	33	33	3300		primary	GOX_RS02815	hypothetical protein	433
NC_006677	357819	X	Fwd	40	40	3900		primary	GOX_RS02850	ATPase AAA	503
NC_006677	358853	X	Fwd	284	284	28300		primary	GOX_RS02855	hypothetical protein	503
NC_006677	364784	X	Fwd	419	419	41800		primary	GOX_RS02870	hypothetical protein	344
NC_006677	367897	X	Rev	68	68	6700		secondary	GOX_RS02880	ribonuclease HII	373
NC_006677	368507	X	Fwd	47	47	4700		secondary	GOX_RS02895	multidrug transporter	448
NC_006677	368638	X	Rev	21	21	2000		primary	GOX_RS02885	hypothetical protein	332
NC_006677	369991	X	Fwd	46	46	4500		primary	GOX_RS02900	multidrug transporter	347
NC_006677	384323	X	Rev	22	22	2100		primary	GOX_RS02950	adenylate kinase	462
NC_006677	385683	X	Rev	28	28	2700		primary	GOX_RS02955	preprotein translocase subunit SecY	452
NC_006677	386333	X	Rev	27	27	2600		primary	GOX_RS02965	50S ribosomal protein L30	326
NC_006677	396567	X	Rev	133	133	13200		primary	GOX_RS03065	elongation factor Tu	422
NC_006677	409282	X	Rev	40	40	3900		primary	GOX_RS03105	50S ribosomal protein L11	563
NC_006677	429719	X	Fwd	20	20	1900		secondary	GOX_RS03190	hypothetical protein	574
NC_006677	437069	X	Fwd	26	26	2500		primary	GOX_RS03215	acetyl-CoA synthetase	384
NC_006677	468501	X	Rev	29	29	2800		primary	GOX_RS03365	bifunctional molybdenum cofactor biosynthesis protein MoaAD	380
NC_006677	471502	X	Fwd	20	20	1900		primary	GOX_RS03390	hypothetical protein	503
NC_006677	483423	X	Fwd	29	29	484		secondary	GOX_RS03450	hypothetical protein	320
NC_006677	486181	X	Rev	32	32	3100		primary	GOX_RS03455	GTPase HflX	401
NC_006677	490162	X	Rev	26	26	2500		primary	GOX_RS03475	ATPase AAA	474
NC_006677	496773	X	Fwd	46	46	4500		primary	GOX_RS03515	hypothetical protein	569
NC_006677	503107	X	Rev	49	49	4800		primary	GOX_RS03530	hypothetical protein	490
NC_006677	506714	X	Fwd	24	24	2300		primary	GOX_RS03565	phosphoribosyl-ATP pyrophosphatase	450
NC_006677	516093		Rev	59	59	5800		primary	GOX_RS03615	hypothetical protein	324
NC_006677	523907	X	Fwd	30	30	2900		primary	GOX_RS03645	ribosomal large subunit pseudouridine synthase	463
NC_006677	526565	X	Rev	22	22	2100		secondary	GOX_RS03650	alkene reductase	435
NC_006677	527074	X	Fwd	45	45	450		primary	GOX_RS03670	ribosomal large subunit pseudouridine synthase D	430
NC_006677	536367	X	Rev	22	22	1100		secondary	GOX_RS03705	amino acid ABC transporter	514
NC_006677	541409		Fwd	33	33	3200		primary	GOX_RS03730	transcriptional regulator	458
NC_006677	549577	X	Fwd	22	22	2100		primary	GOX_RS03755	LysR family transcriptional regulator	430
NC_006677	561447	X	Rev	23	23	2200		secondary	GOX_RS03800	biopolymer transporter	364
NC_006677	592006	X	Rev	85	85	8400		secondary	GOX_RS03905	cobalt transporter	458
NC_006677	609904	X	Fwd	72	72	7100		primary	GOX_RS03995	transcriptional regulator	426
NC_006677	638882	X	Rev	96	96	9500		secondary	GOX_RS04090	30S ribosomal protein S1	329
NC_006677	654184		Rev	36	36	3500		primary	GOX_RS04165	hypothetical protein	375
NC_006677	656445	X	Rev	68	68	6700		primary	GOX_RS04175	sugar phosphotransferase system protein	315
NC_006677	663548	X	Rev	27	27	2700		secondary	GOX_RS04210	chemotaxis protein chel	356
NC_006677	690424	X	Rev	20	20	1900		primary	GOX_RS04320	hypothetical protein	408
NC_006677	707330	X	Rev	22	22	2100		primary	GOX_RS04375	FAD-binding molybdopterin dehydrogenase	465
NC_006677	729585	X	Fwd	41	41	4000		primary	GOX_RS04500	TonB-dependent receptor	339
NC_006677	732447	X	Fwd	33	33	3200		primary	GOX_RS04505	hopanoid C-3 methylase HpnR	526
NC_006677	737899		Rev	128	128	12700		primary	GOX_RS04520	sodium transporter	395
NC_006677	757691	X	Rev	59	59	5800		primary	GOX_RS04595	flagellar motor switch protein FliM	413
NC_006677	767715	X	Rev	40	40	3900		primary	GOX_RS04640	phosphate transporter	396
NC_006677	782674	X	Rev	70	70	6900		primary	GOX_RS04690	ABC transporter ATP-binding protein	600
NC_006677	783639	X	Rev	1099	1099	109800		primary	GOX_RS04695	short-chain dehydrogenase	359
NC_006677	783642	X	Rev	45	45	4400		secondary	GOX_RS04695	short-chain dehydrogenase	362
NC_006677	789791	X	Fwd	41	41	4000		primary	GOX_RS04735	dethiobiotin synthase	438
NC_006677	802227	X	Rev	53	53	5200		secondary	GOX_RS04775	hypothetical protein	561
NC_006677	811794	X	Rev	23	23	2300		primary	GOX_RS04830	hypothetical protein	562
NC_006677	815565	X	Fwd	21	21	2000		primary	GOX_RS04855	serine acetyltransferase	524
NC_006677	826628	X	Fwd	21	21	2000		secondary	GOX_RS04905	inorganic pyrophosphatase	406
NC_006677	832673	X	Fwd	34	34	3300		secondary	GOX_RS04940	hypothetical protein	373
NC_006677	840709	X	Rev	73	73	7300		secondary	GOX_RS04980	MucR family transcriptional regulator	425
NC_006677	841915	X	Rev	24	24	2300		secondary	GOX_RS04985	transposase	544
NC_006677	846494		Rev	24	24	2300		secondary	GOX_RS05015	DNA-binding response regulator	461
NC_006677	869299	X	Fwd	28	28	2700		secondary	GOX_RS05120	rRNA pseudouridine synthase	463
NC_006677	878478	X	Rev	22	22	2100		primary	GOX_RS05155	D-galactose transporter	442
NC_006677	898770	X	Rev	26	26	2500		primary	GOX_RS05265	two-component sensor histidine kinase	377
NC_006677	898951	X	Rev	25	25	2400		secondary	GOX_RS05265	two-component sensor histidine kinase	558
NC_006677	901069	X	Rev	21	21	2000		secondary	GOX_RS05280	endopeptidase	421
NC_006677	903900		Rev	32	32	3100		primary	GOX_RS05290	cold-shock protein	358
NC_006677	910578	X	Rev	22	22	2100		primary	GOX_RS14005	hypothetical protein	488
NC_006677	918363	X	Rev	23	23	2200		primary	GOX_RS05375	UDP-N-acetylglucosamine 1-carboxyvinyltransferase	466
NC_006677	935253	X	Fwd	33	33	3200		primary	GOX_RS05465	SAM-dependent methyltransferase	321
NC_006677	937335	X	Fwd	40	40	3900		primary	GOX_RS05475	electron transfer flavoprotein subunit beta	504
NC_006677	938143	X	Fwd	25	25	2400		primary	GOX_RS05480	electron transfer flavoprotein subunit beta	445
NC_006677	942218		Rev	31	31	3000		secondary	GOX_RS05495	sucrase	319
NC_006677	946528	X	Rev	294	294	29300		primary	GOX_RS05515	N-acetylmuramic acid 6-phosphate etherase	302
NC_006677	948003	X	Fwd	24	24	2300		secondary	GOX_RS05535	arylesterase	550
NC_006677	949299	X	Fwd	31	31	3000		primary	GOX_RS05540	2-oxoglutarate dehydrogenase subunit E1	349
NC_006677	952441		Fwd	53	53	5200		primary	GOX_RS05550	peptide chain release factor I	430
NC_006677	969947	X	Rev	53	53	5200		primary	GOX_RS05600	hypothetical protein	593
NC_006677	1000798		Rev	39	39	3800		primary	GOX_RS05735	phosphate ABC transporter substrate-binding protein	475
NC_006677	1004881	X	Fwd	20	20	1900		primary	GOX_RS05755	UDP-glucose 6-dehydrogenase	319
NC_006677	1014432	X	Rev	28	28	2700		primary	GOX_RS05785	psp operon transcriptional activator PspF	350
NC_006677	1018237	X	Fwd	25	25	2500		secondary	GOX_RS05815	organic solvent ABC transporter ATP-binding protein	468
NC_006677	1031812		Fwd	57	57	5600		primary	GOX_RS05865	TonB-dependent receptor	341
NC_006677	1046655	X	Rev	26	26	2500		primary	GOX_RS05910	flagellar basal body rod protein FlgF	344
NC_006677	1050374	X	Rev	20	20	1900		secondary	GOX_RS05925	chloride channel protein	430
NC_006677	1057278	X	Fwd	47	47	4600		primary	GOX_RS05960		300
NC_006677	1061773		Fwd	25	25	2500		primary	GOX_RS14015	hypothetical protein	390
NC_006677	1075965		Fwd	383	383	320		primary	GOX_RS06030	riboflavin biosynthesis protein RibD	317
NC_006677	1077424	X	Fwd	36	36	1200		primary	GOX_RS06040	bifunctional 3,4-dihydroxy-2-butanone 4-phosphate synthase/GTP cyclohydrolase II	488
NC_006677	1082672	X	Rev	56	56	5500		primary	GOX_RS06060	coenzyme PQQ synthesis protein D	323
NC_006677	1086263	X	Fwd	30	30	2900		primary	GOX_RS06090	ATP phosphoribosyltransferase	341
NC_006677	1096479	X	Fwd	22	22	2100		primary	GOX_RS06145	DEAD/DEAH box helicase	564
NC_006677	1101655	X	Fwd	23	23	2200		primary	GOX_RS06185	hypothetical protein	540
NC_006677	1120682	X	Fwd	44	44	4300		primary	GOX_RS06255	transcriptional regulator	460
NC_006677	1123851	X	Rev	24	24	600		primary	GOX_RS06260	bifunctional heptose 7-phosphate kinase/heptose 1-phosphate adenyltransferase	376
NC_006677	1127125	X	Rev	26	26	650		primary	GOX_RS06270	flagellar hook protein FlgL	520
NC_006677	1129700		Rev	24	24	2300		secondary	GOX_RS06280	flagellar hook protein FlgE	302
NC_006677	1129951	X	Rev	30	30	2900		secondary	GOX_RS06280	flagellar hook protein FlgE	553
NC_006677	1132563	X	Rev	55	55	5400		primary	GOX_RS06290	membrane protein	554
NC_006677	1132914	X	Fwd	164	164	16300		primary	GOX_RS06300	hypothetical protein	425
NC_006677	1139048	X	Rev	23	23	2200		primary	GOX_RS06325	phosphatase	371
NC_006677	1145878	X	Fwd	39	39	3800		primary	GOX_RS06380	MFS transporter	547
NC_006677	1145985	X	Fwd	22	22	315		secondary	GOX_RS06380	MFS transporter	440
NC_006677	1151478	X	Rev	22	22	2100		primary	GOX_RS06400	dTDP-4-dehydrorhamnose 3,5-epimerase	586
NC_006677	1152161	X	Rev	24	24	2400		secondary	GOX_RS06405		300
NC_006677	1158623	X	Rev	23	23	2200		primary	GOX_RS06435	hypothetical protein	432
NC_006677	1178914	X	Fwd	24	24	2300		primary	GOX_RS06525	ligand-gated channel	434
NC_006677	1188651		Rev	115	115	11400		primary	GOX_RS06555	pyruvate decarboxylase	444
NC_006677	1196996		Fwd	23	23	2300		secondary	GOX_RS06605	S-adenosylmethionine decarboxylase	533
NC_006677	1197114		Fwd	61	61	6000		secondary	GOX_RS06605	S-adenosylmethionine decarboxylase	415
NC_006677	1197580	X	Fwd	24	24	2300		primary	GOX_RS06610	spermidine synthase	495
NC_006677	1204716	X	Fwd	25	25	2400		primary	GOX_RS06650	hypothetical protein	364
NC_006677	1206886	X	Rev	42	42	4100		primary	GOX_RS06660	hypothetical protein	541
NC_006677	1206935	X	Rev	41	41	4000		secondary	GOX_RS06660	hypothetical protein	590
NC_006677	1208401	X	Fwd	37	37	3600		primary	GOX_RS06675	aminotransferase	502
NC_006677	1218189	X	Rev	26	26	2500		primary	GOX_RS06710	dolichol-phosphate mannosyltransferase	343
NC_006677	1220880	X	Rev	22	22	2100		secondary	GOX_RS06735	ATP synthase I	544
NC_006677	1226070	X	Fwd	21	21	2000		primary	GOX_RS06780	NAD(+) synthase	574
NC_006677	1242823	X	Rev	25	25	2400		primary	GOX_RS06830	pyrroline-5-carboxylate reductase	316
NC_006677	1243991	X	Fwd	25	25	2400		primary	GOX_RS06850	prolipoprotein diacylglyceryl transferase	583
NC_006677	1254718	X	Fwd	23	23	2200		secondary	GOX_RS06905	GTP-binding protein YchF	369
NC_006677	1260219	X	Rev	28	28	2700		secondary	GOX_RS06930	amidase	422
NC_006677	1282709	X	Fwd	32	32	3200		primary	GOX_RS07040	allantoin permease	524
NC_006677	1287731	X	Fwd	69	69	3450		primary	GOX_RS07060	cobalamin biosynthesis protein CobW	443
NC_006677	1290753	X	Rev	63	63	1575		primary	GOX_RS07065	sugar ABC transporter permease	367
NC_006677	1291583	X	Rev	41	41	4000		primary	GOX_RS07070	sugar ABC transporter permease	391
NC_006677	1292539	X	Rev	131	131	13000		primary	GOX_RS07075	sugar ABC transporter permease	433
NC_006677	1296761		Rev	38	38	3800		primary	GOX_RS14035	hypothetical protein	395
NC_006677	1307008	X	Fwd	24	24	2300		primary	GOX_RS07150	hypothetical protein	374
NC_006677	1307510	X	Fwd	35	35	1167		primary	GOX_RS07155	Rrf2 family transcriptional regulator	404
NC_006677	1324595	X	Fwd	23	23	2200		primary	GOX_RS07250	hypothetical protein	548
NC_006677	1327089	X	Fwd	22	22	2100		secondary	GOX_RS07265	hypothetical protein	512
NC_006677	1335821	X	Fwd	26	26	1300		secondary	GOX_RS07315	hypothetical protein	521
NC_006677	1337263	X	Fwd	23	23	2200		primary	GOX_RS07320	hypothetical protein	322
NC_006677	1350256	X	Fwd	31	31	3000		primary	GOX_RS07380	amidase	521
NC_006677	1354083	X	Fwd	635	635	63400		primary	GOX_RS07410	membrane protein	524
NC_006677	1361494	X	Fwd	20	20	1900		primary	GOX_RS07430	lipoprotein signal peptidase	314
NC_006677	1376277	X	Rev	48	48	4700		primary	GOX_RS07485	hypothetical protein	588
NC_006677	1392146	X	Rev	21	21	2000		secondary	GOX_RS07550	endonuclease III	333
NC_006677	1402364	X	Rev	28	28	2800		primary	GOX_RS07580	transposase	546
NC_006677	1453414	X	Fwd	30	30	2900		secondary	GOX_RS07855	alkyl hydroperoxide reductase subunit F	565
NC_006677	1453651	X	Fwd	37	37	3600		primary	GOX_RS07855	alkyl hydroperoxide reductase subunit F	328
NC_006677	1473483	X	Rev	20	20	1900		secondary	GOX_RS07925	hypothetical protein	558
NC_006677	1486566		Fwd	38	38	3700		secondary	GOX_RS07975	Fe-S oxidoreductase	319
NC_006677	1502117	X	Fwd	41	41	684		primary	GOX_RS08050	tRNA(5-methylaminomethyl-2-thiouridine)- methyltransferase	317
NC_006677	1505114	X	Fwd	88	88	8700		primary	GOX_RS08070	gluconolactonase	439
NC_006677	1530678	X	Fwd	24	24	400		primary	GOX_RS08210	oxidoreductase	312
NC_006677	1555409	X	Fwd	26	26	2600		primary	GOX_RS08335	sugar ABC transporter permease	518
NC_006677	1556215	X	Fwd	22	22	2200		secondary	GOX_RS08340	ATP-binding protein	586
NC_006677	1556224	X	Fwd	47	47	4600		primary	GOX_RS08340	ATP-binding protein	577
NC_006677	1557123	X	Fwd	25	25	2400		primary	GOX_RS08345	hypothetical protein	569
NC_006677	1558865	X	Rev	30	30	3000		secondary	GOX_RS08350	virulence protein	528
NC_006677	1559389		Rev	32	32	3100		primary	GOX_RS08355	hypothetical protein	384
NC_006677	1600334		Fwd	130	130	12900		secondary	GOX_RS08545	chaperone protein ClpB	552
NC_006677	1600539	X	Fwd	192	192	19100		primary	GOX_RS08545	chaperone protein ClpB	347
NC_006677	1613493	X	Rev	48	48	1600		primary	GOX_RS08595	MFS transporter	399
NC_006677	1616749		Fwd	21	21	2100		secondary	GOX_RS08610	hypothetical protein	469
NC_006677	1618555	X	Fwd	24	24	2300		secondary	GOX_RS08615	capsular polysaccharide biosynthesis protein	414
NC_006677	1625337	X	Fwd	30	30	500		secondary	GOX_RS08645	sugar ABC transporter permease	587
NC_006677	1625591	X	Fwd	46	46	4500		primary	GOX_RS08645	sugar ABC transporter permease	333
NC_006677	1641046	X	Fwd	20	20	1900		primary	GOX_RS08715	LmbE family protein	531
NC_006677	1644309		Rev	26	26	2600		primary	GOX_RS08725	glycosyl transferase	417
NC_006677	1674394	X	Fwd	57	57	5600		primary	GOX_RS08840	hypothetical protein	443
NC_006677	1680531	X	Rev	27	27	2600		secondary	GOX_RS08870	flagellar basal body rod protein FlgC	373
NC_006677	1680907	X	Rev	80	80	7900		primary	GOX_RS08875	flagellar biosynthesis protein FlgB	344
NC_006677	1681123	X	Rev	48	48	4700		secondary	GOX_RS08875	flagellar biosynthesis protein FlgB	560
NC_006677	1712045	X	Rev	165	165	16400		primary	GOX_RS09050	membrane protein	378
NC_006677	1720886	X	Rev	28	28	560		secondary	GOX_RS09085	cytochrome c biogenesis protein CcmA	549
NC_006677	1724592	X	Rev	511	511	51000		primary	GOX_RS09105	hypothetical protein	563
NC_006677	1726764	X	Rev	930	930	92900		primary	GOX_RS09115	Clp protease	366
NC_006677	1727308	X	Fwd	33	33	3200		primary	GOX_RS09130	transcription termination/antitermination protein NusA	577
NC_006677	1751501	X	Rev	47	47	4600		primary	GOX_RS09220	aldo/keto reductase	451
NC_006677	1758028	X	Rev	37	37	3600		primary	GOX_RS09255	methylthioribose-1-phosphate isomerase	388
NC_006677	1761418	X	Fwd	20	20	1900		primary	GOX_RS09280	hypothetical protein	569
NC_006677	1782748	X	Fwd	61	61	6000		primary	GOX_RS09380	TIGR00645 family protein	525
NC_006677	1795326	X	Fwd	194	194	19300		primary	GOX_RS09440	amidophosphoribosyltransferase	543
NC_006677	1801643	X	Rev	21	21	2000		primary	GOX_RS09450	peptidase S10	401
NC_006677	1812720	X	Fwd	23	23	2200		primary	GOX_RS09530	leucyl/phenylalanyl-tRNA--protein transferase	546
NC_006677	1815287	X	Fwd	27	27	2700		secondary	GOX_RS09545	hypothetical protein	348
NC_006677	1824673	X	Fwd	21	21	2100		primary	GOX_RS09575	ATP12 chaperone protein	302
NC_006677	1828233	X	Rev	33	33	275		secondary	GOX_RS09585	bifunctional enzyme IspD/IspF	557
NC_006677	1837399	X	Fwd	86	86	1229		primary	GOX_RS09635	transcriptional regulator	480
NC_006677	1840522	X	Fwd	20	20	1900		primary	GOX_RS09655	4-hydroxybenzoyl-CoA thioesterase	307
NC_006677	1843010	X	Fwd	27	27	2600		primary	GOX_RS09675	protein TolB	534
NC_006677	1856518	X	Fwd	34	34	3300		primary	GOX_RS09735	glycosyl transferase	356
NC_006677	1858335		Rev	94	94	9400		primary	GOX_RS09740	hypothetical protein	317
NC_006677	1860484	X	Fwd	104	104	694		primary	GOX_RS09760	transketolase	430
NC_006677	1860602	X	Fwd	550	550	54900		secondary	GOX_RS09760	transketolase	312
NC_006677	1862401	X	Fwd	24	24	1200		secondary	GOX_RS09765	phosoglucose isomerase	583
NC_006677	1862492	X	Fwd	41	41	4000		secondary	GOX_RS09765	phosoglucose isomerase	492
NC_006677	1865357	X	Fwd	75	75	7400		primary	GOX_RS09770	6-phosphogluconate dehydrogenase	504
NC_006677	1866586	X	Fwd	25	25	625		primary	GOX_RS09775	haloacid dehalogenase	323
NC_006677	1869903	X	Fwd	24	24	2300		primary	GOX_RS09800	LysR family transcriptional regulator	474
NC_006677	1875011	X	Rev	32	32	3100		primary	GOX_RS09815	glycerophosphoryl diester phosphodiesterase	419
NC_006677	1897769		Rev	51	51	5000		primary	GOX_RS09905	ribonuclease E	402
NC_006677	1904931	X	Fwd	77	77	7600		primary	GOX_RS09950	penicillin-binding protein	306
NC_006677	1921240	X	Fwd	54	54	5300		primary	GOX_RS10015	arginine--tRNA ligase	463
NC_006677	1924138	X	Fwd	21	21	2000		primary	GOX_RS10025	hypothetical protein	502
NC_006677	1926095	X	Fwd	20	20	1900		secondary	GOX_RS10040	preprotein translocase subunit TatC	505
NC_006677	1926296	X	Fwd	24	24	600		primary	GOX_RS10040	preprotein translocase subunit TatC	304
NC_006677	1934942	X	Fwd	29	29	2800		primary	GOX_RS10075	hypothetical protein	414
NC_006677	1934943	X	Fwd	24	24	2300		secondary	GOX_RS10075	hypothetical protein	413
NC_006677	1941854	X	Fwd	41	41	4000		primary	GOX_RS10105	hypothetical protein	352
NC_006677	1948484	X	Rev	27	27	2600		secondary	GOX_RS10130	cysteine--tRNA ligase	304
NC_006677	1964355		Rev	37	37	3600		primary	GOX_RS10195	3-dehydroquinate synthase	558
NC_006677	1970564	X	Fwd	26	26	2500		primary	GOX_RS10235	TonB-dependent receptor	497
NC_006677	1979484	X	Rev	91	91	9000		primary	GOX_RS10270	hypothetical protein	333
NC_006677	1979567	X	Rev	85	85	8400		secondary	GOX_RS10270	hypothetical protein	416
NC_006677	1980304	X	Rev	24	24	2300		secondary	GOX_RS10275	NYN domain-containing protein	449
NC_006677	1986124	X	Fwd	23	23	2200		secondary	GOX_RS10315	ribosome recycling factor	528
NC_006677	1994359	X	Fwd	24	24	600		primary	GOX_RS10350	UDP-3-O-(3-hydroxymyristoyl)glucosamine N-acyltransferase	381
NC_006677	1995529	X	Fwd	23	23	2200		primary	GOX_RS10355	beta-hydroxyacyl-ACP dehydratase	373
NC_006677	1996894	X	Fwd	22	22	734		primary	GOX_RS10365	UDP-2,3-diacylglucosamine pyrophosphatase	377
NC_006677	2009868	X	Fwd	73	73	7200		primary	GOX_RS10450	hypothetical protein	589
NC_006677	2015313	X	Rev	23	23	2200		primary	GOX_RS10470	ABC transporter ATP-binding protein	385
NC_006677	2021551	X	Fwd	25	25	2400		primary	GOX_RS10515	glutamate synthase	310
NC_006677	2031051		Fwd	42	42	4200		primary	GOX_RS10535	hypothetical protein	398
NC_006677	2040670	X	Fwd	29	29	2800		secondary	GOX_RS10575	hypothetical protein	562
NC_006677	2057764	X	Rev	35	35	3400		primary	GOX_RS10625	DNA mismatch repair protein MutS	536
NC_006677	2061070	X	Fwd	28	28	2700		secondary	GOX_RS10655	superoxide dismutase	580
NC_006677	2069942	X	Fwd	304	304	30300		primary	GOX_RS10705	cytochrome-c peroxidase	547
NC_006677	2082002	X	Rev	60	60	5900		primary	GOX_RS10760	oxidoreductase	525
NC_006677	2082623	X	Fwd	35	35	3400		primary	GOX_RS10780	molecular chaperone GroEL	309
NC_006677	2096363	X	Rev	25	25	2400		primary	GOX_RS10810	uracil-DNA glycosylase	313
NC_006677	2101197	X	Fwd	21	21	2000		primary	GOX_RS10840	cytochrome c oxidase subunit III	353
NC_006677	2140698		Fwd	66	66	3300		secondary	GOX_RS11025	hypothetical protein	354
NC_006677	2151497	X	Fwd	40	40	3900		primary	GOX_RS11095	asparagine synthetase B	475
NC_006677	2151600	X	Fwd	29	29	1450		secondary	GOX_RS11095	asparagine synthetase B	372
NC_006677	2165946	X	Fwd	21	21	2000		primary	GOX_RS11160	membrane protein	325
NC_006677	2166734	X	Fwd	24	24	1200		primary	GOX_RS11165	membrane protein	497
NC_006677	2211789	X	Rev	25	25	2400		secondary	GOX_RS11350	glucose-1-dehydrogenase	490
NC_006677	2220138	X	Fwd	28	28	2700		primary	GOX_RS11400	ABC transporter ATP-binding protein	398
NC_006677	2220910	X	Fwd	48	48	4700		secondary	GOX_RS11405	ABC transporter substrate-binding protein	345
NC_006677	2220912	X	Fwd	29	29	2800		secondary	GOX_RS11405	ABC transporter substrate-binding protein	343
NC_006677	2229292	X	Fwd	25	25	2400		secondary	GOX_RS11450	peptidase M13	375
NC_006677	2234091	X	Fwd	20	20	1900		primary	GOX_RS11470	hypothetical protein	461
NC_006677	2256856	X	Fwd	316	316	31500		primary	GOX_RS11585	alanine racemase	487
NC_006677	2256858	X	Fwd	52	52	578		secondary	GOX_RS11585	alanine racemase	485
NC_006677	2269960	X	Rev	79	79	1580		primary	GOX_RS11630	malate:quinone oxidoreductase	365
NC_006677	2280153	X	Fwd	48	48	4700		primary	GOX_RS11675	hypothetical protein	512
NC_006677	2302030		Rev	34	34	3400		primary	GOX_RS11765	transposase	393
NC_006677	2325533	X	Rev	47	47	4700		primary	GOX_RS11855	bifunctional proline dehydrogenase/L-glutamate gamma-semialdehyde dehydrogenase	479
NC_006677	2327318	X	Rev	91	91	9000		primary	GOX_RS11865	peptide ABC transporter ATP-binding protein	428
NC_006677	2338770	X	Rev	35	35	3400		primary	GOX_RS11925	hypothetical protein	308
NC_006677	2339348	X	Rev	24	24	2400		primary	GOX_RS11930	hypothetical protein	305
NC_006677	2351419		Rev	37	37	3600		secondary	GOX_RS11985	hypothetical protein	336
NC_006677	2366214	X	Rev	30	30	2900		primary	GOX_RS12050	hypothetical protein	474
NC_006677	2381906		Fwd	26	26	2500		primary	GOX_RS12155	phospholipase C	416
NC_006677	2385518	X	Rev	43	43	4200		primary	GOX_RS12160	hypothetical protein	422
NC_006677	2397720	X	Fwd	48	48	4700		primary	GOX_RS12225	permease DsdX	370
NC_006677	2404513	X	Fwd	45	45	4400		primary	GOX_RS12260	hypothetical protein	376
NC_006677	2410998	X	Fwd	3548	3548	354700		primary	GOX_RS12295	transposase	333
NC_006677	2421434	X	Rev	20	20	1900		primary	GOX_RS12320	hypothetical protein	493
NC_006677	2434388	X	Fwd	35	35	3400		primary	GOX_RS12385	sugar ABC transporter substrate-binding protein	379
NC_006677	2463123	X	Rev	22	22	2100		primary	GOX_RS12515	hypothetical protein	530
NC_006677	2465353	X	Fwd	52	52	5100		primary	GOX_RS12545	pyruvate kinase	486
NC_006677	2514624	X	Fwd	25	25	2400		secondary	GOX_RS12775	ubiquinone-binding protein	352
NC_006677	2518614	X	Fwd	31	31	3000		primary	GOX_RS12800	adenylosuccinate lyase	348
NC_006677	2524211	X	Fwd	30	30	2900		secondary	GOX_RS12830	ATP-binding protein	539
NC_006677	2540783	X	Rev	31	31	3000		primary	GOX_RS12915	hypothetical protein	341
NC_006677	2544741		Rev	54	54	5300		primary	GOX_RS12965	hypothetical protein	404
NC_006677	2553303	X	Fwd	42	42	4100		primary	GOX_RS13040	hypothetical protein	312
NC_006677	2559492	X	Fwd	63	63	6200		primary	GOX_RS13085	hypothetical protein	350
NC_006677	2562349	X	Fwd	79	79	7800		primary	GOX_RS14070	hypothetical protein	380
NC_006677	2585048	X	Fwd	24	24	2300		primary	GOX_RS13225	ring-hydroxylating dioxygenase	592
NC_006677	2593661	X	Fwd	28	28	2700		secondary	GOX_RS13255	hypothetical protein	322
NC_006677	2597933	X	Fwd	28	28	2700		primary	GOX_RS13285	Holliday junction DNA helicase	574
NC_006677	2603905	X	Rev	26	26	2600		primary	GOX_RS13305	50S ribosomal protein L11 methyltransferase	431
NC_006677	2647010	X	Rev	84	84	8300		primary	GOX_RS13550	phage-related baseplate assembly protein	473
NC_006677	2648358	X	Rev	36	36	3500		primary	GOX_RS13560	hypothetical protein	446
NC_006677	2652203		Fwd	176	176	17500		primary	GOX_RS13585	hypothetical protein	488
NC_006677	2652223		Fwd	69	69	6800		secondary	GOX_RS13585	hypothetical protein	468
NC_006677	2652224		Fwd	64	64	6300		secondary	GOX_RS13585	hypothetical protein	467
NC_006677	2654341		Fwd	84	84	8300		primary	GOX_RS13600	hypothetical protein	384
NC_006677	2687169	X	Fwd	23	23	2200		primary	GOX_RS13865	hypothetical protein	358
NC_006677	2687551	X	Fwd	20	20	1900		primary	GOX_RS13870	valine--tRNA ligase	553
NC_006677	2695252	X	Fwd	71	71	7000		primary	GOX_RS13890	peptide-methionine (S)-S-oxide reductase	411
NC_006677	2703000	X	Rev	49	49	4800		primary	GOX_RS13915	phosphopantothenoylcysteine decarboxylase	598
