# Supplementary material for: RNAseq analysis of α-proteobacterium Gluconobacter oxydans 621H
Source: BMC Genomics. 2018 Jan 6;19:24. doi: 10.1186/s12864-017-4415-x (PMC5756330; doi:10.1186/s12864-017-4415-x)
Supplement: Additional file 6: Table S6. — List of iTSSs. (XLSX 54 kb) [file 12864_2017_4415_MOESM6_ESM.xlsx]

## Sheet: Table S6
Table S6. List of iTSSs.
iTSS: TSSs located wihtin annotated ORFs in sense orientation.
Reference	Position	In multiple categories	Strand	No. Read Starts	Coverage Increase	Coverage Increase %	Locus tag	Annotation
NC_006672	1330		Rev	30	30	2900	GOX_RS00005	hypothetical protein
NC_006672	5659	X	Rev	286	286	5720	GOX_RS00040	hypothetical protein
NC_006672	7477		Fwd	27	27	2600	GOX_RS00050	hypothetical protein
NC_006672	30063	X	Rev	26	26	2500	GOX_RS00165	hypothetical protein
NC_006672	30112	X	Rev	31	31	3000	GOX_RS00165	hypothetical protein
NC_006672	31382	X	Rev	26	26	2500	GOX_RS00175	hypothetical protein
NC_006672	31949	X	Rev	32	32	3100	GOX_RS00180	plasmid partitioning protein
NC_006672	32080	X	Rev	35	35	3400	GOX_RS00180	plasmid partitioning protein
NC_006672	35874	X	Rev	20	20	1900	GOX_RS00205	lactate dehydrogenase
NC_006672	46674		Rev	36	36	3500	GOX_RS00240	plasmid replication protein
NC_006672	52688		Rev	24	24	2300	GOX_RS00280	phage exclusion protein Lit
NC_006672	53735	X	Fwd	21	21	2000	GOX_RS00285	hypothetical protein
NC_006672	58756		Rev	35	35	3400	GOX_RS00300	multidrug transporter
NC_006672	62214		Rev	38	38	3700	GOX_RS00310	PbsX family transcriptional regulator
NC_006672	70110		Fwd	28	28	2700	GOX_RS00340	hypothetical protein
NC_006672	79591		Fwd	48	48	4700	GOX_RS00380	hypothetical protein
NC_006672	86919		Rev	32	32	3100	GOX_RS00425	transposase
NC_006672	88597	X	Rev	37	37	3600	GOX_RS00435	transposase
NC_006672	89530		Rev	25	25	2400	GOX_RS00440	NADPH:quinone reductase
NC_006672	105396		Rev	21	21	2000	GOX_RS00520	hypothetical protein
NC_006672	108535		Rev	31	31	3000	GOX_RS00530	hypothetical protein
NC_006672	111760	X	Fwd	34	34	3300	GOX_RS00550	hypothetical protein
NC_006672	121294		Fwd	20	20	1900	GOX_RS00595	pilus assembly protein PilN
NC_006672	122434	X	Fwd	21	21	2000	GOX_RS00595	pilus assembly protein PilN
NC_006672	124389	X	Fwd	42	42	4100	GOX_RS00605	pilin accessory protein
NC_006672	125913	X	Fwd	23	23	2200	GOX_RS00610	nucleotide-binding protein PilQ
NC_006672	128311	X	Fwd	21	21	2000	GOX_RS00625	hypothetical protein
NC_006672	128754		Fwd	31	31	3100	GOX_RS00630	pilus membrane scaffold protein PilV
NC_006672	134529		Fwd	29	29	2800	GOX_RS00665	twitching motility protein PilT
NC_006672	135857	X	Fwd	86	86	8500	GOX_RS00675	hypothetical protein
NC_006672	141832		Rev	34	34	1134	GOX_RS00685	conjugal transfer protein TraA
NC_006672	149464		Fwd	27	27	2700	GOX_RS00725	C4-dicarboxylate ABC transporter
NC_006672	158084	X	Fwd	72	72	7200	GOX_RS00775	transposase
NC_006672	160558		Fwd	38	38	3700	GOX_RS00795	hypothetical protein
NC_006672	160632	X	Fwd	20	20	1900	GOX_RS00795	hypothetical protein
NC_006673	12898		Fwd	80	80	7900	GOX_RS00895	twitching motility protein PilT
NC_006673	23205		Fwd	66	66	6500	GOX_RS00950	transposase
NC_006674	3614		Rev	25	25	2400	GOX_RS00980	hypothetical protein
NC_006675	11193	X	Fwd	30	30	2900	GOX_RS01115	transposase
NC_006676	1544	X	Fwd	20	20	1900	GOX_RS01135	hypothetical protein
NC_006676	1806		Fwd	43	43	2150	GOX_RS01140	mRNA interferase PemK
NC_006677	4423		Fwd	25	25	2400	GOX_RS01160	DNA gyrase subunit B
NC_006677	8133	X	Fwd	816	816	81500	GOX_RS01170	bifunctional N-acetylglucosamine-1-phosphate uridyltransferase/glucosamine-1-phosphate acetyltransferase
NC_006677	8265	X	Fwd	1423	1423	142200	GOX_RS11700	hypothetical protein
NC_006677	11152		Fwd	23	23	2200	GOX_RS01180	oxidoreductase
NC_006677	24280	X	Rev	63	63	6200	GOX_RS01220	DNA polymerase III subunit delta'
NC_006677	28772	X	Fwd	28	28	2700	GOX_RS01245	hypothetical protein
NC_006677	36818	X	Rev	25	25	2400	GOX_RS01290	protein-(glutamine-N5) methyltransferase, release factor-specific
NC_006677	37116		Rev	28	28	2700	GOX_RS01290	protein-(glutamine-N5) methyltransferase, release factor-specific
NC_006677	39368	X	Rev	32	32	3100	GOX_RS01305	histidine--tRNA ligase
NC_006677	39649		Rev	20	20	1900	GOX_RS01305	histidine--tRNA ligase
NC_006677	45572		Fwd	22	22	2100	GOX_RS01330	bifunctional 3-demethylubiquinone 3-O-methyltransferase/2-octaprenyl-6-hydroxy phenol methylase
NC_006677	50405		Rev	45	45	2250	GOX_RS01360	phosphomannomutase
NC_006677	53601		Fwd	48	48	4700	GOX_RS01385	molecular chaperone DnaJ
NC_006677	54520		Fwd	70	70	6900	GOX_RS01390	aerobic cobaltochelatase subunit CobS
NC_006677	63538		Rev	22	22	2100	GOX_RS01415	transcription-repair coupling factor
NC_006677	64445		Fwd	21	21	2000	GOX_RS01420	ATP-dependent DNA helicase RecG
NC_006677	70946	X	Rev	66	66	6500	GOX_RS01445	4-hydroxy-tetrahydrodipicolinate synthase
NC_006677	88246		Rev	33	33	1650	GOX_RS01525	30S ribosomal protein S2
NC_006677	88940	X	Rev	21	21	2000	GOX_RS01530	DNA polymerase III subunit alpha
NC_006677	91480		Rev	58	58	725	GOX_RS01530	DNA polymerase III subunit alpha
NC_006677	97721		Rev	500	500	49900	GOX_RS01555	type III pantothenate kinase
NC_006677	103020		Rev	21	21	2000	GOX_RS01580	ATP-dependent Clp protease ATP-binding subunit ClpX
NC_006677	106881		Rev	27	27	2600	GOX_RS01600	bifunctional ADP-dependent (S)-NAD(P)H-hydrate dehydratase/NAD(P)H-hydrate epimerase
NC_006677	107693	X	Rev	22	22	2100	GOX_RS01605	membrane protein
NC_006677	113069		Rev	27	27	2600	GOX_RS01630	cysteine desulfurase
NC_006677	119206		Fwd	23	23	2200	GOX_RS01660	phosphoenolpyruvate carboxylase
NC_006677	125904		Rev	32	32	3100	GOX_RS01675	elongation factor G
NC_006677	128717		Fwd	35	35	3400	GOX_RS01690	thiamine pyrophosphokinase
NC_006677	139621		Fwd	253	253	25200	GOX_RS01765	30S ribosomal protein S21
NC_006677	142334	X	Rev	73	73	7200	GOX_RS01775	flagellar motor protein MotA
NC_006677	159773		Fwd	40	40	3900	GOX_RS01875	glucose-6-phosphate 1-dehydrogenase
NC_006677	165692		Fwd	31	31	1034	GOX_RS01905	cell division protein FtsI
NC_006677	194890	X	Rev	44	44	4300	GOX_RS02040	4-hydroxy-3-methylbut-2-enyl diphosphate reductase
NC_006677	195285		Rev	32	32	3100	GOX_RS02040	4-hydroxy-3-methylbut-2-enyl diphosphate reductase
NC_006677	245537	X	Rev	20	20	1900	GOX_RS02285	hypothetical protein
NC_006677	251191	X	Fwd	24	24	2300	GOX_RS02330	elongation factor P
NC_006677	254645		Fwd	37	37	3600	GOX_RS02350	hypothetical protein
NC_006677	255143	X	Fwd	81	81	8000	GOX_RS02350	hypothetical protein
NC_006677	261118	X	Fwd	41	41	4000	GOX_RS02370	lipopolysaccharide biosynthesis protein
NC_006677	262215		Fwd	338	338	33700	GOX_RS02375	membrane transporter
NC_006677	264165		Rev	35	35	3400	GOX_RS02385	hypothetical protein
NC_006677	265666		Fwd	31	31	3000	GOX_RS02405	farnesyl-diphosphate synthase
NC_006677	268547		Fwd	22	22	2100	GOX_RS02415	hemolysin
NC_006677	270020	X	Fwd	43	43	4200	GOX_RS02420	23S rRNA (adenine(2503)-C(2))-methyltransferase RlmN
NC_006677	271308	X	Fwd	46	46	4600	GOX_RS02425	argininosuccinate synthase
NC_006677	271459	X	Fwd	20	20	1900	GOX_RS02425	argininosuccinate synthase
NC_006677	273169	X	Fwd	32	32	3100	GOX_RS02440	cytochrome c552
NC_006677	277910		Rev	31	31	3000	GOX_RS02455	phenylalanine--tRNA ligase subunit beta
NC_006677	280499		Fwd	21	21	1050	GOX_RS02475	quinoprotein glucose dehydrogenase
NC_006677	288300		Fwd	27	27	2700	GOX_RS02505	hypothetical protein
NC_006677	288885		Rev	44	44	4300	GOX_RS02510	hypothetical protein
NC_006677	291088	X	Fwd	29	29	484	GOX_RS02525	hypothetical protein
NC_006677	294189		Fwd	42	42	4100	GOX_RS02540	cytochrome d ubiquinol oxidase subunit I
NC_006677	298332	X	Fwd	20	20	1900	GOX_RS02560	phosphatidylserine decarboxylase proenzyme
NC_006677	300284		Rev	29	29	2800	GOX_RS02570	fructokinase
NC_006677	301627	X	Rev	135	135	13400	GOX_RS02580	hypothetical protein
NC_006677	305767	X	Rev	42	42	4100	GOX_RS02600	hypothetical protein
NC_006677	308174		Rev	22	22	2100	GOX_RS02610	(2Fe-2S)-binding protein
NC_006677	310443		Rev	50	50	4900	GOX_RS02620	cytosol aminopeptidase
NC_006677	310918	X	Fwd	36	36	3500	GOX_RS02625	hypothetical protein
NC_006677	321533		Rev	32	32	3100	GOX_RS02670	cyclopropane-fatty-acyl-phospholipid synthase
NC_006677	325866		Rev	22	22	2100	GOX_RS02695	RNA polymerase sigma factor RpoD
NC_006677	326548	X	Rev	30	30	2900	GOX_RS02700	DNA primase
NC_006677	326676	X	Rev	23	23	2200	GOX_RS02700	DNA primase
NC_006677	328841		Fwd	29	29	2800	GOX_RS02705	NAD(P) transhydrogenase subunit alpha
NC_006677	332139	X	Fwd	34	34	3300	GOX_RS02720	zinc-dependent alcohol dehydrogenase
NC_006677	336828	X	Rev	25	25	2400	GOX_RS02745	hypothetical protein
NC_006677	339200		Rev	31	31	3000	GOX_RS02760	aspartyl-tRNA amidotransferase
NC_006677	341166		Fwd	31	31	620	GOX_RS02770	carbamoyl phosphate synthase large subunit
NC_006677	345141	X	Fwd	35	35	1750	GOX_RS02780	transcription elongation factor GreA
NC_006677	349669	X	Fwd	33	33	3300	GOX_RS02810	2,3-bisphosphoglycerate-independent phosphoglycerate mutase
NC_006677	357345		Rev	28	28	2700	GOX_RS02840	poly(A) polymerase
NC_006677	358853	X	Fwd	284	284	28300	GOX_RS02850	ATPase AAA
NC_006677	364784	X	Fwd	419	419	41800	GOX_RS02865	hypothetical protein
NC_006677	367897	X	Rev	68	68	6700	GOX_RS02885	hypothetical protein
NC_006677	368638	X	Rev	21	21	2000	GOX_RS02890	general stress protein
NC_006677	369991	X	Fwd	46	46	4500	GOX_RS02895	multidrug transporter
NC_006677	373943		Fwd	29	29	2800	GOX_RS02905	acriflavine resistance protein B
NC_006677	384323	X	Rev	22	22	2100	GOX_RS02955	preprotein translocase subunit SecY
NC_006677	385683	X	Rev	28	28	2700	GOX_RS02960	50S ribosomal protein L15
NC_006677	386333	X	Rev	27	27	2600	GOX_RS02970	30S ribosomal protein S5
NC_006677	389520	X	Rev	42	42	4100	GOX_RS03005	50S ribosomal protein L14
NC_006677	390957		Rev	20	20	1900	GOX_RS03025	30S ribosomal protein S3
NC_006677	394030	X	Rev	20	20	1900	GOX_RS03055	50S ribosomal protein L3
NC_006677	394747	X	Rev	24	24	2300	GOX_RS03060	30S ribosomal protein S10
NC_006677	395461		Rev	139	139	13800	GOX_RS03065	elongation factor Tu
NC_006677	396567	X	Rev	133	133	13200	GOX_RS03070	30S ribosomal protein S7
NC_006677	408519	X	Rev	1108	1108	110700	GOX_RS03105	50S ribosomal protein L11
NC_006677	409282	X	Rev	40	40	3900	GOX_RS03110	secretion protein
NC_006677	414671		Rev	30	30	300	GOX_RS03120	RND transporter
NC_006677	415266		Rev	26	26	2600	GOX_RS03125	two-component sensor histidine kinase
NC_006677	419989		Rev	21	21	2000	GOX_RS03145	NAD(FAD)-utilizing dehydrogenase
NC_006677	429719	X	Fwd	20	20	1900	GOX_RS03185	hypothetical protein
NC_006677	437069	X	Fwd	26	26	2500	GOX_RS03210	DNA polymerase III subunit delta
NC_006677	457978		Rev	25	25	2400	GOX_RS03300	phosphogluconate dehydratase
NC_006677	462604		Fwd	63	63	6200	GOX_RS03330	lipoprotein
NC_006677	465663		Fwd	20	20	1900	GOX_RS03345	transporter
NC_006677	466357	X	Rev	20	20	1900	GOX_RS03355	hypothetical protein
NC_006677	468501	X	Rev	29	29	2800	GOX_RS03370	cyclic pyranopterin monophosphate synthase accessory protein
NC_006677	471502	X	Fwd	20	20	1900	GOX_RS03385	xanthine dehydrogenase
NC_006677	474729	X	Rev	52	52	5100	GOX_RS03405	50S ribosomal protein L13
NC_006677	476893		Fwd	23	23	2200	GOX_RS03415	NADH-ubiquinone oxidoreductase
NC_006677	479402		Fwd	40	40	4000	GOX_RS03425	membrane protein
NC_006677	483423	X	Fwd	29	29	484	GOX_RS03445	hypothetical protein
NC_006677	484115		Fwd	22	22	2100	GOX_RS03450	hypothetical protein
NC_006677	490162	X	Rev	26	26	2500	GOX_RS03480	two-component sensor histidine kinase
NC_006677	496773	X	Fwd	46	46	4500	GOX_RS03510	dihydroorotate dehydrogenase 2
NC_006677	501196		Rev	20	20	1900	GOX_RS03525	NADPH:quinone reductase
NC_006677	503107	X	Rev	49	49	4800	GOX_RS03535	nitroreductase
NC_006677	503744	X	Fwd	26	26	2500	GOX_RS03540	imidazoleglycerol-phosphate dehydratase
NC_006677	506714	X	Fwd	24	24	2300	GOX_RS03560	imidazole glycerol phosphate synthase cyclase subunit
NC_006677	508606		Fwd	28	28	2700	GOX_RS03580	integrase
NC_006677	516246		Fwd	40	40	3900	GOX_RS03620	membrane protein
NC_006677	526759		Rev	81	81	8000	GOX_RS03660	hypothetical protein
NC_006677	532063		Rev	23	23	2200	GOX_RS03685	glyceraldehyde-3-phosphate dehydrogenase
NC_006677	535736		Rev	39	39	3800	GOX_RS03705	amino acid ABC transporter
NC_006677	538362		Rev	22	22	2200	GOX_RS03720	hypothetical protein
NC_006677	558106		Fwd	24	24	2300	GOX_RS03785	peroxidase
NC_006677	561447	X	Rev	23	23	2200	GOX_RS03805	biopolymer transporter ExbB
NC_006677	582252		Rev	21	21	2000	GOX_RS03880	hypothetical protein
NC_006677	590024		Rev	39	39	3800	GOX_RS03900	cation transporter
NC_006677	592006	X	Rev	85	85	8400	GOX_RS03910	transposase
NC_006677	604057		Fwd	28	28	2700	GOX_RS03955	ubiquinol-cytochrome c reductase
NC_006677	608023		Rev	64	64	6300	GOX_RS03980	NAD(FAD)-dependent dehydrogenase
NC_006677	609904	X	Fwd	72	72	7100	GOX_RS03990	peroxiredoxin
NC_006677	610576	X	Fwd	26	26	2500	GOX_RS03995	transcriptional regulator
NC_006677	611062	X	Fwd	27	27	2600	GOX_RS04000	hypothetical protein
NC_006677	611787		Fwd	25	25	2400	GOX_RS04005	transcriptional regulator
NC_006677	616105		Rev	26	26	2500	GOX_RS04020	beta-N-acetylhexosaminidase
NC_006677	629583		Rev	22	22	2100	GOX_RS04075	hypothetical protein
NC_006677	638882	X	Rev	96	96	9500	GOX_RS04095	cytidylate kinase
NC_006677	643790	X	Rev	22	22	2200	GOX_RS04130	DNA polymerase III subunit gamma/tau
NC_006677	650721		Fwd	21	21	2100	GOX_RS04155	ATP-dependent Clp protease ATP-binding subunit ClpA
NC_006677	654807		Fwd	27	27	2600	GOX_RS04170	carbohydrate kinase
NC_006677	656445	X	Rev	68	68	6700	GOX_RS04180	hopanoid biosynthesis associated radical SAM protein HpnJ
NC_006677	662857		Rev	23	23	2200	GOX_RS04205	hypothetical protein
NC_006677	663548	X	Rev	27	27	2700	GOX_RS04215	flagellar P-ring protein
NC_006677	678981		Fwd	37	37	3600	GOX_RS04275	hypothetical protein
NC_006677	690424	X	Rev	20	20	1900	GOX_RS04325	oxidoreductase
NC_006677	698247		Rev	42	42	4100	GOX_RS04345	LysR family transcriptional regulator
NC_006677	699186		Fwd	21	21	525	GOX_RS04350	D-galactose transporter
NC_006677	707330	X	Rev	22	22	2100	GOX_RS04380	peptide ABC transporter ATP-binding protein
NC_006677	708650		Rev	26	26	2500	GOX_RS04385	peptide ABC transporter substrate-binding protein
NC_006677	709681		Rev	28	28	2700	GOX_RS04390	peptide ABC transporter permease
NC_006677	711882		Fwd	29	29	2800	GOX_RS04405	cysteine synthase
NC_006677	716775		Fwd	26	26	2500	GOX_RS04430	transposase
NC_006677	729585	X	Fwd	41	41	4000	GOX_RS04495	Iron transport regulator protein/ sensor kinase
NC_006677	732447	X	Fwd	33	33	3200	GOX_RS04500	TonB-dependent receptor
NC_006677	733434		Fwd	44	44	4300	GOX_RS04505	hopanoid C-3 methylase HpnR
NC_006677	739736		Fwd	21	21	2000	GOX_RS04530	hypothetical protein
NC_006677	757131		Rev	102	102	10100	GOX_RS04595	flagellar motor switch protein FliM
NC_006677	757691	X	Rev	59	59	5800	GOX_RS04600	flagellar basal body protein FliL
NC_006677	764758		Rev	44	44	4300	GOX_RS04625	DNA-binding response regulator
NC_006677	767079		Rev	26	26	2500	GOX_RS04640	phosphate transporter
NC_006677	767715	X	Rev	40	40	3900	GOX_RS04645	phosphate ABC transporter permease
NC_006677	768720		Fwd	87	87	8600	GOX_RS04650	DNA starvation/stationary phase protection protein
NC_006677	781656		Rev	38	38	3700	GOX_RS04690	ABC transporter ATP-binding protein
NC_006677	782674	X	Rev	70	70	6900	GOX_RS04695	short-chain dehydrogenase
NC_006677	784118	X	Fwd	53	53	5200	GOX_RS04700	LysR family transcriptional regulator
NC_006677	787396	X	Fwd	74	74	7300	GOX_RS04715	adenosylmethionine--8-amino-7-oxononanoate transaminase
NC_006677	789791	X	Fwd	41	41	4000	GOX_RS04730	biotin synthase
NC_006677	798411		Rev	25	25	2400	GOX_RS04760	membrane protein
NC_006677	802538	X	Fwd	21	21	2100	GOX_RS04785	hypothetical protein
NC_006677	807595		Rev	21	21	2000	GOX_RS04810	alpha/beta hydrolase
NC_006677	810060		Fwd	112	112	2800	GOX_RS04825	NAD-dependent dehydratase
NC_006677	811794	X	Rev	23	23	2300	GOX_RS04835	ammonia channel protein
NC_006677	815565	X	Fwd	21	21	2000	GOX_RS04850	ubiquinone biosynthesis protein UbiH
NC_006677	826628	X	Fwd	21	21	2000	GOX_RS04900	alcohol dehydrogenase
NC_006677	832673	X	Fwd	34	34	3300	GOX_RS04935	peptidase
NC_006677	840709	X	Rev	73	73	7300	GOX_RS04985	transposase
NC_006677	846804		Fwd	38	38	3700	GOX_RS05020	class II fructose-bisphosphate aldolase
NC_006677	855241		Rev	37	37	925	GOX_RS05050	biotin synthase
NC_006677	855798		Fwd	157	157	15600	GOX_RS05055	flagellin B
NC_006677	860661	X	Rev	29	29	2900	GOX_RS05075	bifunctional 5,10-methylene-tetrahydrofolate dehydrogenase/5,10-methylene-tetrahydrofolate cyclohydrolase
NC_006677	869299	X	Fwd	28	28	2700	GOX_RS05115	glutamine amidotransferase
NC_006677	878478	X	Rev	22	22	2100	GOX_RS05160	asparaginase
NC_006677	879427	X	Rev	20	20	1900	GOX_RS05165	hypothetical protein
NC_006677	880454	X	Rev	25	25	2400	GOX_RS05175	phosphoenolpyruvate--protein phosphotransferase
NC_006677	898770	X	Rev	26	26	2500	GOX_RS05270	DNA-binding response regulator
NC_006677	898951	X	Rev	25	25	2400	GOX_RS05270	DNA-binding response regulator
NC_006677	901069	X	Rev	21	21	2000	GOX_RS05285	ATP-dependent helicase
NC_006677	908149		Fwd	24	24	2300	GOX_RS05320	hypothetical protein
NC_006677	909425		Fwd	20	20	1900	GOX_RS05330	antibiotic biosynthesis monooxygenase
NC_006677	910578	X	Rev	22	22	2100	GOX_RS05340	ADP-ribose pyrophosphatase
NC_006677	910721		Rev	929	929	23225	GOX_RS05340	ADP-ribose pyrophosphatase
NC_006677	910961		Fwd	40	40	3900	GOX_RS05345	DNA polymerase IV
NC_006677	918363	X	Rev	23	23	2200	GOX_RS05380	deoxycytidine triphosphate deaminase
NC_006677	920293		Rev	25	25	2400	GOX_RS05395	LPS biosynthesis protein
NC_006677	925367		Fwd	75	75	7400	GOX_RS05415	molecular chaperone DnaK
NC_006677	933713		Rev	25	25	2400	GOX_RS05455	oxidoreductase
NC_006677	934699		Fwd	22	22	2100	GOX_RS05460	S-adenosylmethionine synthase
NC_006677	935253	X	Fwd	33	33	3200	GOX_RS05460	S-adenosylmethionine synthase
NC_006677	937335	X	Fwd	40	40	3900	GOX_RS05470	electron transfer flavoprotein
NC_006677	938143	X	Fwd	25	25	2400	GOX_RS05475	electron transfer flavoprotein subunit beta
NC_006677	942907		Rev	34	34	3300	GOX_RS05500	ferrochelatase
NC_006677	943845		Fwd	91	91	9000	GOX_RS05505	attachment protein
NC_006677	946528	X	Rev	294	294	29300	GOX_RS05520	aspartate-semialdehyde dehydrogenase
NC_006677	949299	X	Fwd	31	31	3000	GOX_RS05535	arylesterase
NC_006677	950538		Fwd	27	27	2700	GOX_RS05540	2-oxoglutarate dehydrogenase subunit E1
NC_006677	964893		Fwd	28	28	2800	GOX_RS05585	ABC-ATPase UvrA
NC_006677	969947	X	Rev	53	53	5200	GOX_RS05605	hypothetical protein
NC_006677	972978		Rev	31	31	3000	GOX_RS05620	autotransporter strand-loop-strand O-heptosyltransferase
NC_006677	974113		Fwd	35	35	3400	GOX_RS05625	guanine deaminase
NC_006677	978591		Rev	20	20	1900	GOX_RS05640	transporter
NC_006677	990525		Rev	25	25	2400	GOX_RS05690	NAD-dependent dehydratase
NC_006677	991631		Fwd	40	40	3900	GOX_RS05700	mechanosensitive ion channel protein MscS
NC_006677	1004881	X	Fwd	20	20	1900	GOX_RS05750	hypothetical protein
NC_006677	1009688		Rev	29	29	2900	GOX_RS05765	adenylyl-sulfate kinase
NC_006677	1011063	X	Rev	20	20	1900	GOX_RS05775	phosphoadenosine phosphosulfate reductase
NC_006677	1012318		Rev	24	24	2300	GOX_RS05780	hypothetical protein
NC_006677	1018237	X	Fwd	25	25	2500	GOX_RS05810	ABC transporter permease
NC_006677	1023036	X	Fwd	25	25	2400	GOX_RS05830	hypothetical protein
NC_006677	1031135		Fwd	73	73	7200	GOX_RS05860	cupin
NC_006677	1032252		Fwd	31	31	3000	GOX_RS05865	TonB-dependent receptor
NC_006677	1039682		Fwd	24	24	2400	GOX_RS05890	dehydrogenase
NC_006677	1046655	X	Rev	26	26	2500	GOX_RS05915	hypothetical protein
NC_006677	1049774		Rev	38	38	3700	GOX_RS05925	chloride channel protein
NC_006677	1051287		Fwd	36	36	3500	GOX_RS05935	hypothetical protein
NC_006677	1057278	X	Fwd	47	47	4600	GOX_RS05955	hypothetical protein
NC_006677	1069702		Rev	29	29	2800	GOX_RS05995	membrane protein
NC_006677	1075151		Rev	24	24	2400	GOX_RS06020	deoxyribodipyrimidine photo-lyase
NC_006677	1075672		Fwd	31	31	3000	GOX_RS06025	entericidin
NC_006677	1077424	X	Fwd	36	36	1200	GOX_RS06035	riboflavin synthase subunit alpha
NC_006677	1082672	X	Rev	56	56	5500	GOX_RS06065	pyrroloquinoline quinone biosynthesis protein C
NC_006677	1086263	X	Fwd	30	30	2900	GOX_RS06085	guanylate kinase
NC_006677	1087670		Fwd	109	109	10800	GOX_RS06095	histidinol dehydrogenase
NC_006677	1094382		Rev	40	40	3900	GOX_RS06130	cytochrome C peroxidase
NC_006677	1096479	X	Fwd	22	22	2100	GOX_RS06140	hypothetical protein
NC_006677	1097541		Fwd	31	31	3000	GOX_RS06145	DEAD/DEAH box helicase
NC_006677	1100199	X	Fwd	33	33	3200	GOX_RS06160	hypothetical protein
NC_006677	1101655	X	Fwd	23	23	2200	GOX_RS06180	hypothetical protein
NC_006677	1118048		Fwd	46	46	4500	GOX_RS06245	hypothetical protein
NC_006677	1120078		Fwd	29	29	2800	GOX_RS06250	hypothetical protein
NC_006677	1120682	X	Fwd	44	44	4300	GOX_RS06250	hypothetical protein
NC_006677	1123851	X	Rev	24	24	600	GOX_RS06265	molecular chaperone HtpG
NC_006677	1125292		Rev	37	37	1234	GOX_RS06265	molecular chaperone HtpG
NC_006677	1127125	X	Rev	26	26	650	GOX_RS06275	flagellar hook protein FlgK
NC_006677	1127703		Rev	31	29	1450	GOX_RS06275	flagellar hook protein FlgK
NC_006677	1129216		Rev	21	21	2000	GOX_RS06280	flagellar hook protein FlgE
NC_006677	1132563	X	Rev	55	55	5400	GOX_RS06295	transposase
NC_006677	1133496		Fwd	26	26	2500	GOX_RS06300	hypothetical protein
NC_006677	1136184	X	Fwd	22	22	2200	GOX_RS06310	hypothetical protein
NC_006677	1139048	X	Rev	23	23	2200	GOX_RS06330	uroporphyrinogen decarboxylase
NC_006677	1143612	X	Fwd	29	29	580	GOX_RS06360	lytic transglycosylase
NC_006677	1145499		Fwd	21	21	2000	GOX_RS06375	metal ABC transporter permease
NC_006677	1145878	X	Fwd	39	39	3800	GOX_RS06375	metal ABC transporter permease
NC_006677	1145985	X	Fwd	22	22	315	GOX_RS06375	metal ABC transporter permease
NC_006677	1147259		Fwd	24	24	2300	GOX_RS06380	MFS transporter
NC_006677	1150253		Rev	50	50	4900	GOX_RS06395	NAD(P)-dependent oxidoreductase
NC_006677	1151478	X	Rev	22	22	2100	GOX_RS06405	glucose-1-phosphate thymidylyltransferase
NC_006677	1152161	X	Rev	24	24	2400	GOX_RS06410	dTDP-glucose 4,6-dehydratase
NC_006677	1155666		Fwd	28	28	2700	GOX_RS06420	phosphoglycerate mutase
NC_006677	1159689		Fwd	24	24	2300	GOX_RS06445	DNA helicase
NC_006677	1161565		Fwd	21	21	1050	GOX_RS06450	DNA invertase
NC_006677	1176747		Rev	20	20	1000	GOX_RS06510	hypothetical protein
NC_006677	1178316		Fwd	20	20	1900	GOX_RS06520	hypothetical protein
NC_006677	1178914	X	Fwd	24	24	2300	GOX_RS06520	hypothetical protein
NC_006677	1185582		Fwd	210	210	20900	GOX_RS06550	magnesium transporter
NC_006677	1194381		Fwd	22	22	2100	GOX_RS06590	acetolactate synthase
NC_006677	1197580	X	Fwd	24	24	2300	GOX_RS06605	S-adenosylmethionine decarboxylase
NC_006677	1204716	X	Fwd	25	25	2400	GOX_RS06645	glycine dehydrogenase
NC_006677	1205548		Fwd	25	25	2400	GOX_RS06655	hypothetical protein
NC_006677	1206886	X	Rev	42	42	4100	GOX_RS06665	glutamine synthetase
NC_006677	1206935	X	Rev	41	41	4000	GOX_RS06665	glutamine synthetase
NC_006677	1208401	X	Fwd	37	37	3600	GOX_RS06670	hypothetical protein
NC_006677	1218189	X	Rev	26	26	2500	GOX_RS06715	ATP synthase subunit b 1
NC_006677	1219912		Rev	30	30	2900	GOX_RS06730	ATP synthase subunit A
NC_006677	1220880	X	Rev	22	22	2100	GOX_RS06740	vitamin B12-dependent ribonucleotide reductase
NC_006677	1226070	X	Fwd	21	21	2000	GOX_RS06770	dihydrolipoamide acyltransferase
NC_006677	1226835		Fwd	61	61	3050	GOX_RS06780	NAD(+) synthase
NC_006677	1242823	X	Rev	25	25	2400	GOX_RS06835	hypothetical protein
NC_006677	1243991	X	Fwd	25	25	2400	GOX_RS06845	ADP-L-glycero-D-mannoheptose-6-epimerase
NC_006677	1254718	X	Fwd	23	23	2200	GOX_RS06900	MarR family transcriptional regulator
NC_006677	1254834	X	Fwd	53	53	5200	GOX_RS06900	MarR family transcriptional regulator
NC_006677	1259694		Rev	20	20	1900	GOX_RS06930	amidase
NC_006677	1260219	X	Rev	28	28	2700	GOX_RS06935	hypothetical protein
NC_006677	1262199		Fwd	22	22	2100	GOX_RS06950	NAD-dependent epimerase
NC_006677	1273332		Fwd	21	21	2000	GOX_RS07005	urocanate hydratase
NC_006677	1276611		Fwd	23	23	2200	GOX_RS07015	alpha-hydroxy-acid oxidizing enzyme
NC_006677	1278615		Rev	22	22	2100	GOX_RS07025	2-hydroxy-acid oxidase
NC_006677	1282709	X	Fwd	32	32	3200	GOX_RS07035	Outer membrane heme receptor
NC_006677	1284357	X	Fwd	32	32	3100	GOX_RS07040	allantoin permease
NC_006677	1287731	X	Fwd	69	69	3450	GOX_RS07055	D-glutamate deacylase
NC_006677	1288685		Fwd	26	26	1300	GOX_RS07060	cobalamin biosynthesis protein CobW
NC_006677	1290753	X	Rev	63	63	1575	GOX_RS07070	sugar ABC transporter permease
NC_006677	1291583	X	Rev	41	41	4000	GOX_RS07075	sugar ABC transporter permease
NC_006677	1292539	X	Rev	131	131	13000	GOX_RS0708	#N/A
NC_006677	1295879		Rev	25	25	2500	GOX_RS14035	hypothetical protein
NC_006677	1296915		Fwd	22	22	2100	GOX_RS07105	myo-inositol 2-dehydrogenase
NC_006677	1304208		Rev	28	28	700	GOX_RS07130	bacterioferritin
NC_006677	1304530	X	Rev	29	29	2900	GOX_RS07135	AsnC family transcriptional regulator
NC_006677	1307510	X	Fwd	35	35	1167	GOX_RS07150	hypothetical protein
NC_006677	1307959		Fwd	24	24	1200	GOX_RS07155	Rrf2 family transcriptional regulator
NC_006677	1311526		Rev	39	39	3800	GOX_RS07175	magnesium transporter
NC_006677	1317348		Fwd	157	157	15600	GOX_RS07205	replicative DNA helicase
NC_006677	1320223		Fwd	30	30	2900	GOX_RS07220	hypothetical protein
NC_006677	1323292		Fwd	37	37	3600	GOX_RS07240	portal protein
NC_006677	1324595	X	Fwd	23	23	2200	GOX_RS07245	hypothetical protein
NC_006677	1327389	X	Fwd	25	25	2400	GOX_RS07260	hypothetical protein
NC_006677	1328870		Fwd	27	27	1350	GOX_RS07270	tail protein
NC_006677	1330758		Fwd	25	25	2400	GOX_RS07280	hypothetical protein
NC_006677	1335821	X	Fwd	26	26	1300	GOX_RS07310	hypothetical protein
NC_006677	1337263	X	Fwd	23	23	2200	GOX_RS07315	hypothetical protein
NC_006677	1338363		Fwd	23	23	2200	GOX_RS07325	hypothetical protein
NC_006677	1342604		Rev	65	65	6400	GOX_RS07335	GMC family oxidoreductase
NC_006677	1347004		Rev	21	21	2000	GOX_RS07360	ornithine carbamoyltransferase
NC_006677	1350256	X	Fwd	31	31	3000	GOX_RS07375	hypothetical protein
NC_006677	1354083	X	Fwd	635	635	63400	GOX_RS07405	bifunctional riboflavin kinase/FMN adenylyltransferase
NC_006677	1354747		Fwd	20	20	1900	GOX_RS07410	membrane protein
NC_006677	1361494	X	Fwd	20	20	1900	GOX_RS07425	isoleucine--tRNA ligase
NC_006677	1363731		Fwd	26	26	650	GOX_RS07440	DNA mismatch repair protein MutL
NC_006677	1365377		Fwd	29	29	2800	GOX_RS07445	D-lactate dehydrogenase
NC_006677	1376277	X	Rev	48	48	4700	GOX_RS07490	peptidase S41
NC_006677	1392514		Fwd	31	31	3000	GOX_RS07555	multidrug ABC transporter ATP-binding protein
NC_006677	1394315		Fwd	22	22	2100	GOX_RS07560	amidohydrolase
NC_006677	1402364	X	Rev	28	28	2800	GOX_RS07585	hypothetical protein
NC_006677	1407191		Fwd	21	21	2000	GOX_RS07605	penicillin-binding protein 1A
NC_006677	1422969		Fwd	28	28	2800	GOX_RS07675	Zn-dependent hydrolase
NC_006677	1425493		Fwd	26	26	2600	GOX_RS07690	glyoxylate/hydroxypyruvate reductase A
NC_006677	1430220		Fwd	23	23	2200	GOX_RS07710	hypothetical protein
NC_006677	1435951		Fwd	21	21	2000	GOX_RS07755	ATP synthase subunit beta
NC_006677	1453414	X	Fwd	30	30	2900	GOX_RS07850	alkyl hydroperoxide reductase subunit C
NC_006677	1453651	X	Fwd	37	37	3600	GOX_RS07850	alkyl hydroperoxide reductase subunit C
NC_006677	1458416		Rev	26	26	2500	GOX_RS07865	aconitate hydratase
NC_006677	1462814		Rev	35	35	3400	GOX_RS07885	hypothetical protein
NC_006677	1473132	X	Rev	33	33	3200	GOX_RS07930	TonB-denpendent receptor
NC_006677	1473483	X	Rev	20	20	1900	GOX_RS07930	TonB-denpendent receptor
NC_006677	1486372		Rev	20	20	1900	GOX_RS07970	hypothetical protein
NC_006677	1505114	X	Fwd	88	88	8700	GOX_RS08065	DNA topoisomerase I
NC_006677	1511466		Rev	25	25	2400	GOX_RS08100	gluconolactonase
NC_006677	1519940		Fwd	20	20	1900	GOX_RS08150	transposase
NC_006677	1522050	X	Fwd	271	271	27000	GOX_RS08165	acyl carrier protein
NC_006677	1527993		Fwd	25	25	2400	GOX_RS08190	beta-ketoacyl-[acyl-carrier-protein] synthase II
NC_006677	1530678	X	Fwd	24	24	400	GOX_RS08205	3-ketoacyl-ACP reductase
NC_006677	1535317		Rev	26	26	2500	GOX_RS08235	hypothetical protein
NC_006677	1538619		Rev	25	25	2400	GOX_RS08255	ABC transporter ATP-binding protein
NC_006677	1541659		Fwd	120	120	11900	GOX_RS08280	secretion protein
NC_006677	1545372		Fwd	25	25	2400	GOX_RS08295	peptide transporter
NC_006677	1546689		Fwd	20	20	1900	GOX_RS08300	porin
NC_006677	1556181		Fwd	70	70	7000	GOX_RS08335	sugar ABC transporter permease
NC_006677	1556215	X	Fwd	22	22	2200	GOX_RS08335	sugar ABC transporter permease
NC_006677	1556224	X	Fwd	47	47	4600	GOX_RS08335	sugar ABC transporter permease
NC_006677	1557123	X	Fwd	25	25	2400	GOX_RS08340	ATP-binding protein
NC_006677	1558289		Rev	40	40	3900	GOX_RS08350	virulence protein
NC_006677	1558865	X	Rev	30	30	3000	GOX_RS08355	hypothetical protein
NC_006677	1559656		Fwd	57	57	5600	GOX_RS08360	FAD-dependent thymidylate synthase
NC_006677	1575538		Rev	32	32	3100	GOX_RS08430	S-adenosylmethionine:tRNA ribosyltransferase-isomerase
NC_006677	1577998		Rev	25	25	2400	GOX_RS08435	glucose dehydrogenase
NC_006677	1581390		Fwd	31	31	3000	GOX_RS08460	phosphoserine aminotransferase
NC_006677	1587903		Rev	30	30	2900	GOX_RS08485	signal recognition particle-docking protein FtsY
NC_006677	1600539	X	Fwd	192	192	19100	GOX_RS08540	aldo/keto reductase
NC_006677	1601421		Fwd	23	23	2300	GOX_RS08545	chaperone protein ClpB
NC_006677	1613493	X	Rev	48	48	1600	GOX_RS08600	N-acetylglucosamine kinase
NC_006677	1618555	X	Fwd	24	24	2300	GOX_RS08610	hypothetical protein
NC_006677	1619330		Fwd	52	52	5100	GOX_RS08615	capsular polysaccharide biosynthesis protein
NC_006677	1625337	X	Fwd	30	30	500	GOX_RS08640	capsule polysaccharide export inner-membrane protein
NC_006677	1625591	X	Fwd	46	46	4500	GOX_RS08640	capsule polysaccharide export inner-membrane protein
NC_006677	1627586		Fwd	24	24	2300	GOX_RS08655	hypothetical protein
NC_006677	1628350		Fwd	21	21	2000	GOX_RS08660	UDP-glucose 4-epimerase
NC_006677	1640940		Fwd	24	24	2300	GOX_RS08710	acyl-CoA dehydrogenase
NC_006677	1641046	X	Fwd	20	20	1900	GOX_RS08710	acyl-CoA dehydrogenase
NC_006677	1661248		Fwd	37	37	3600	GOX_RS08770	restriction endonuclease
NC_006677	1667031		Rev	50	50	4900	GOX_RS08800	integrase
NC_006677	1674394	X	Fwd	57	57	5600	GOX_RS08835	ATP-dependent Clp protease proteolytic subunit
NC_006677	1676615		Rev	45	45	4400	GOX_RS08845	DNA recombination/repair protein RecA
NC_006677	1680404	X	Rev	181	181	18000	GOX_RS08875	flagellar biosynthesis protein FlgB
NC_006677	1680531	X	Rev	27	27	2600	GOX_RS08875	flagellar biosynthesis protein FlgB
NC_006677	1680907	X	Rev	80	80	7900	GOX_RS08880	hypothetical protein
NC_006677	1681123	X	Rev	48	48	4700	GOX_RS08880	hypothetical protein
NC_006677	1687757		Fwd	21	21	2000	GOX_RS08920	GTP cyclohydrolase I
NC_006677	1688498		Rev	26	26	867	GOX_RS08925	short-chain dehydrogenase
NC_006677	1724592	X	Rev	511	511	51000	GOX_RS09110	transposase
NC_006677	1726764	X	Rev	930	930	92900	GOX_RS09120	hypothetical protein
NC_006677	1727308	X	Fwd	33	33	3200	GOX_RS09125	ribosome maturation factor
NC_006677	1728225		Fwd	26	26	2500	GOX_RS09130	transcription termination/antitermination protein NusA
NC_006677	1730583		Fwd	30	30	500	GOX_RS09140	translation initiation factor IF-2
NC_006677	1734062	X	Fwd	208	208	282	GOX_RS09150	tRNA pseudouridine synthase B
NC_006677	1745135		Rev	24	24	2400	GOX_RS09200	coproporphyrinogen III oxidase
NC_006677	1747268		Rev	30	30	2900	GOX_RS09205	potassium transporter Kup
NC_006677	1751501	X	Rev	47	47	4600	GOX_RS09225	two-component sensor histidine kinase
NC_006677	1756752	X	Rev	490	490	48900	GOX_RS09255	methylthioribose-1-phosphate isomerase
NC_006677	1758028	X	Rev	37	37	3600	GOX_RS09260	LPS N-acetylglucosaminyltransferase I
NC_006677	1758959		Rev	23	23	1150	GOX_RS09260	LPS N-acetylglucosaminyltransferase I
NC_006677	1765816		Rev	20	20	1900	GOX_RS09295	GDP-mannose 4,6-dehydratase
NC_006677	1776909		Fwd	23	23	2200	GOX_RS09345	transposase
NC_006677	1778429		Fwd	24	24	2300	GOX_RS09355	acid phosphatase
NC_006677	1779717		Rev	55	55	5400	GOX_RS09360	chloride channel protein
NC_006677	1782748	X	Fwd	61	61	6000	GOX_RS09375	glutamine amidotransferase
NC_006677	1787562		Fwd	39	39	3800	GOX_RS09395	hypothetical protein
NC_006677	1795326	X	Fwd	194	194	19300	GOX_RS09435	hypothetical protein
NC_006677	1800666		Rev	20	20	1000	GOX_RS09450	peptidase S10
NC_006677	1801643	X	Rev	21	21	2000	GOX_RS09455	class II fumarate hydratase
NC_006677	1803462		Rev	27	27	2600	GOX_RS09460	permease
NC_006677	1804724		Rev	33	33	3200	GOX_RS09465	hypothetical protein
NC_006677	1806756	X	Rev	20	20	1900	GOX_RS09485	cytochrome c biogenesis protein
NC_006677	1808504		Rev	27	27	2600	GOX_RS09490	heme lyase subunit CcmF
NC_006677	1809260	X	Rev	33	33	3200	GOX_RS09495	cytochrome c-type biogenesis protein CcmE
NC_006677	1812720	X	Fwd	23	23	2200	GOX_RS09520	hypothetical protein
NC_006677	1814201		Fwd	52	52	867	GOX_RS09535	hypothetical protein
NC_006677	1815287	X	Fwd	27	27	2700	GOX_RS09540	hypothetical protein
NC_006677	1824673	X	Fwd	21	21	2100	GOX_RS09570	hypothetical protein
NC_006677	1832047		Rev	27	27	2600	GOX_RS09615	NADH dehydrogenase
NC_006677	1834608		Rev	23	23	2200	GOX_RS09625	peptidylprolyl isomerase
NC_006677	1837399	X	Fwd	86	86	1229	GOX_RS09630	protein translocase subunit SecA
NC_006677	1840522	X	Fwd	20	20	1900	GOX_RS09650	Holliday junction DNA helicase RuvB
NC_006677	1843010	X	Fwd	27	27	2600	GOX_RS09670	cell envelope biogenesis protein TonB
NC_006677	1848782		Fwd	36	36	3500	GOX_RS09695	ATP-dependent metalloprotease
NC_006677	1862401	X	Fwd	24	24	1200	GOX_RS09760	transketolase
NC_006677	1862492	X	Fwd	41	41	4000	GOX_RS09760	transketolase
NC_006677	1862729	X	Fwd	176	176	17500	GOX_RS09760	transketolase
NC_006677	1865357	X	Fwd	75	75	7400	GOX_RS09765	phosoglucose isomerase
NC_006677	1866202		Fwd	26	26	2500	GOX_RS09770	6-phosphogluconate dehydrogenase
NC_006677	1866586	X	Fwd	25	25	625	GOX_RS09770	6-phosphogluconate dehydrogenase
NC_006677	1869903	X	Fwd	24	24	2300	GOX_RS09795	hypothetical protein
NC_006677	1875011	X	Rev	32	32	3100	GOX_RS09820	TonB-dependent receptor
NC_006677	1892317		Rev	21	21	2000	GOX_RS09890	phosphoribosylamine--glycine ligase
NC_006677	1899522		Fwd	27	27	2600	GOX_RS09915	2-isopropylmalate synthase
NC_006677	1901836		Rev	24	24	2300	GOX_RS09925	hypothetical protein
NC_006677	1904931	X	Fwd	77	77	7600	GOX_RS09945	hypothetical protein
NC_006677	1921240	X	Fwd	54	54	5300	GOX_RS10010	deoxyguanosinetriphosphate triphosphohydrolase
NC_006677	1923758		Fwd	47	47	4600	GOX_RS10020	hypothetical protein
NC_006677	1924138	X	Fwd	21	21	2000	GOX_RS10020	hypothetical protein
NC_006677	1926095	X	Fwd	20	20	1900	GOX_RS10035	preprotein translocase subunit TatB
NC_006677	1926296	X	Fwd	24	24	600	GOX_RS10035	preprotein translocase subunit TatB
NC_006677	1928833		Fwd	26	26	2500	GOX_RS10050	META domain-containing protein
NC_006677	1934942	X	Fwd	29	29	2800	GOX_RS10070	glutathione-disulfide reductase
NC_006677	1934943	X	Fwd	24	24	2300	GOX_RS10070	glutathione-disulfide reductase
NC_006677	1941854	X	Fwd	41	41	4000	GOX_RS10100	nicotinate phosphoribosyltransferase
NC_006677	1947587		Rev	21	21	2000	GOX_RS10130	cysteine--tRNA ligase
NC_006677	1962252		Rev	182	182	18100	GOX_RS10190	membrane protein
NC_006677	1975611		Rev	28	28	2700	GOX_RS10250	superoxide dismutase
NC_006677	1976958		Rev	21	21	2000	GOX_RS10255	3-hydroxyisobutyrate dehydrogenase
NC_006677	1977186		Fwd	25	25	2400	GOX_RS10260	mononuclear molybdenum enzyme YedY
NC_006677	1979484	X	Rev	91	91	9000	GOX_RS10275	NYN domain-containing protein
NC_006677	1979567	X	Rev	85	85	8400	GOX_RS10275	NYN domain-containing protein
NC_006677	1986124	X	Fwd	23	23	2200	GOX_RS10310	UMP kinase
NC_006677	1989300		Fwd	24	24	2300	GOX_RS10330	1-deoxy-D-xylulose-5-phosphate reductoisomerase
NC_006677	1991744		Fwd	23	23	2200	GOX_RS10340	membrane protein
NC_006677	1994359	X	Fwd	24	24	600	GOX_RS10345	membrane protein
NC_006677	1995105		Fwd	47	47	4600	GOX_RS10350	UDP-3-O-(3-hydroxymyristoyl)glucosamine N-acyltransferase
NC_006677	1995529	X	Fwd	23	23	2200	GOX_RS10350	UDP-3-O-(3-hydroxymyristoyl)glucosamine N-acyltransferase
NC_006677	1996894	X	Fwd	22	22	734	GOX_RS10360	acyl-[acyl-carrier-protein]--UDP-N- acetylglucosamine O-acyltransferase
NC_006677	2009868	X	Fwd	73	73	7200	GOX_RS10445	heat-shock protein
NC_006677	2015313	X	Rev	23	23	2200	GOX_RS10475	hypothetical protein
NC_006677	2016944	X	Rev	31	31	3000	GOX_RS10485	capsule expression protein
NC_006677	2021551	X	Fwd	25	25	2400	GOX_RS10510	dihydropyrimidine dehydrogenase subunit A
NC_006677	2021945		Fwd	84	84	8300	GOX_RS10515	glutamate synthase
NC_006677	2029233	X	Fwd	48	48	4700	GOX_RS10525	oligoendopeptidase F
NC_006677	2029646		Fwd	39	39	3800	GOX_RS10530	ABC transporter ATP-binding protein
NC_006677	2039460		Fwd	22	22	2100	GOX_RS10560	glutathione synthase
NC_006677	2040670	X	Fwd	29	29	2800	GOX_RS10570	phosphatidylethanolamine N-methyltransferase
NC_006677	2042844		Fwd	28	28	2800	GOX_RS10580	protoheme IX farnesyltransferase
NC_006677	2047045		Rev	35	35	3400	GOX_RS10595	peptidase M16
NC_006677	2048529		Rev	29	29	2900	GOX_RS10600	threonine synthase
NC_006677	2057764	X	Rev	35	35	3400	GOX_RS10630	lipid II flippase MurJ
NC_006677	2061070	X	Fwd	28	28	2700	GOX_RS10650	nucleoside permease
NC_006677	2063016		Rev	34	34	3400	GOX_RS10660	glycerol-3-phosphate dehydrogenase (NAD(P)(+))
NC_006677	2067115		Rev	42	42	4200	GOX_RS10685	protein-export protein SecB
NC_006677	2069942	X	Fwd	304	304	30300	GOX_RS10700	DNA methyltransferase
NC_006677	2081016	X	Rev	36	36	3500	GOX_RS10760	oxidoreductase
NC_006677	2082002	X	Rev	60	60	5900	GOX_RS10765	carboxymethylenebutenolidase
NC_006677	2082313	X	Fwd	899	899	89800	GOX_RS10770	hypothetical protein
NC_006677	2082623	X	Fwd	35	35	3400	GOX_RS10775	molecular chaperone GroES
NC_006677	2091301		Fwd	66	66	6500	GOX_RS10795	lysine--tRNA ligase
NC_006677	2093234		Fwd	31	31	3100	GOX_RS10800	hypothetical protein
NC_006677	2096363	X	Rev	25	25	2400	GOX_RS10815	2'-5' RNA ligase
NC_006677	2097102		Fwd	37	37	3600	GOX_RS10820	hypothetical protein
NC_006677	2098143		Fwd	58	58	5700	GOX_RS10825	cytochrome ubiquinol oxidase subunit II
NC_006677	2101197	X	Fwd	21	21	2000	GOX_RS10835	cytochrome o ubiquinol oxidase
NC_006677	2108268		Rev	23	23	2200	GOX_RS10870	UDP-phosphate alpha N-acetylglucosaminyltransferase
NC_006677	2115106		Rev	22	22	2100	GOX_RS14065	hypothetical protein
NC_006677	2121855		Fwd	26	26	2500	GOX_RS10930	glutathione S-transferase
NC_006677	2143081		Fwd	28	28	2700	GOX_RS11040	tRNA glutamyl-Q synthetase
NC_006677	2148463	X	Fwd	25	25	2400	GOX_RS11070	shikimate dehydrogenase (NADP+)
NC_006677	2151497	X	Fwd	40	40	3900	GOX_RS11090	glycosyl transferase
NC_006677	2151600	X	Fwd	29	29	1450	GOX_RS11090	glycosyl transferase
NC_006677	2161506		Fwd	26	26	2600	GOX_RS11135	transporter
NC_006677	2162865		Rev	62	62	6100	GOX_RS11140	nicotinamide N-methylase
NC_006677	2165946	X	Fwd	21	21	2000	GOX_RS11155	glutamate--cysteine ligase
NC_006677	2166734	X	Fwd	24	24	1200	GOX_RS11160	membrane protein
NC_006677	2179972		Rev	1237	1237	123600	GOX_RS11230	peroxiredoxin OsmC
NC_006677	2185099		Fwd	52	52	5100	GOX_RS11250	farnesyltranstransferase
NC_006677	2197421		Rev	21	21	2100	GOX_RS11305	hemolysin C
NC_006677	2211279		Rev	28	28	2700	GOX_RS11350	glucose-1-dehydrogenase
NC_006677	2211789	X	Rev	25	25	2400	GOX_RS11355	CarD family transcriptional regulator
NC_006677	2214922	X	Fwd	29	29	2800	GOX_RS11370	S-formylglutathione hydrolase
NC_006677	2220138	X	Fwd	28	28	2700	GOX_RS11395	ABC transporter permease
NC_006677	2220910	X	Fwd	48	48	4700	GOX_RS11400	ABC transporter ATP-binding protein
NC_006677	2220912	X	Fwd	29	29	2800	GOX_RS11400	ABC transporter ATP-binding protein
NC_006677	2229292	X	Fwd	25	25	2400	GOX_RS11445	stress responsive protein
NC_006677	2230216		Fwd	314	314	31300	GOX_RS11450	peptidase M13
NC_006677	2231890		Fwd	123	123	12200	GOX_RS11455	hypothetical protein
NC_006677	2234091	X	Fwd	20	20	1900	GOX_RS11465	hypothetical protein
NC_006677	2238157		Fwd	21	21	2000	GOX_RS11490	beta-ketoacyl-[acyl-carrier-protein] synthase II
NC_006677	2254563		Rev	20	20	1900	GOX_RS11570	acyl-CoA synthetase
NC_006677	2254823	X	Rev	27	27	2600	GOX_RS11575	hypothetical protein
NC_006677	2260633		Rev	23	23	2200	GOX_RS11590	hypothetical protein
NC_006677	2269960	X	Rev	79	79	1580	GOX_RS11635	2-hydroxy-acid oxidase
NC_006677	2282124		Rev	23	23	2200	GOX_RS11680	transporter
NC_006677	2292504		Fwd	30	30	2900	GOX_RS11730	glycerol kinase
NC_006677	2304614		Rev	27	27	2600	GOX_RS11775	secretion protein
NC_006677	2316044		Rev	107	107	10600	GOX_RS11825	secretion protein
NC_006677	2325533	X	Rev	47	47	4700	GOX_RS11860	L-aminopeptidase/D-esterase
NC_006677	2327318	X	Rev	91	91	9000	GOX_RS11870	peptide ABC transporter ATP-binding protein
NC_006677	2332303		Rev	22	22	2100	GOX_RS11895	paraquat-inducible protein B
NC_006677	2335211		Fwd	29	29	2800	GOX_RS11910	bactoprenol glucosyl transferase
NC_006677	2337442		Rev	21	21	2000	GOX_RS11920	hypothetical protein
NC_006677	2338770	X	Rev	35	35	3400	GOX_RS11930	hypothetical protein
NC_006677	2339348	X	Rev	24	24	2400	GOX_RS11935	hypothetical protein
NC_006677	2366214	X	Rev	30	30	2900	GOX_RS12055	ABC transporter permease
NC_006677	2367369		Rev	22	22	2100	GOX_RS12060	ABC transporter
NC_006677	2368712		Fwd	21	21	2000	GOX_RS12070	saccharopine dehydrogenase
NC_006677	2372578		Rev	22	22	2100	GOX_RS12090	cold-shock protein
NC_006677	2385518	X	Rev	43	43	4200	GOX_RS12165	peptidase
NC_006677	2387651		Rev	22	22	2100	GOX_RS12175	TonB-dependent receptor
NC_006677	2389252	X	Rev	29	29	2800	GOX_RS12185	TonB-dependent receptor
NC_006677	2392744		Rev	25	25	2400	GOX_RS12200	mannitol ABC transporter permease
NC_006677	2393578		Rev	51	51	5000	GOX_RS12205	sugar ABC transporter permease
NC_006677	2397720	X	Fwd	48	48	4700	GOX_RS12220	gluconate 5-dehydrogenase
NC_006677	2404513	X	Fwd	45	45	4400	GOX_RS12255	hypothetical protein
NC_006677	2410998	X	Fwd	3548	3548	354700	GOX_RS12290	oleate hydratase
NC_006677	2419052		Fwd	69	69	6800	GOX_RS12310	hypothetical protein
NC_006677	2419997		Fwd	22	22	2100	GOX_RS12315	5-methyltetrahydropteroyltriglutamate-- homocysteine methyltransferase
NC_006677	2421434	X	Rev	20	20	1900	GOX_RS12325	5,10-methylenetetrahydrofolate reductase
NC_006677	2422632		Fwd	39	39	3800	GOX_RS12330	LysR family transcriptional regulator
NC_006677	2427546		Rev	22	22	2100	GOX_RS12350	hypothetical protein
NC_006677	2430871		Fwd	22	22	2100	GOX_RS12365	glycerol-3-phosphate dehydrogenase
NC_006677	2434388	X	Fwd	35	35	3400	GOX_RS12380	ribose-5-phosphate isomerase
NC_006677	2435881		Fwd	52	52	5100	GOX_RS12390	sugar ABC transporter ATP-binding protein
NC_006677	2438593		Fwd	34	34	3300	GOX_RS12400	dihydroxyacetone kinase
NC_006677	2443897		Fwd	21	21	2000	GOX_RS12420	phosphomethylpyrimidine synthase
NC_006677	2448991		Fwd	20	20	2000	GOX_RS12450	hydroxymethylpyrimidine/phosphomethylpyrimidine kinase
NC_006677	2458553	X	Fwd	46	46	4500	GOX_RS12495	glycosyl transferase
NC_006677	2461041	X	Fwd	23	23	1150	GOX_RS12505	4-hydroxythreonine-4-phosphate dehydrogenase
NC_006677	2463123	X	Rev	22	22	2100	GOX_RS12525	hypothetical protein
NC_006677	2463284		Rev	22	22	2100	GOX_RS12525	hypothetical protein
NC_006677	2465353	X	Fwd	52	52	5100	GOX_RS12540	hypothetical protein
NC_006677	2468827		Rev	34	34	3300	GOX_RS12555	hypothetical protein
NC_006677	2473719		Rev	23	23	2200	GOX_RS12575	aminotransferase
NC_006677	2475717		Fwd	20	20	1900	GOX_RS12590	hypothetical protein
NC_006677	2484254	X	Fwd	29	29	2900	GOX_RS12625	IMP dehydrogenase
NC_006677	2489418		Fwd	40	40	3900	GOX_RS12650	DNA-binding response regulator
NC_006677	2489957		Rev	27	27	2600	GOX_RS12655	exodeoxyribonuclease III
NC_006677	2490781		Fwd	22	22	2100	GOX_RS12660	diguanylate cyclase
NC_006677	2495647		Rev	386	386	38500	GOX_RS12680	LexA repressor
NC_006677	2500926		Rev	40	40	3900	GOX_RS12710	CTP synthetase
NC_006677	2508067		Fwd	24	24	2400	GOX_RS12745	indole-3-glycerol-phosphate synthase
NC_006677	2510507		Fwd	20	20	1900	GOX_RS12755	pyruvate dehydrogenase subunit beta
NC_006677	2511864		Fwd	34	34	3300	GOX_RS12760	branched-chain alpha-keto acid dehydrogenase subunit E2
NC_006677	2513065		Fwd	49	49	4800	GOX_RS12765	dihydrolipoamide dehydrogenase
NC_006677	2514624	X	Fwd	25	25	2400	GOX_RS12770	lipoyl synthase
NC_006677	2515277	X	Fwd	57	57	5600	GOX_RS12775	ubiquinone-binding protein
NC_006677	2517780		Rev	31	31	3000	GOX_RS12790	murein transglycosylase
NC_006677	2519007		Fwd	178	178	17700	GOX_RS12800	adenylosuccinate lyase
NC_006677	2524211	X	Fwd	30	30	2900	GOX_RS06285	multidrug transporter
NC_006677	2529312		Fwd	26	26	2500	GOX_RS12860	serine hydroxymethyltransferase
NC_006677	2540783	X	Rev	31	31	3000	GOX_RS12920	hypothetical protein
NC_006677	2553303	X	Fwd	42	42	4100	GOX_RS13035	hypothetical protein
NC_006677	2555639		Fwd	24	24	2400	GOX_RS13050	phage capsid protein
NC_006677	2559492	X	Fwd	63	63	6200	GOX_RS13080	hypothetical protein
NC_006677	2562349	X	Fwd	79	79	7800	GOX_RS13100	hypothetical protein
NC_006677	2564663		Fwd	26	26	2500	GOX_RS13110	hypothetical protein
NC_006677	2569490		Fwd	22	22	2100	GOX_RS13135	tail protein
NC_006677	2572495		Fwd	28	28	2700	GOX_RS13155	hypothetical protein
NC_006677	2585048	X	Fwd	24	24	2300	GOX_RS13215	LysR family transcriptional regulator
NC_006677	2593661	X	Fwd	28	28	2700	GOX_RS13250	short-chain alcohol dehydrogenase
NC_006677	2600130		Rev	20	20	2000	GOX_RS13290	hypothetical protein
NC_006677	2603905	X	Rev	26	26	2600	GOX_RS13310	DNA helicase II
NC_006677	2612401		Rev	86	86	8500	GOX_RS13365	preprotein translocase subunit SecF
NC_006677	2619076		Fwd	29	29	2800	GOX_RS13395	XRE family transcriptional regulator
NC_006677	2640665		Rev	29	29	2800	GOX_RS13510	hypothetical protein
NC_006677	2645045		Rev	22	22	2100	GOX_RS13540	hypothetical protein
NC_006677	2647010	X	Rev	84	84	8300	GOX_RS13555	hypothetical protein
NC_006677	2648358	X	Rev	36	36	3500	GOX_RS13565	hypothetical protein
NC_006677	2667191		Rev	28	28	2800	GOX_RS13680	DNA packaging protein
NC_006677	2686419		Fwd	23	23	2200	GOX_RS13860	secretion protein
NC_006677	2687169	X	Fwd	23	23	2200	GOX_RS13860	secretion protein
NC_006677	2687551	X	Fwd	20	20	1900	GOX_RS13865	hypothetical protein
NC_006677	2695252	X	Fwd	71	71	7000	GOX_RS13885	glutaryl-7-ACA acylase
NC_006677	2703000	X	Rev	49	49	4800	GOX_RS13920	bifunctional demethylmenaquinone methyltransferase/2-methoxy-6-polyprenyl-1,4-benzoquinol methylase
