# Supplementary material for: RNAseq analysis of α-proteobacterium Gluconobacter oxydans 621H
Source: BMC Genomics. 2018 Jan 6;19:24. doi: 10.1186/s12864-017-4415-x (PMC5756330; doi:10.1186/s12864-017-4415-x)
Supplement: Additional file 7: Table S7. — List of asTSSs. (XLSX 100 kb) [file 12864_2017_4415_MOESM7_ESM.xlsx]

## Sheet: Table S7
Table S7. List of asTSSs.
asTSS: TSS located in antisense orientation to annotated ORFs.
To identify antisense transcripts associated to asTSSs, the whole transcriptome data was used. For every position, a minimal coverage of 15 was necessary and it was checked whether the possible novel antisense transcript can be extended downstream for at least 20 nt until the coverage at a position drops below 15. If the possible novel transcript was longer than 500 nt and had a mean coverage > 4…
Reference	Position	In multiple categories	Strand	No. Read Starts	Coverage Increase	Coverage Increase %	Locus	Annotation	50 bp upstream sequence relative to TSS with -10 region in upper case letters	Improbizer Score	Start of antisense transcript	Stop of antisense transcript	Length
NC_006672	12514	X	Rev	32	32	3100	GOX_RS00065	hypothetical protein	gggcagccaaaatattcccggtattcagtgctgccttatcttccagatct
NC_006672	14714		Rev	27	27	2700	GOX_RS00080	hypothetical protein	tctcgagttcaagatcgacgatatcgctgagcccgtcgctctggaactct
NC_006672	21186		Fwd	42	42	4100	GOX_RS00100	DNA helicase II	tgccgcagaatatccactggctctccatctccggatgcggtatacagtgt		21195	21753	558
NC_006672	21188		Fwd	647	647	64600	GOX_RS00100	DNA helicase II	ccgcagaatatccactggctctccatctccggatgcggtatacagtgtct		21195	21753	558
NC_006672	23333		Fwd	54	54	5300	GOX_RS00110	hypothetical protein	ccacagatggctcccgcggcatcccggtggcagaacCAGGCGgcgtgata	2.89	23381	23412	31
NC_006672	25726	X	Fwd	21	21	2000	GOX_RS00130	hypothetical protein	gatgcggttcctttcttgtatttttttgccggatgCGGGCCgcgctgcgg	2.74
NC_006672	26441	X	Rev	30	30	2900	GOX_RS00135	hypothetical protein	cgaaaatctgtcgcgccctctcgcgtccgaacgcgcgGAGGCGctcaacc	1.27
NC_006672	37962		Fwd	38	38	3700	GOX_RS00205	lactate dehydrogenase	ccactgacctgtggccgcacgggcgagaaagcgctggcgcttcgccttca
NC_006672	43888	X	Rev	27	27	2600	GOX_RS00230	chromosome partitioning protein ParA	ccaccgttgccgatggcaggaagcgggcccttcccctcaagtgctaaatt
NC_006672	44534		Rev	28	28	2700	GOX_RS00230	chromosome partitioning protein ParA	gtcgcccatcatgagcagaaactgacacatcgacattacgtctagcattt	3.52	44523	43900	623
NC_006672	45622		Rev	29	29	2800	GOX_RS00235	plasmid partitioning protein RepB	tagcttcggacaccgaaagcatacgcgatagtgttgttTTGTCGgtgctg	3.35
NC_006672	46796		Fwd	30	30	2900	GOX_RS00240	plasmid replication protein	ttttcagttgaatcgtcatctcgcagtcgaacacctggccggactagcaa	2.28	46798	46874	76
NC_006672	50098		Fwd	23	23	2200	GOX_RS13950	hypothetical protein	ccgatcagatgttcaatgtgcgtaacgtgcccggccctgatgccaacgcg	3.01	50234	50448	214
NC_006672	51674		Rev	29	29	2800	GOX_RS00275	twitching motility protein PilT	gcagcggcgggcgactgccagatcgacgggaagcaccctgttagaaaact	1.44	51677	51626	51
NC_006672	68023		Fwd	20	20	1900	GOX_RS00330	type I restriction-modification protein subunit M	atggcggcaggaatccccgtgccgaagaacagtTTTTCTggtaggccgat	1.63	68039	68277	238
NC_006672	70190	X	Rev	24	24	2300	GOX_RS00340	hypothetical protein	acaggctcatgacggaatccttgagagcccgcataTAGGCGctgttgcgc	2.65
NC_006672	79469		Rev	22	22	2200	GOX_RS00380	hypothetical protein	gaagctccgtaaatgcgttgcgttctgccgctctattaatttttagctca
NC_006672	84985		Fwd	35	35	3400	GOX_RS00415	transposase	gaatctgcgattattgatagtagccgtcatattacttacccacaaataaa		85084	85869	785
NC_006672	87784		Fwd	22	22	2100	GOX_RS00430	integrase	tctgacgctcttccagtatcccggtgaaacggggtgtcgtaaattgcgac	2.97	87798	87960	162
NC_006672	90192	X	Rev	25	25	2400	GOX_RS00445	transcriptional regulator	tgcatttgtgtatggggagcggtgagaggttgttcgaaaacgtacgctaa
NC_006672	94135		Rev	58	58	5700	GOX_RS00465	error-prone DNA polymerase	atgatctcatggttctttctatcaatcgtggattaatagACGTCCaaggt	2.59	94046	93881	165
NC_006672	96881		Fwd	56	56	5500	GOX_RS13965	hypothetical protein	cggttattatcaaattgacactgacgcctgctcccgtGTAGCGagggtcc	2.21	96989	97246	257
NC_006672	103776		Fwd	24	24	2300	GOX_RS00520	hypothetical protein	acacatgacggcgatgctcatctccattgtaacgaaCATGCAgagcagga	3.59	103841	103888	47
NC_006672	106339		Fwd	26	26	2500	GOX_RS00525	hypothetical protein	ggttctggatctggcggtcatcgcttttgcctaccagatcactcataaag	2.81	106362	106443	81
NC_006672	107424		Fwd	25	25	2400	GOX_RS00530	hypothetical protein	atggtcgactgctgagcatcaagggcctgcaggacgtagcCTAGCGgccc	3.38	107510	107701	191
NC_006672	109882	X	Rev	54	54	5300	GOX_RS00540	hypothetical protein	caatgaccttgatcgctgtgtccgtcggatagaATTTCGtgagcagtgtc	4.27
NC_006672	110408		Rev	45	45	4400	GOX_RS00540	hypothetical protein	catccggacgcgcggcgctcgacaaggcggctgccgagatagctgtaatg	1.30	110409	110234	175
NC_006672	111813		Rev	35	35	3400	GOX_RS00550	hypothetical protein	ccctgatccgatccgggctgacaccggaaacaagcaggggaacggcatcg
NC_006672	116236		Rev	102	102	10100	GOX_RS00580	type IV secretion protein DotO	gatcaggccgcgttgatcgcaggttgccagatcgcagaacgATGTCAcgt	2.39	116179	116129	50
NC_006672	126210		Rev	59	59	5800	GOX_RS00610	nucleotide-binding protein PilQ	tacggatcgacaaggccctcaagtgcgagcttgatggccTTTTCAaccat	3.92
NC_006672	130316		Rev	21	21	2000	GOX_RS00635	hypothetical protein	gaaagcgctcgatgcagcgctgataatacgcccggtcaCCTTCCgactgc	4.24	130224	130133	91
NC_006672	132813		Rev	39	39	3800	GOX_RS00655	hypothetical protein	aaaacagagcaattccgacgcagacgccgatcagcaggCTGGCAatgcgc	3.02
NC_006672	134313		Rev	61	61	6000	GOX_RS00665	twitching motility protein PilT	ctggatttcgacccgggagcattcggcctcggaacaccagatcaggaact	2.14	134208	133929	279
NC_006672	135898		Rev	20	20	1900	GOX_RS00675	hypothetical protein	agtaatgcgtccttcaggatcggcgacgttcctgagcacagcgttgagcg
NC_006672	137352		Rev	82	82	8100	GOX_RS00680	hypothetical protein	cggaccgggttcagcagggtccggtcaaactcgggcggcAGTTCGacttt	3.77	137295	137204	91
NC_006672	146284	X	Rev	47	47	4600	GOX_RS00705	DNA invertase	gcccttggcacgggcaaccgccatgccttcgcgggttcgcatccggatca
NC_006672	147046		Rev	43	43	4200	GOX_RS00710	hydroxyacylglutathione hydrolase	cggatcgaaatgcccgaaagccagcacgacctgtCTGGCAtatagcacct	3.29	147008	146953	55
NC_006672	152983		Rev	50	50	4900	GOX_RS00740	camphor resistance protein CrcB	gataacagagcccataccaaccaagggggcacaccTGAGCCattcatgat	2.85	152919	152846	73
NC_006672	154254		Rev	21	21	2000	GOX_RS00755	hypothetical protein	caactcatttgaaagcacgaaacgttcgattttctgtatTATTCGgcgat	3.61	154080	154019	61
NC_006672	161410		Rev	46	46	4500	GOX_RS00800	hypothetical protein	ctgacggctttcgatgaactggtcccgcaaggtggtcTGTTCCtgcttcg	3.63	161320	161206	114
NC_006673	1225		Rev	26	26	2500	GOX_RS00820	phosphoadenosine phosphosulfate reductase	gccgcgtcccgtttctcgtgtcggtacggtgaggctcaaaggccgcatag
NC_006673	5323	X	Rev	33	33	3200	GOX_RS00845	ATP-dependent DNA helicase Rep	ccgttgaaacgcgggacggcagttgagatttcgcccccaaCCGTCCcgcc	3.04
NC_006673	5340	X	Rev	27	27	2600	GOX_RS00845	ATP-dependent DNA helicase Rep	cgattgaaacccgttccccgttgaaacgcgggacggcagttgagatttcg
NC_006673	7788		Fwd	41	41	4000	GOX_RS00865	glutathione-dependent formaldehyde dehydrogenase	ccagacagcaatggttttttcggattcgggagtgatctcgcagttttctg
NC_006673	11417		Rev	1163	1163	116200	GOX_RS00880	transposase	acttcaggaagagcagcggccgcctctacactaaacCGTTCAactagtcc	4.43	11258	10957	301
NC_006673	13859		Rev	24	24	2300	GOX_RS00895	twitching motility protein PilT	gcgcatttgcgcttactgcgtatcattactgggaaACTTCGgtttatcaa	4.54	13192	12857	335
NC_006673	18719	X	Fwd	39	39	3800	GOX_RS00920	transposase	ttgttcagcgtctggatcaccagaattttgaacatcaacaccggatcaaa
NC_006676	1590	X	Rev	31	31	517	GOX_RS01135	hypothetical protein	gcctcccagccgtccagatcggcggccgcggcctcgaggaaggaagcgag
NC_006676	1757	X	Rev	26	26	2500	GOX_RS01140	mRNA interferase PemK	ggctcgatcgtcaggcggagcaggggagcgtccacaagggcgctggagag
NC_006677	8872		Rev	24	24	2300	GOX_RS01175	glutamine--fructose-6-phosphate aminotransferase	ccgtgggcgcgccatgcgtggcccaacgcgtatgcccgatcccggtcgtg				0
NC_006677	11718		Rev	27	27	2600	GOX_RS01180	oxidoreductase	tccagaggttcgcgataatgtccggatcagaaactgctttaTGATCAatg	2.99			0
NC_006677	15012		Rev	20	20	1900	GOX_RS01190	sodium:proton antiporter	tgtaaacggcataaggcagcgccagcgtcagcgtgacttccgaagccgcc	3.57	14907	14769	138
NC_006677	22329		Fwd	22	22	2100	GOX_RS01215	methionine--tRNA ligase	cgtttcgagggccgcaaatgtccgctcgtcatcctgcacaccgagttgtg	4.54	22424	22499	75
NC_006677	23914		Fwd	22	22	2100	GOX_RS01220	DNA polymerase III subunit delta'	tcggaacactgccgcgccgccagatcggcctttgcaagatccccgcgccg
NC_006677	33423		Fwd	21	21	2000	GOX_RS01270	mechanosensitive ion channel protein MscS	gggccccatacccgggcccatatagcttcccggcggcggccggctgatcg
NC_006677	43284		Fwd	21	21	2000	GOX_RS01320	2-nitropropane dioxygenase	caccagcaacgaacacgggaacatcacggatatgcggcaggatttcctgc
NC_006677	44360		Fwd	45	45	4400	GOX_RS01325	aspartate kinase	tgtcgtcatccgtctcggcgaatgatgacagcacccgcacacggacaccc		44422	44497	75
NC_006677	45494	X	Rev	35	35	3400	GOX_RS01330	bifunctional 3-demethylubiquinone 3-O-methyltransferase/2-octaprenyl-6-hydroxy phenol methylase	agccgagtttggcataggcctcgctggccagaccagcaccGCAGCCgata	1.50
NC_006677	65835		Rev	33	33	3200	GOX_RS01420	ATP-dependent DNA helicase RecG	gccgccgccacggattctgtagtcctcgtcggcgatcaggaaaccgtcat	3.29	65554	65255	299
NC_006677	67155		Rev	31	31	3000	GOX_RS01425	diguanylate cyclase	cgtatcgacgatgggcatccatttcagaaagagggcatcgTCTTCGaccg	4.33
NC_006677	75990		Rev	25	25	2400	GOX_RS01470	ATPase AAA	ggattttcctgcacccggcggtccactcatgagcatggaaTGGGCCccgg	1.94
NC_006677	77950		Fwd	49	49	4800	GOX_RS01475	cystathionine beta-lyase	tcatggcttccagtgatggaaacagcaccgtcgatccgcggctcactggc
NC_006677	83054		Fwd	26	26	2500	GOX_RS01505	DNA topoisomerase IV subunit A	tggcagcattatcccccgcctgaatgggggatgatcccgcttcagctctt	3.24	83093	83144	51
NC_006677	84295		Fwd	20	20	334	GOX_RS01505	DNA topoisomerase IV subunit A	aacattcatgttcaggctgaaccggttctccagcgccgtgtttcggaaga	4.08	84360	84385	25
NC_006677	87733		Fwd	38	38	3700	GOX_RS01525	30S ribosomal protein S2	gttcttcagcagcaccgatgtcctgaccagaagcagccagcTCGGCGgaa	2.84
NC_006677	90145		Fwd	31	31	3000	GOX_RS01530	DNA polymerase III subunit alpha	aatccgggatgtttgccatcggtccgggacgatACAGCGacacgcccgca	3.67
NC_006677	115192		Fwd	24	24	2300	GOX_RS01640	ABC transporter ATP-binding protein	caggtgcttggtctcggcgcggacagccttgaggaaggccACGGCAtcca	2.48
NC_006677	115826		Fwd	33	33	3200	GOX_RS01645	Fe-S cluster assembly protein SufB	ttcgatatagggcaccgtatgcgcgccgcactggtcgccgatcagaaggc		115914	115982	68
NC_006677	122813		Rev	32	32	3100	GOX_RS01665	peptidase S10	gggccagcgtgtagtcggtcattgcgaaatgctcgacctcatgcaggaaa	2.01	122656	121952	704
NC_006677	126382		Fwd	20	20	1900	GOX_RS01680	50S ribosomal protein L28	gcgttcctgaacgcgcaggatacggcgcttgatgacctgggcttccgtcg
NC_006677	131605		Fwd	29	29	2800	GOX_RS13990	hypothetical protein	gtcaaccgtttccgtcagcacgacctcatgggccgcggcaggaacttccg
NC_006677	135452	X	Fwd	28	28	934	GOX_RS01735	hypothetical protein	cctcgaaaggctcggacgtaatgacacagatctgcgtaaCCTTCGccgaa	4.77	135466	135613	147
NC_006677	136075	X	Rev	27	27	2700	GOX_RS01740	hypothetical protein	tcagcgtgtccatcttgcgcaggacgccgccgttatcgaagttcaggacc
NC_006677	136125	X	Rev	201	201	20000	GOX_RS01740	hypothetical protein	cgtcggggtcttggcgccgaccatgccgacatatatcgcgttcttcttgt
NC_006677	136178	X	Rev	30	30	2900	GOX_RS01740	hypothetical protein	tagcggccgacattgcccagcagttcctgcaggatggacgaactggtgcc
NC_006677	139061	X	Fwd	26	26	2500	GOX_RS01760	peptide deformylase	tcgagcaccgcaccattctcatccagccctgaataccggaCCTTCGcatg	4.62	139175	139210	35
NC_006677	141118		Fwd	39	39	3800	GOX_RS01770	peptidase	acaatgctgtccgcacggaacgtccgtccgggcaggacccagtcctgaag
NC_006677	143528		Fwd	26	26	2500	GOX_RS01780	chemotaxis protein MotB	gctcgccgggctggatctggctgtcatgcagaacgacgaTCTGCGccgta	4.08
NC_006677	146391		Fwd	51	51	5000	GOX_RS01790	dolichol monophosphate mannose synthase	ttcccatttccggccttcgagggcgctgtccagtgcggcgaccatgggcg
NC_006677	150725		Fwd	86	86	8500	GOX_RS01820	arabinase	accgccatgaccggccatcgaaatgaccacggcgccgaaaAATGCAacaa	2.55	150940	151082	142
NC_006677	151140	X	Fwd	118	118	11700	GOX_RS01825	MucR family transcriptional regulator	tgaaggtggcgcttgagcattttcagtttcttgccgtcttcgagacagat		151142	151346	204
NC_006677	151663	X	Rev	59	59	5800	GOX_RS01830	DNA polymerase	aagaacacgcgtggcagaaggggcgtaaaggtctgccggggtctttatga
NC_006677	151767	X	Rev	183	183	18200	GOX_RS01830	DNA polymerase	gtaatataaagtaactggaaccgctcgggcgcctcggatacgaaaatagc
NC_006677	151833	X	Rev	27	27	2600	GOX_RS01830	DNA polymerase	gcgagtctcgtgagttgttctacaagttcagccggaacagactggtcatc
NC_006677	152759		Rev	46	46	4500	GOX_RS01830	DNA polymerase	gagcggaaattgccattctgagatcggttacaaattttgtaTATTCGcgt	3.30	152757	152590	167
NC_006677	153682		Rev	29	29	2900	GOX_RS01835	fusaric acid resistance protein FusB	ggttttcgtgaacgccggatgattgtggttgagcacctgaaggcgcatgg
NC_006677	156959		Rev	31	31	3000	GOX_RS01855	GTPase ObgE	ataggcctcaagctccttgcggatcaggcgccagtgcttgacgatctggc	2.10	156950	156659	291
NC_006677	169872		Rev	24	24	2300	GOX_RS01915	UDP-N-acetylmuramyl-tripeptide--D-alanyl-D-alanine ligase	tagcgaaaaatggctgccttctgccgagcagtgcagattttCGATCCgga	2.86	169676	169557	119
NC_006677	177190		Rev	35	35	3400	GOX_RS01945	UDP-N-acetylenolpyruvoylglucosamine reductase	cactgccttcgggaagctccgaatgacgataggcaaagccgagctcgtca	2.36	177093	177002	91
NC_006677	179175		Rev	24	24	2300	GOX_RS01955	cell division protein FtsQ	agcgtggcattccagcgtcggttgcccacccggatcAGGGCCgtgacctg	2.10
NC_006677	186035		Rev	22	22	2200	GOX_RS01980	DNA repair protein RecN	gtcggtccccgatcgaggatgccgtggcaccgccaacgccggaatcgact	0.66	186024	185838	186
NC_006677	190132		Rev	28	28	2700	GOX_RS01995	bifunctional pyrazinamidase/nicotinamidase	ggtcgaggttgcacggtcattatcgagaaagcctgaatagCTGTCCcgtc	2.72
NC_006677	200676	X	Rev	54	54	5300	GOX_RS02070	hypothetical protein	ccataaggggcgatccgtcctacggacatggggccaagtttcagattgaa
NC_006677	201614	X	Rev	67	67	6600	GOX_RS02080	thiol reductase thioredoxin	tcgccgttcagggcatggccgtccggtgtcacgatgatgaCGGTCGggac	3.28
NC_006677	203105		Fwd	26	26	2600	GOX_RS02085	peptidase M3	tattcccccgcaagccgtgcttcttcctcaagatccgtgctgatgcgcgg
NC_006677	206203		Fwd	43	43	4200	GOX_RS02100	3-isopropylmalate dehydrogenase	ggtgacatgatgtcgccggtccgcagacccgaagccaggaCATTCGaaac	3.76
NC_006677	207377		Fwd	45	45	4400	GOX_RS02105	3-isopropylmalate dehydratase small subunit	atcgacatcgaacggaatgccctccccgttcgggcgtacgatcacctgac
NC_006677	211707		Fwd	21	21	2000	GOX_RS02135	signal recognition particle protein	tcacccagcatatccttgatctttcccagccccggcatcataccgagaat	3.58	211716	212148	432
NC_006677	214741		Fwd	38	38	3700	GOX_RS02150	DEAD/DEAH box helicase	cggtcggcctcatcgagaacgaggatttccagagtggagAGATCGatatg	3.24
NC_006677	237224		Fwd	25	25	2400	GOX_RS02240	3-phosphoglycerate dehydrogenase	cgccccgcccagatgccccgcctccagagcttccgCCAGCGcaggaccgt	4.21	237297	237357	60
NC_006677	257185		Rev	46	46	4500	GOX_RS02355	elongation factor 4	cttccttctgcttgtccagaagcttgcgcttacgggaaatgtcaccacca	3.13	257169	256881	288
NC_006677	262374		Rev	30	30	2900	GOX_RS02375	membrane transporter	gtcgaagaaatcactcagcaggaagtacagggtgatggggaCGAGCAgtc	2.89	262323	261961	362
NC_006677	262942		Rev	23	23	2200	GOX_RS02375	membrane transporter	aaggattaaaactgcgtctggaaagtgatcatgcgcccatatgggcctga	3.75	262934	262643	291
NC_006677	265770		Rev	28	28	2700	GOX_RS02405	farnesyl-diphosphate synthase	catccatggacggcagatcgtcatgcaccagtgaataggCGTGCAgcagt	3.73
NC_006677	266728		Rev	23	23	2200	GOX_RS02410	1-deoxy-D-xylulose-5-phosphate synthase	tgaagccggacaggccttcgggctggcgcagggtacggatgCGGTCGcgg	3.11	266723	266549	174
NC_006677	273737		Rev	34	34	3300	GOX_RS02445	tryptophan-tRNA ligase	aggcgggcatgggcactgacggcggactggttgtaCAGGCGggtgggttc	2.95
NC_006677	276904		Fwd	49	49	4800	GOX_RS02455	phenylalanine--tRNA ligase subunit beta	ccagaacctgccccgaggcaatgtcattgcgccaggacggcaccaggaac	3.17
NC_006677	283220		Rev	27	27	2600	GOX_RS02480	hypothetical protein	gcgtcggcggcttcgggataatggggtgggggcgtatgggtcttgtcgag	2.72
NC_006677	286204		Fwd	22	22	2100	GOX_RS02495	hybrid sensor histidine kinase/response regulator	tgatggtcgcgacatccctgtgcgcccgcagcagatCCAGCGccttcaac	4.15
NC_006677	287928	X	Fwd	43	43	4200	GOX_RS02500	histidine kinase	ggatgttccgggtcagcgcatccagccgcagccgccgcgccagctggcca	2.01
NC_006677	291459		Rev	22	22	2100	GOX_RS02525	hypothetical protein	gacacaagggctgtcaggcgccgtccagtccttcccggccatccggaagg	4.34
NC_006677	294228		Rev	39	39	3800	GOX_RS02540	cytochrome d ubiquinol oxidase subunit I	aggaattggacgacaggatccagctcatggagatcagCGTGCCgatcgag	3.53
NC_006677	315786		Rev	20	20	1900	GOX_RS02650	LPS export ABC transporter permease LptG	actggaaatgaagtctgtgccggatcgaggggaatccCGAGCGctccaga	3.66
NC_006677	317316		Rev	22	22	2100	GOX_RS02655	organic solvent tolerance protein	ctgagacggccgccgaacatgtcgggctgtccctggaaggcataggtcag	1.89
NC_006677	325626		Fwd	24	24	2300	GOX_RS02695	RNA polymerase sigma factor RpoD	gagatgatggcgcgaatcgtcagcgggctctcgcacaggccgccgatcat		325771	325879	108
NC_006677	337579	X	Fwd	37	37	3600	GOX_RS02750	oxidoreductase	gcagacggcgcgcctgctccagggacagcgtactGCTGCAcgcatgaata	3.00
NC_006677	342090		Rev	85	85	8400	GOX_RS02770	carbamoyl phosphate synthase large subunit	ggtgaggccggtttccattgagcgcaggcccttctggatgGCTTCGgcga	3.08	341955	341274	681
NC_006677	346642		Rev	27	27	2600	GOX_RS02785	threonine ammonia-lyase	cgccggacgatgtaatgccgtgccagatcggtctcgatctggtgggcatg	2.01
NC_006677	346943		Fwd	42	42	2100	GOX_RS02790	hypothetical protein	tggaaaacccttgaaggtctcacccaccacttccgaatATTTCTggaatt	1.05
NC_006677	355188		Fwd	43	43	4200	GOX_RS02835	ABC transporter permease	ggcgtcccgaagggaggacagggtcagatcccgcagatccacgccttcaa	3.82
NC_006677	357819	X	Fwd	40	40	3900	GOX_RS02845	hypothetical protein	gccccctcgccgtcacggacatggacatagggtacgCTGGCGcactcgtc	3.43
NC_006677	362557		Rev	26	26	2500	GOX_RS02860	hypothetical protein	cgagaccatccgtgacgcgctgaagcgcagcccgggccgcggaactggtt	2.78
NC_006677	364500		Rev	40	40	3900	GOX_RS02865	hypothetical protein	ggcggttttcctccaggtccggttccttcatcagccAGTGCGacaggcga	3.68
NC_006677	367408		Fwd	25	25	2400	GOX_RS02880	ribonuclease HII	gccgtcagtttcttggaatcatcgaggagggaagacagggtttctgaggg	1.86	367694	367894	200
NC_006677	368507	X	Fwd	47	47	4700	GOX_RS02890	general stress protein	ggggacgatcctgaacgaatgccgtcgcggcttcgagcttggtttcaccc	3.46	368527	368660	133
NC_006677	369915		Rev	22	22	2100	GOX_RS02895	multidrug transporter	cagggcattgccggggacgagcaggacattatgcagcgtcgtgaccagca	3.22	369887	369785	102
NC_006677	372425		Rev	57	57	5600	GOX_RS02900	multidrug transporter	accagcccctcggcctgaaggtcggacgtcacatCCGTCAgggatggctc	4.00	372143	371672	471
NC_006677	379065		Fwd	35	35	3400	GOX_RS02925	alpha-ketoglutarate transporter	cgtgctgcagcttcttcgctgtagcgacgtgcttccggcgagatggtcag	2.88	379229	379355	126
NC_006677	390268		Fwd	2254	2254	225300	GOX_RS03020	50S ribosomal protein L16	caacctcaggcggaacgccttcgatctcgaacaggatacgacccggcttg		390330	390371	41
NC_006677	391393		Fwd	22	22	2100	GOX_RS03030	50S ribosomal protein L22	cttccggtgcttctgcacgctcggcaacaacaaTCTTCAggtggctgaag	4.65
NC_006677	399424		Fwd	21	21	2000	GOX_RS03080	DNA-directed RNA polymerase subunit beta'	ggccttccttgaagttcgcgataatcggctgttcgatgatctcgcccgaa	1.90	399477	399554	77
NC_006677	402637		Fwd	22	22	2100	GOX_RS03085	DNA-directed RNA polymerase subunit beta	atgggtctcgaggatctgaccgatgttcatgcgcgacggcacacccagcg	3.53
NC_006677	413350		Fwd	24	24	2300	GOX_RS03120	RND transporter	aacaggaacagcgtcacgaaacggccacggatcgagatcagggtctcgag	0.74
NC_006677	416111		Fwd	20	20	1900	GOX_RS03125	two-component sensor histidine kinase	ggccatgtgcagcgagcgggccagaacgagaataCGGTCGcggttgccgt	3.82	416151	416244	93
NC_006677	418364		Fwd	23	23	2200	GOX_RS03135	DNA polymerase	ctcagacgctcgctggtctccagccggaactggtCCAGCCgcccggacag	3.59
NC_006677	424201		Fwd	32	32	3100	GOX_RS03175	gluconolactonase	cttgtgcgcgacccggttcgttgccggatcaatgcagacgaTCTTCGctg	4.16
NC_006677	432241		Rev	25	25	2400	GOX_RS03190	hypothetical protein	ccagacgaaggaggtggcgacagacctgattcatcTCTTCGgcgcagtca	4.83
NC_006677	434505		Rev	27	27	2600	GOX_RS03200	leucine--tRNA ligase	ccgcaatgcgggcagttgacgtgcttccaggtcggatgatgatcgagcgg	2.97
NC_006677	447650		Fwd	36	36	3500	GOX_RS03255	hypothetical protein	cctaatatttttccttcctgcagccctctttgataagatTCTTCTaaaag	1.54
NC_006677	449814		Fwd	25	25	2400	GOX_RS03265	flagellar MS-ring protein	acttcacgcgcgatacgctgttcaatcaattgccgctgcTCTTCCgcaga	3.82
NC_006677	454644		Fwd	31	31	3000	GOX_RS03285	bifunctional phosphoribosylaminoimidazolecarboxamide formyltransferase/inosine monophosphate cyclohydrolase	gtgttccgccatctgcgcgacatgtgccggaaggtcgcgACGTCCtagga	2.59	454744	454862	118
NC_006677	457846		Fwd	25	25	2400	GOX_RS03300	phosphogluconate dehydratase	atgtcgttataggtcgtgatcacgccgatattggtcccggtgggacgcat	2.84
NC_006677	460052		Fwd	27	27	2600	GOX_RS03315	acetyl-CoA carboxylase biotin carboxylase subunit	gcttggcgatcatgctgtcgtaataaggcgggatgcgatagCCAGCGtaa	3.54	460068	460269	201
NC_006677	468057		Fwd	36	36	3600	GOX_RS03365	bifunctional molybdenum cofactor biosynthesis protein MoaAD	gaacctcgaacgccgcctgaagctgcggcttgccgtgatagtcgagcgcg	3.54
NC_006677	469819		Fwd	43	43	2150	GOX_RS03380	molybdopterin molybdenumtransferase MoeA	cgccagaggtcggcatcgggcatggcgttgcgagcgcctgtcccgtagcg	3.75	469839	469986	147
NC_006677	472215		Rev	29	29	2800	GOX_RS03390	hypothetical protein	atgaccgcatctgagcgatgacgccatgccggtctgccagTCTTCAttct	4.10
NC_006677	472655		Fwd	40	40	3900	GOX_RS03395	branched chain amino acid aminotransferase	gccgggctctttatgaacccggctgacaggcgtcaggaaatgcggtggat	2.45	472667	472742	75
NC_006677	474103		Fwd	25	25	2400	GOX_RS03400	30S ribosomal protein S9	ccggcagccttgaggataccacgcaggctcggctcatagtACGTCAgtgc	2.87	474146	474415	269
NC_006677	478204		Fwd	28	28	2700	GOX_RS03420	mannose-1-phosphate guanylyltransferase	acatccccgaacgtggcgttgcccgcttcatccttggacgtcagctccca	3.30
NC_006677	490138		Fwd	71	71	7000	GOX_RS03480	two-component sensor histidine kinase	cagcggcattctgtagaaggtttgtcagcgcctggccgatgagtcgccgg	3.07	490157	490341	184
NC_006677	493787		Fwd	46	46	4500	GOX_RS03490	diguanylate cyclase	gaggcgatcatttccgacacgacgagccctgcccccagatcacgggcaag	3.73
NC_006677	498374		Rev	20	20	1900	GOX_RS03515	hypothetical protein	gcctggattcccctgtgcgagaacgccgctgcggccgaagatcggcaggc	2.85
NC_006677	500036		Rev	34	34	3300	GOX_RS03520	hypothetical protein	agggcggtgagatagagttccagatcctcacggcgatacgcgattttccc	3.09
NC_006677	511398		Rev	25	25	2400	GOX_RS03590	hypothetical protein	acgtttccgggccatgacgtcctcgaaagcgatctccgcatcccgatatg	2.10	511254	510056	1198
NC_006677	514773		Rev	41	41	4000	GOX_RS03610	gluconolactonase	gtcagatcgatgcgcacgtcattgacgtgactgtCCGGCAgcagggccgg	3.61
NC_006677	517077		Rev	25	25	2400	GOX_RS03620	membrane protein	ccctggccaacaaccgtcggcgtgacgttcacataggccgcgccggtatc	0.36
NC_006677	523422		Rev	21	21	2000	GOX_RS03635	succinate-semialdehyde dehydrogenase	gatcgagcgccagttccattgcccgcagactgctcatcggaccatgggtg	0.38
NC_006677	523907	X	Fwd	30	30	2900	GOX_RS03640	tRNA-Tyr	aattcatcaaccgcaagcttgtccggatcggataagccACTTCGggcatc	4.30
NC_006677	526565	X	Rev	22	22	2100	GOX_RS03655	transcriptional regulator	caacctgcatccacgaacagatctggcgccggaactgaaatCCGGCCtcc	2.48
NC_006677	527074	X	Fwd	45	45	450	GOX_RS03665	hypothetical protein	cggcgatgaccgcatcaaccagacgtcccataatcattgatCCTTCAtaa	4.22
NC_006677	533786		Fwd	21	21	2000	GOX_RS03695	exodeoxyribonuclease VII large subunit	cgcagcatgccggtgacatggacatgatcgccggggccgACTTCCgcccg	3.52
NC_006677	541066		Fwd	20	20	1900	GOX_RS03725	glucose dehydrogenase	atggaataggacgtgaagcagctcgcaatgatcgcaaccattgcgatggc	3.67
NC_006677	544967		Rev	272	272	27100	GOX_RS03740	membrane protein	ccaagcgtggtggcggtgtcaccgaaggccgagCCTGCAaccgtgtcctg	4.55	544763	544645	118
NC_006677	549577	X	Fwd	22	22	2100	GOX_RS03750	gamma-glutamyltranspeptidase	cgcccttgtcccagtacaggatcgtggacccgccccccagaccggacgcc
NC_006677	567816		Rev	24	24	2300	GOX_RS03835	porin	ctgtggcagcatgtgctgtcccgatcaggacccccagaacACTGCAcaga	3.41
NC_006677	596278		Fwd	34	34	3300	GOX_RS03925	TonB-dependent receptor	ggagccgctgacgtattggcgaacttgttgagcgacgtaccgcccacgag	3.28
NC_006677	601606		Fwd	32	32	3100	GOX_RS03940	disulfide bond formation protein DsbD	aggtccgtgacacatcgcgcattttccccggtacagcgccactccatccg	3.66
NC_006677	604745		Fwd	26	26	2500	GOX_RS03960	hypothetical protein	cgctcagtaacaggacgcagaccatcgcccccgcacccagccccctgcgc	3.66	604971	605096	125
NC_006677	617002		Fwd	35	35	3500	GOX_RS04025	iron ABC transporter substrate-binding protein	acaccagatcgggatgcagcgccagcagttcttccgcgttcagattgccc	4.05	617008	617232	224
NC_006677	617864		Fwd	27	27	675	GOX_RS04030	iron ABC transporter ATP-binding protein	gcaatggcggaggccgaccactcccgcagagcgcgcccttccagaaaaac	2.86
NC_006677	619005		Fwd	33	33	3300	GOX_RS04035	Fe3+-siderophore ABC transporter permease	cgacagcggataccgccccagacagagcgcgcacaccacgctcaggatga	2.15
NC_006677	627553		Rev	29	29	2800	GOX_RS04070	peptidase M16	cggggtcgagcagcgtcttggccagagcgtcaacctgatccttggtgacg	2.15	627499	627445
NC_006677	629740		Fwd	36	36	3500	GOX_RS04075	hypothetical protein	cgatctcgccgtaatgcagcttcgggcttgccgccagcggcagatggaag	3.27	629981	630081	100
NC_006677	633625		Fwd	21	21	2000	GOX_RS04085	glycosyl transferase	cgccataggcctgaccagcacgggacagattgcggaagaACATCCagcca	3.00	633803	633922	119
NC_006677	638347		Fwd	90	90	8900	GOX_RS04090	30S ribosomal protein S1	cgctcgacataaagctcgacgacatcgcccggcttcacgtccggagcaac		638436	638511	75
NC_006677	648884		Fwd	21	21	700	GOX_RS04145	D-alanyl-D-alanine carboxypeptidase	gtatagccggtcttgagaccgtccgcgcccgcatagaTCTTCAgcattgg	4.47
NC_006677	658666		Fwd	22	22	2100	GOX_RS04185	ceramide glucosyltransferase	acgctttccagcgcatcctccagcagcggctcattgcCATGCAgcggttt	3.51	658698	658814	116
NC_006677	659057		Fwd	52	52	5100	GOX_RS04190	hypothetical protein	atatgggcgttgagcaggacgtcagtgatccgccagccggaggtaccatt	3.59	659223	659520	297
NC_006677	662140		Rev	51	51	5000	GOX_RS04200	hemolysin C	tcgaaagatccgtattcgtccaggacgaaagtaatgccaagattgacgcc		662132	661787	345
NC_006677	665830		Fwd	23	23	460	GOX_RS04230	hypothetical protein	gcagcaggcttttctgccaccttctccgcaacgCCTGCAgacaccttaac	4.55
NC_006677	667996		Fwd	21	21	2000	GOX_RS04245	DNA helicase II	cagcagcggggacggaagtgtgacaacgaccggtCCTTCCgtccagacca	4.51	668050	668124	74
NC_006677	671907		Fwd	25	25	2400	GOX_RS04250	hypothetical protein	gctggggggctgcccggtcttgtaatcaaagaccgttgccagaccatccg	1.92
NC_006677	676998		Rev	20	20	2000	GOX_RS04265	ferredoxin--NADP(+) reductase	cgatcgcgaaaatgcccggcgtgctgctctcgagcgtggccggggtgacg	3.75
NC_006677	679508		Rev	44	44	4400	GOX_RS04275	hypothetical protein	ctccaacaacagccgcagcttcggagaagatccggatctgctcctcaaga	0.80
NC_006677	685941		Fwd	24	24	2300	GOX_RS04310	ligand-gated channel protein	tcaggacaaccaacatggtcaccagcgataggaaagggttacgaagactg	2.66	686067	686219	152
NC_006677	689105		Fwd	21	21	2000	GOX_RS04320	hypothetical protein	acggtccaattcggacgaatgtgccacccgtcccagacgaccgcactgta	1.25
NC_006677	689646		Fwd	22	22	2100	GOX_RS04320	hypothetical protein	caaagaccggcatggcctgatagcggccgttgatCCAGCGgtctgaaaca	4.24
NC_006677	692849		Fwd	31	31	3000	GOX_RS04330	histidine kinase	gatggccacgggctcgctccgccccaggatcggcctgaactcgccgtaat	2.15
NC_006677	696538		Fwd	26	26	2500	GOX_RS04340	fusaric acid resistance protein	cgcagcccgcaacccgttcaggaccgcctcgaggatATGGCGcggggagc	2.84
NC_006677	700816		Fwd	41	41	4000	GOX_RS04360	Tat pathway signal protein	agcttttctgatccgcaaaggacggattgaaagcatcgaggaagccatat	2.40	700846	700967	121
NC_006677	706500		Fwd	54	54	5300	GOX_RS04375	FAD-binding molybdopterin dehydrogenase	agtgcatcatcaatggcctgatcgtccgccgtggcgcctttggtcttgcg	3.11	706581	706614	33
NC_006677	710963		Fwd	30	30	3000	GOX_RS04400	hypothetical protein	cggatacgctgctgaagcgcgcccagatcgggaaggAGTTCGttatggag	4.07	710957	711009	52
NC_006677	713142		Rev	29	29	2800	GOX_RS04410	hypothetical protein	gggggcggtcactgcacccggaacgggaatttcctgcgggcgaaatcgag	4.77
NC_006677	714990		Fwd	20	20	1900	GOX_RS04415	ATPase P	gccgcgcacggcgttccaggccctgcgatacagatgcgcgccacagacga	3.19
NC_006677	718865		Fwd	59	59	5800	GOX_RS04435	ferric iron siderophore receptor	gcgtgccggacgcatcgggcgtgccgtccacggATGTCGtgagctgatag	3.34	718948	719061	113
NC_006677	722684		Rev	52	52	5100	GOX_RS04455	copper resistance protein CopB	atgcgcacgccgccctgaaggttccagtagggcgagatcgcgcgggtata	0.39	722562	722421	141
NC_006677	730559		Rev	27	27	2600	GOX_RS04500	TonB-dependent receptor	agggacgtcgatccgatatcctcactgatggccgcgcGCTGCGgagacag	3.06	730435	730259	176
NC_006677	734093		Rev	29	29	2800	GOX_RS04505	hopanoid C-3 methylase HpnR	cagcgtgctggatgtcgaacaggcgataatcgcgtgTGGTCAggcgccgg	3.21	734094	734019	75
NC_006677	735087	X	Fwd	82	82	8100	GOX_RS04510	thiopurine S-methyltransferase	catgccgcacagaggcacgaaaatccgcgctcccgctggaagatccagag	0.67	735378	735413	35
NC_006677	738109		Rev	33	33	3300	GOX_RS04525	hypothetical protein	aggccgcgatgatcgccagacgaaaggccgtacTGATCAcatggaacagg	3.71
NC_006677	739796		Rev	59	59	5800	GOX_RS04530	hypothetical protein	ccgatctcgatggcgctgaactcgatccggtcgctcaggctgagggacag	3.44	739762	739409	353
NC_006677	750410		Fwd	29	29	2800	GOX_RS04570	hemolysin D	cccgcaggggcgtcagccgggacatcgtgaggtgtgaCTTTCGcaccagg	4.67
NC_006677	755346		Fwd	32	32	3100	GOX_RS04585	hypothetical protein	cgagtgcgggatctgctggctgagccgttggtgCTGGCGcagctggcacg	3.54
NC_006677	760120		Rev	43	43	4200	GOX_RS04610	L-asparagine permease	atgatggtgccgattcccgggatgccaagcgcctgaaagaACGTCAcgaa	2.87
NC_006677	763292		Fwd	29	29	2800	GOX_RS04620	two-component sensor histidine kinase	ggcattttcgatcaggttgagcaggacctgcaccatttcaTCTTCGtcag	4.33
NC_006677	766063		Fwd	22	22	2100	GOX_RS04635	phosphate ABC transporter ATP-binding protein	gtccatctcggccttgttcagcttctcgtgcagacgcacaccgaaagcga	1.68	766231	766316	85
NC_006677	769094		Rev	27	27	2600	GOX_RS04650	DNA starvation/stationary phase protection protein	aaggaaccagagatgcttgtcgaggccacgggacacttccgtgaaaacgt	0.43
NC_006677	769648		Fwd	48	48	4700	GOX_RS04655	hypothetical protein	tgtcgccactgcaagagcatgaagatccggttccgTAAGCAgggacggat	2.82
NC_006677	776415		Fwd	23	23	2200	GOX_RS04675	glycosyl transferase	attggggttatgccgcgacatccgttcggcccgctccagccagaacaggc	3.43
NC_006677	778086		Fwd	49	49	4800	GOX_RS04680	hypothetical protein	gagagatccagcccctcgctggccgtgcggatttcaaatCCTTCGggcag	4.77
NC_006677	781172		Fwd	50	50	1000	GOX_RS04690	ABC transporter ATP-binding protein	cgcttcatttcagcaagcacctgccgccccatgacacgggtaacaagagg	1.96	781257	781347	90
NC_006677	783639	X	Rev	1099	1099	109800	GOX_RS04700	LysR family transcriptional regulator	tgcccgcgcgtctgggaactgtggagccggaaccggTTTTCAgcgtcttc	4.23
NC_006677	783642	X	Rev	45	45	4400	GOX_RS04700	LysR family transcriptional regulator	acatgcccgcgcgtctgggaactgtggagccggaaccggTTTTCAgcgtc	3.92
NC_006677	784015		Rev	25	25	2400	GOX_RS04700	LysR family transcriptional regulator	cccccggaccggtctgctgtcttcccggccatcgtgctccCATTCCcagt	3.10	783989	783887	102
NC_006677	792185		Rev	34	34	3300	GOX_RS04740	glucan biosynthesis protein D	catgggctgcttgggacgccagaaggagacgatgttgtCGTTCAcctcgt	4.25
NC_006677	802227	X	Rev	53	53	5200	GOX_RS04785	hypothetical protein	tggcgagagccttttccgcatccacaaggcgatcatggagcgttttgcgt	3.83
NC_006677	810498		Rev	32	32	3200	GOX_RS04825	NAD-dependent dehydratase	ctaaaggttgaaggaaggcttcatcaccctttctgctctcttccgatcag	1.65	810499	810266	233
NC_006677	812520		Fwd	21	21	2000	GOX_RS04835	ammonia channel protein	cggaccatgccgccatagaacagcgccaggccggggatagTCATCAtcag	3.57	812528	812550	22
NC_006677	821204		Rev	86	86	8600	GOX_RS04875	hypothetical protein	gtcgccggtcggccatccagtagaactcgggcatgtagggaagcatcagg	2.82
NC_006677	832347		Rev	30	30	1500	GOX_RS04930	co-chaperone YbbN	gcggatggaaggtcgggcgtttcggtcatcggctcacgaaaacagaaggg	3.65	832256	831824	432
NC_006677	833014		Rev	29	29	2800	GOX_RS04935	peptidase	gatcgagttctgtagtcatgactattccatgcccctctcaagcagatcca	2.87	832828	832425	403
NC_006677	838191		Fwd	28	28	2700	GOX_RS04965	apolipoprotein N-acyltransferase	tgccagcgcacccgcgagcagcatcagtccggccaggcgCCAGCCacgga	3.19	838321	838518	197
NC_006677	848483		Fwd	87	87	8600	GOX_RS05025	secretion protein	cgccaccggcggcatcctgaagcatcgggccgaccgtgctgccgatcgag		848559	848889	330
NC_006677	850920		Fwd	29	29	2800	GOX_RS05035	DSBA oxidoreductase	actgctggctcggttgcaggccgcccccaaagaagcCCTGCAtgagccgg	4.45	850971	851068	97
NC_006677	854899		Fwd	25	25	2400	GOX_RS05050	biotin synthase	cttcagccgcagatcccgtgccacctgcacgagctgttCCATCGtgtgat	4.36	854892	854965	73
NC_006677	858322		Fwd	36	36	3500	GOX_RS05065	peptidase M1	acgtcgatgaacgtgttgaagccctcatccatgaaggcATTGCGacgctc	3.59	858416	858494	78
NC_006677	867710		Fwd	29	29	2800	GOX_RS05105	endopeptidase	gtaaacagcggaccacccgagttgccgtgattgatcggcgcatcgacctg	3.90
NC_006677	872200		Rev	22	22	2100	GOX_RS05130	cell division protein FtsK	gttggacgggacgtcctcttcttcgggggcagcggtctggCGTGCGcggg	3.82	872195	872120	75
NC_006677	876648		Fwd	23	23	2200	GOX_RS05155	D-galactose transporter	cccggaaaactctagcggcccagtttgcggagtttcacacCCTGCAtgag	4.00	876653	876765	112
NC_006677	879702		Fwd	21	21	2000	GOX_RS05170	transcriptional repressor	tttgggacgccgcaccggcgtaacgccggctttCTGGCAggccgcgcaca	3.30
NC_006677	881568		Fwd	31	31	3000	GOX_RS05175	phosphoenolpyruvate--protein phosphotransferase	gctgctcggccaccagaacggagccagggggcaggctggaaaacgcgcga	1.27	881681	881811	130
NC_006677	883679		Fwd	37	37	3600	GOX_RS05190	RNase adaptor protein RapZ	tggccagattctgcccggcccgtgaggcgagcgcctggatcaggttcagg	3.45
NC_006677	886083		Fwd	21	21	263	GOX_RS05210	histidine kinase	aaatgtccgtaatcaggcggtcgagccgtttgacgtcactattgatgatg	3.42
NC_006677	888064		Fwd	49	49	4800	GOX_RS05215	DNA-binding response regulator	cgcgatgatcggcgcggcggaggctccggtcggcgTCTGCGaggcagaag	4.44	888297	888433	136
NC_006677	888879		Rev	24	24	2300	GOX_RS05220	nucleotide exchange factor GrpE	gggatcagaccgtcttgtcgacgccctgcggagcagCCTGCGccccaccc	4.68	888863	888838	25
NC_006677	889666		Rev	26	26	2500	GOX_RS05225	glycosyl transferase	gcagcgtggtccggcccgtcaggtcgagggcggtggggcagaggcgcaga	2.32	889617	889354	263
NC_006677	890076		Rev	20	20	1900	GOX_RS05230	hypothetical protein	ggacccctttgccttcataccgcgtctggatgtccagaaCGGCCGgatcg	1.33	889926	889860	66
NC_006677	895285		Fwd	54	54	5300	GOX_RS05245	hypothetical protein	cttcatgcagcttttcgagcgcagacgggatgtcgCCTGCCtcaccaaga	4.08	895434	895739	305
NC_006677	912313		Rev	48	48	4700	GOX_RS14010	hypothetical protein	tctggcgcagcggtaggggcatggacggcagggcatacTGTTCGcgctgt	4.19	912066	911983	83
NC_006677	913119		Rev	23	23	2200	GOX_RS05355	MFS transporter	gctggctggtcgagggaatgggtttgacggcagggtagaagccgatcagc	2.50	913106	913028	78
NC_006677	917410		Fwd	22	22	2100	GOX_RS05375	UDP-N-acetylglucosamine 1-carboxyvinyltransferase	gtcccttggccagcgttgcggccatcagcaggttctCGGTCGcgcccaca	3.73
NC_006677	920264		Fwd	30	30	2900	GOX_RS05395	LPS biosynthesis protein	acgccctgccctttccatgccgtcagacgagccggcatgaggataatcct	3.58
NC_006677	924740		Fwd	718	718	71700	GOX_RS05410	hypothetical protein	aggcgtaaaagccgccgctgatgctcttggaaacgctGTATCCcgcaatc	1.95	925263	925557	294
NC_006677	929569		Fwd	31	31	3000	GOX_RS05430	Rrf2 family transcriptional regulator	cacgccgcgcagcacgcaggcaggggacaggacgcagggTGTTCCgtccg	3.41
NC_006677	933320		Fwd	33	33	3200	GOX_RS05455	oxidoreductase	cacatgaaaccgggccccatgtaaccggggctgatggCGTTCAcacggat	4.35	933491	933668	177
NC_006677	937522		Rev	35	35	3400	GOX_RS05470	electron transfer flavoprotein	accccggccgggcagtagcggctttccggcgaatcgaacacgtcatgatt	3.15	937425	937216	209
NC_006677	938340		Rev	21	21	2000	GOX_RS05475	electron transfer flavoprotein subunit beta	gcgcggctcattgaggcgcagatccgccgtgatcacggccgggagcgtga	3.54
NC_006677	948003	X	Fwd	24	24	2300	GOX_RS05530	hypothetical protein	tcatggcgcggaaggctagacgcggcccacgtcggcgacaaggcctattc	3.52
NC_006677	948314		Fwd	38	38	3700	GOX_RS05530	hypothetical protein	acagaccgtcccgacgcagttcctgcgctcctgctgacacatccgtcagc	3.19	948590	948670	80
NC_006677	953685		Rev	33	33	3200	GOX_RS05555	TonB-dependent receptor	cgtagccgcaggatgggcagcactgtgagcggcgctgctgggtttagcgc	2.85
NC_006677	957470		Fwd	31	31	3000	GOX_RS05560	hypothetical protein	ggcatcttcgacaatccagccattggtgccgtcctggacgatggatgccg	3.32	957508	959579	2071
NC_006677	957906		Fwd	50	50	4900	GOX_RS05560	hypothetical protein	atcgtgccgccgttattgacgttgttggtatcgaacacgacgttgttgtc	2.39	957906	959579
NC_006677	958316		Fwd	28	28	2700	GOX_RS05560	hypothetical protein	cttcggatcgtaccagtcaccgccggtggcgggaccggtCCAGCGccatg	3.85	958316	959579
NC_006677	965886		Rev	78	78	7700	GOX_RS05585	ABC-ATPase UvrA	agagctcttcgcgcacccacatgctgtccgtctgggcCATGCGgcggcgc	3.74	965831	965713	118
NC_006677	971998		Rev	24	24	2300	GOX_RS05615	hypothetical protein	aacccgcccagcaggaaggacaggacggtggaggagtTTTTCAgggacag	4.15	971999	971695	304
NC_006677	975042		Rev	24	24	2300	GOX_RS05625	guanine deaminase	gacagtgctgcgtttgtgcaggagttcgccggcgacataggtagcggcga	2.84	975035	974592	443
NC_006677	976981		Rev	36	36	3500	GOX_RS05635	hypothetical protein	tgttgtccttgtcaccgccgaaaccgaggatgccccactgGTTGCCcttg	1.71	976952	976823	129
NC_006677	977536		Fwd	29	29	2800	GOX_RS05640	transporter	gttgaaaatcagatgcagcaggatcgccgacagggaccCAAGCGtaatcc	3.11
NC_006677	981967	X	Fwd	29	29	2800	GOX_RS05660	oxidoreductase	ctgcgtcaggctccagttgccggtcgcatagcggattttcgccagatcct	2.95	982201	982780	579
NC_006677	985024		Rev	41	41	4000	GOX_RS05670	TonB-dependent receptor	acggcttgtagctgttcatgccgacatactggtccacgatgcggttcgtg	2.31	984950	984732	218
NC_006677	987367		Fwd	39	39	781	GOX_RS05680	cytochrome c biogenesis protein	agccccatccggccgcagagccggccagacgcagccCAATCAtgacgatg	3.45
NC_006677	989987		Fwd	34	34	3300	GOX_RS05690	NAD-dependent dehydratase	agcctcgttccggcccgccgcagacgtggacgcccAGAGCAgctgccgcg	2.98	990245	990280	35
NC_006677	993151		Rev	23	23	1150	GOX_RS05700	mechanosensitive ion channel protein MscS	gaagaagcctgtgatgaagtccttgaccaggctctgggaaccgaaggcga	1.28	993137	993052	85
NC_006677	993787		Rev	26	26	2600	GOX_RS05700	mechanosensitive ion channel protein MscS	ccggtctggaggtcaggccggtgcgttgccctccggCTTGCCgttgtcct	3.71	993774	993161	613
NC_006677	994582		Rev	20	20	1900	GOX_RS05710	hypothetical protein	acgggcgctgtcagggcgcgcttaacgccGGTTCGgtgccgctgatttcc	3.05	994528	994459	69
NC_006677	998015		Fwd	25	25	2400	GOX_RS05730	Bcr/CflA family drug resistance efflux transporter	cagcaactgatcccgaccagcatgccgatcgatgtcgacccgacccagtg	3.30
NC_006677	1000169		Fwd	22	22	2200	GOX_RS05735	phosphate ABC transporter substrate-binding protein	tggagcccacgctctggtagttcacggcgataccggcctggctcttggcc	3.19
NC_006677	1005097		Rev	26	26	2500	GOX_RS05750	hypothetical protein	ggctggatggggtgcaaatcccggggatgcaatggCTAGCGtgtggggcg	3.89	1005051	1004967	84
NC_006677	1010048		Fwd	1228	1228	122700	GOX_RS05770	sulfate adenylyltransferase	tttccgaaaagctctcggtcacgatgttgtcacccaTTTTCAcagatatc	4.23	1010157	1010229	72
NC_006677	1010996		Fwd	35	35	3400	GOX_RS05775	phosphoadenosine phosphosulfate reductase	agaccggcccagcggcccgcccgtccatcttcaccatccttgaccgccct	1.72	1011052	1011214	162
NC_006677	1011085		Fwd	36	36	3500	GOX_RS05775	phosphoadenosine phosphosulfate reductase	aaccagggggtgccgtggcaggtcccggcgctgcaTCTGCGcctcgattt	4.44	1011085	1011214
NC_006677	1014432	X	Rev	28	28	2700	GOX_RS05790	phage-shock protein	tgtggcgggcggcgagggcggccttggcgagatcgtcacgaccgcgttcg	3.40
NC_006677	1018157		Rev	37	37	3600	GOX_RS05810	ABC transporter permease	caggacgacgatcccggcaatggcgctctgaacatgatACTGCCcgaagc	3.26	1018133	1017970	163
NC_006677	1018746		Rev	26	26	2600	GOX_RS05815	organic solvent ABC transporter ATP-binding protein	aggtccacgccatcgagcacgatcttggagccgaaagcctTGTGCAggcc	3.29	1018612	1018590	22
NC_006677	1023029		Rev	65	65	6400	GOX_RS05830	hypothetical protein	gatggcgcgccttctgccagcagaagatcatggCTTTCAagttcgacgtg	4.62	1023026	1022960	66
NC_006677	1025964		Fwd	22	22	2100	GOX_RS05840	hypothetical protein	gggagccagatgcgagcggcacgaccgacaggctgccgccATAGCGgtat	2.80
NC_006677	1029337		Rev	39	39	3800	GOX_RS05850	RND transporter	cagcttggtcttctggtcatcggggaccagggcgcCAAGCCagagcacgt	2.69
NC_006677	1033646		Rev	20	20	1900	GOX_RS05865	TonB-dependent receptor	gtatcggtgggaagacctttggcggcgAGGGCGttcgtgattgtcgcccg	2.46	1033618	1033535	83
NC_006677	1036430		Fwd	33	33	3200	GOX_RS05870	pyridine nucleotide-disulfide oxidoreductase	cggccgtctcacgcgaatagttcgacgtcacgccATTGCGgcccagcgtt	3.86
NC_006677	1039877		Rev	37	37	3600	GOX_RS05890	dehydrogenase	ccattccgctgctgcctgcgcatggcctgcaccaccggaaagaacgtgtt	3.85
NC_006677	1040797		Rev	43	43	4200	GOX_RS05895	acriflavine resistance protein B	gtgaggctcatcagatagaccgggaaaccgctgCCATCCatcttgaaggc	3.99
NC_006677	1044473		Fwd	1951	1951	195000	GOX_RS05900	flagellar basal body P-ring biosynthesis protein FlgA	agcacatcatcaaccgtgatcatgcgcgccgcatgcgtcacggtcacaga		1044615	1044692	77
NC_006677	1050374	X	Rev	20	20	1900	GOX_RS05930	esterase	gcagtttcgtgatgcgctcaggagcggcaagggCCAGCAtcatcccgacc	4.02
NC_006677	1052356		Rev	62	62	6100	GOX_RS05940	diguanylate cyclase	aacacgacgggtggcagcgtgatccagcagagtgcgaatgcgaaattgag	3.69	1052255	1052082	173
NC_006677	1059941		Rev	31	31	3000	GOX_RS05970	hypothetical protein	atatcccaggaaatcatattcgcctgcggcctttctgatggaacatctgt	3.45	1059865	1059304	561
NC_006677	1065479		Rev	22	22	2100	GOX_RS05985	peptidase M61	taaatcgcgctcaggcgatccggtgtgccttcgatgcgctccagatgcgg	4.78	1065475	1064659	816
NC_006677	1066448		Fwd	33	33	3200	GOX_RS05990	RND transporter	cccgcgtctgggccagttgcaggttcagacccggcagcgtcgcctcaagc	3.53	1066486	1066515	29
NC_006677	1068357		Fwd	24	24	2300	GOX_RS05995	membrane protein	tgcgcaccgccgaccagatcgctcatattatcctggatcggctggctgat	2.98
NC_006677	1071289		Fwd	89	89	8800	GOX_RS06000	cation transporter	gaccgcgggaaacgctggcaacctcctggatgatCAGGCGtttctcaagc	2.98	1071296	1071450	154
NC_006677	1073329		Rev	25	25	2500	GOX_RS06010	transcriptional regulator	ggcatcaataacgtgatatgggtaatgcttctgatactgataagtttctc		1073330	1073076	254
NC_006677	1077201		Rev	27	27	2600	GOX_RS06030	riboflavin biosynthesis protein RibD	ggctctcgtcccgcgatttcaggtcgatgcggtcagcgcccgcagttttg	3.95
NC_006677	1078168		Rev	41	41	4000	GOX_RS06040	bifunctional 3,4-dihydroxy-2-butanone 4-phosphate synthase/GTP cyclohydrolase II	ggtcggcggcggaaatgccggtcgtcacacctgttgccGCTTCGatcgag	3.35	1077881	1077658	223
NC_006677	1079520		Rev	64	64	6300	GOX_RS06045	6,7-dimethyl-8-ribityllumazine synthase	tgttctcggcatccttgcgggagcggtccacggcctgcTGTTCGgtgtag	4.19
NC_006677	1085579		Rev	21	21	2000	GOX_RS06080	AI-2E family transporter	cctcacggctcggactgcaactgcgcaacaatggcactgctgattgtccg	2.62	1085584	1085543	41
NC_006677	1086393		Rev	33	33	3200	GOX_RS06085	guanylate kinase	gcgaccatgtccagcaggttgcgctgacgccgtgtggcaagccgtgcggc	3.46
NC_006677	1090394		Fwd	24	24	2300	GOX_RS06110	phospholipase C	ttcccgccttaacggctgcgtagaaatcctcggtatcatactgatggttt	2.54
NC_006677	1096634		Rev	21	21	1050	GOX_RS06140	hypothetical protein	ttcagaagccggtcccgcagggggtcggagagggtgcgcTCTTCCgctat	3.82	1096601	1096514	87
NC_006677	1101109		Rev	23	23	2200	GOX_RS14020	hypothetical protein	attcagatgggcgatctgcggcaccagaacagcaacctgaaacaggcaga	1.85
NC_006677	1104453		Fwd	21	21	2000	GOX_RS06195	levanase	gtgggcagcgcaacctggacaccgctctgggccgcgatacgctccacctt
NC_006677	1108487		Fwd	28	28	2700	GOX_RS06210	ABC transporter permease	tacccagtacgcccggatcggcgagcgggttgcggaccagtccctgaagt	2.65	1108575	1108654	79
NC_006677	1108877		Fwd	23	23	2200	GOX_RS06215	ferrichrome ABC transporter	gcccgtgaagcggtcccgcagggcgggatgatgcacggcaTCTTCCgcca	3.67	1108870	1108968	98
NC_006677	1110560		Fwd	52	52	5100	GOX_RS06220	TonB-denpendent receptor	acgagatatccggatcgccagccgtaatgtcatggCGGTCAtaagtgatg	3.56	1110582	1110729	147
NC_006677	1110908		Fwd	39	39	1950	GOX_RS06220	TonB-denpendent receptor	gatagtcgccgacatggttatgcgagacttcaaccatatagtggaaacga		1110973	1110992	19
NC_006677	1114975		Rev	26	26	2500	GOX_RS06230	TonB-dependent receptor	tgatgctgccggttgcgtagctgctgcagctctcgtccagacattcgctc	1.67
NC_006677	1122775		Fwd	20	20	1900	GOX_RS06260	bifunctional heptose 7-phosphate kinase/heptose 1-phosphate adenyltransferase	gcagcggtttggcgtcatgctgccagagcgtCATGCCgtcttccgaacgc	3.22	1122772	1123034	262
NC_006677	1125897		Fwd	31	31	3000	GOX_RS06270	flagellar hook protein FlgL	gccgagggaggcgaccaccatgaggttgcgcatcaggtcgcggatgggcg	2.70	1125920	1126053	133
NC_006677	1126159		Fwd	47	47	4600	GOX_RS06270	flagellar hook protein FlgL	acggcctgttcgatctgggtagcgagatccgatgtgcccagatcggtgct	2.10	1126194	1126582	388
NC_006677	1127603		Fwd	54	54	5300	GOX_RS06275	flagellar hook protein FlgK	atcctgaccgatgcttttgagattcatgatcttggtggacAGGGCAccga	2.07	1127637	1128129	492
NC_006677	1129021		Fwd	121	121	12000	GOX_RS06280	flagellar hook protein FlgE	ttgtagccctcaaggtaatagccggacgtgttgaccagatagccgttctt		1129073	1129379	306
NC_006677	1129951	X	Rev	30	30	2900	GOX_RS06285	multidrug transporter	gtcaccagccccagcacagcggcaatcgccaccatgaccaccagaaatgc	2.45
NC_006677	1130487		Rev	25	25	2400	GOX_RS06285	multidrug transporter	accccgtcagcgcaaagaccagcgaaaacgccaccggcacgatccggtca	2.24
NC_006677	1131260		Fwd	39	39	3800	GOX_RS06290	membrane protein	gatgctgtcagaaccgcgatgccgacgaaagtccagcggtcgagcggctg	4.25
NC_006677	1132914	X	Fwd	164	164	16300	GOX_RS06295	transposase	atgacaccacccgatggactggtttcgcgtcctgccgcttcacgatcgag	4.03
NC_006677	1137586		Fwd	38	38	3700	GOX_RS06320	membrane protein	gcggacgatgatcatgatgacgatgatcatcatcaggattgtggggacct	3.58
NC_006677	1141570		Rev	27	27	1350	GOX_RS06345	mannose-6-phosphate isomerase	gccagacgcaccagagccgtcgcctcatccagataaaagctgtctcccga	1.04
NC_006677	1142843		Fwd	29	29	2800	GOX_RS06355	aminoacyl-tRNA deacylase	ggcggtcagggcgtcttggggtgaaagctcgatcagGAGTCCctggctgc	1.08
NC_006677	1144180		Rev	22	22	2100	GOX_RS06365	ABC transporter substrate-binding protein	catgcgcgactttccccaccgcttcaggatcaagaaaaaGATGCGgatta	1.97
NC_006677	1145890		Rev	23	23	2200	GOX_RS06375	metal ABC transporter permease	acttccgcacaggccgcacaggccagcgccgccacggccatgaacaccac	2.92
NC_006677	1150885		Fwd	23	23	2200	GOX_RS06400	dTDP-4-dehydrorhamnose 3,5-epimerase	caaaacggggaggcgtgacgagaatgacctctggaatggaaagacgttcg	3.40	1151014	1151120	106
NC_006677	1152394		Fwd	32	32	3100	GOX_RS06410	dTDP-glucose 4,6-dehydratase	cttctcggggaagtgccagatgccgtaattgttggtggTGTTCGttacaa	4.19	1152398	1152788	390
NC_006677	1156614		Fwd	21	21	2000	GOX_RS06425	hypothetical protein	gatggggctcagcactgcggccgtcagattgtctttctggtttttctcag	1.92
NC_006677	1158623	X	Rev	23	23	2200	GOX_RS06440	hypothetical protein	accagagagacggattaaaccgcagcgcaccaggagcgcggcccagttca	2.58
NC_006677	1161571		Rev	26	26	2500	GOX_RS06450	DNA invertase	gttcgtctcgaactcggcaaacaccccaagcatgttcaggaacgccttgc	2.62	1161509	1161302	207
NC_006677	1166527		Fwd	25	25	2400	GOX_RS06475	tRNA uridine 5-carboxymethylaminomethyl modification enzyme MnmG	gcgtggcagccagaagatcctgaatggcggcgcgatagagCGAGCGgtcg	3.29	1166602	1166747	145
NC_006677	1166666		Fwd	27	27	386	GOX_RS06475	tRNA uridine 5-carboxymethylaminomethyl modification enzyme MnmG	caggccatcaagcgcgtcgatttcgcgcacgagatggccCTTGCCgatcc	3.40	1166666	1166747	81
NC_006677	1169782		Fwd	146	146	14500	GOX_RS06490	alcohol dehydrogenase	gtgatccgcggtcggaacatcggccgtggactgcgggacattgaggaact		1169811	1169858	47
NC_006677	1177809		Rev	27	27	2600	GOX_RS06515	dihydrolipoamide succinyltransferase	acagcagcgatccgaaaatcccgccattcgtgatggagaACGTCCcatga	2.59
NC_006677	1178694		Rev	27	27	2600	GOX_RS06520	hypothetical protein	gtgatgtagtaatattttcgccccgtcgtcccggtcgaaaCCGGCGtccc	3.30	1178491	1178257	234
NC_006677	1181340		Rev	22	22	2100	GOX_RS06525	ligand-gated channel	gtactggttttcaaacaccgtatgaccagccgaattggtggtgctgtcca	2.15
NC_006677	1182938		Fwd	30	30	2900	GOX_RS06535	hypothetical protein	gccgccattcttggccagctcggcgtagacctgcttgatgagccagacgt	1.39
NC_006677	1187673		Fwd	40	40	4000	GOX_RS06555	pyruvate decarboxylase	caggctggcttcgtccggacgcggatgggcgtgcagggacgagaccgggc	3.97	1187864	1188175	311
NC_006677	1188953		Fwd	22	22	2100	GOX_RS06560	hypothetical protein	tgatggtgaacgatgacaggggagggggcggcgtcgatctgccatgtcag	1.98
NC_006677	1190297		Fwd	1284	1284	128300	GOX_RS06565	A/G-specific adenine glycosylase	cttcgaccgtatcggggaaaccgccgcgttcggagacgcgttttgcacag		1190308	1190571	263
NC_006677	1193573		Rev	24	24	2300	GOX_RS06585	tRNA dimethylallyltransferase	tttccgcgcttcctcaagcgggacctccccccgcagaacggccgccagct
NC_006677	1194073		Rev	22	22	2100	GOX_RS06590	acetolactate synthase	ttggtcgcacccggacccgacgtcaccagcaccacaccgaccttgcccgt	3.32
NC_006677	1217126		Fwd	21	21	2000	GOX_RS06710	dolichol-phosphate mannosyltransferase	gcttcagtgttcggtcagatgatcgggcaggtgCGTGCGgttctgaagcc	4.37
NC_006677	1222537		Rev	61	61	6000	GOX_RS06745	outer membrane lipid asymmetry maintenance protein MlaD	acaccacccggcttcaccaccgaatccgctccacCCGGCGacagcgcgat	3.84	1222541	1222416	125
NC_006677	1223629		Rev	49	49	4800	GOX_RS06755	hypothetical protein	gtcattccgccccgtcccaccttattcgaggccgggatcagcctcgggag	2.68	1223625	1223552	73
NC_006677	1226119		Rev	25	25	2400	GOX_RS06770	dihydrolipoamide acyltransferase	cagaccgaacaggtaatccggcgaatcacacggctTGTTCGgccgtgcgg	4.42
NC_006677	1228592		Rev	21	21	2000	GOX_RS06780	NAD(+) synthase	gttccgcaagccatgccgttgccgtgccatcagacggcgcccgccagtct	2.38	1228474	1228168	306
NC_006677	1232005		Fwd	29	29	2800	GOX_RS06790	glycosyl transferase	ctcttccgtggcgccaatcgaacggatgccgtcaatcatgtccacgcggg	3.74	1232008	1232069	61
NC_006677	1234441		Rev	24	24	2300	GOX_RS06795	hypothetical protein	acgtaccggcggaaacggtcgttgcacccgtaccgttcaggaacgtcagg	0.82
NC_006677	1236784		Rev	38	38	3700	GOX_RS06800	glycosyl transferase	acaggcttcaagtacatccgcaaaccgggaagccattgccggattatcca	0.92	1236709	1236688	21
NC_006677	1237772		Fwd	20	20	1900	GOX_RS06805	hypothetical protein	ggaagaactttacggcttcctgaagcaggccgcagggcagtCTAGCGgcc	3.22	1237785	1238622	837
NC_006677	1237881		Fwd	67	67	6600	GOX_RS06805	hypothetical protein	tggcccggaagccagcgcgtttggaacggttgcggggcggtgttgccgca	2.65	1237881	1238622	741
NC_006677	1237962		Fwd	319	319	31800	GOX_RS06805	hypothetical protein	aggcgggatcggggatttcctgccgccacagatgggtggacgcgattccg		1237962	1238622	660
NC_006677	1240165		Fwd	67	67	6600	GOX_RS14030	hypothetical protein	cgaagctgacagcttccggtcttacgaagctttttaCGAGCGtattgtca	3.74
NC_006677	1241783		Fwd	20	20	1900	GOX_RS06830	pyrroline-5-carboxylate reductase	ttggaacagtctctggccaggcgtcggatttcatgaggACGGCCagggct	2.33
NC_006677	1246135		Rev	32	32	800	GOX_RS06855; GOX_RS06860	#N/A	ctggctgctcgaaaaatccggcctgcgccgccctcagcCCAGCGgggagg	3.97
NC_006677	1246486		Fwd	21	21	2100	GOX_RS06860	LPS modification acyltransferase	gggcggcgcaggaggctgtgaagaacagcggtgtggcgtagccgagggtc	1.98
NC_006677	1247550		Fwd	1573	1573	157200	GOX_RS06865	catalase HPII	cctcaagcgggatgatgccgtcatccatgtcttCTGGCGtaatgccaccc	3.54	1247595	1247821	226
NC_006677	1250194		Rev	40	40	3900	GOX_RS06870	dehydrogenase	agggccgccttcgtcagatggaacagcgcatccgTATTCGtggagaaatg	4.01
NC_006677	1255633		Rev	20	20	1900	GOX_RS06905	GTP-binding protein YchF	cgtcgtcagaagctgaaggcgggaggcctctGCTTCCtgctccttgggaa	2.93	1255598	1255570	28
NC_006677	1257562		Rev	27	27	2600	GOX_RS06915	nicotinate-nicotinamide nucleotide adenylyltransferase	cgccatgcctttactcggcttgagcggattcccgggtgagaccatgagcc	1.54
NC_006677	1260696		Rev	32	32	3100	GOX_RS06940	hypothetical protein	ccgcctgtccggccccagaaccggaaccggctgcccctgctgcttttcaa	3.21			0
NC_006677	1269017		Fwd	37	37	3700	GOX_RS06985	histidine utilization repressor	agtttgacctgttcgtaccgagcgggagagcgttcccgggagacgtccat	4.01	1269142	1269478	336
NC_006677	1269426		Fwd	23	23	2200	GOX_RS06990	imidazolonepropionase	tggggaggttccgggattgcagtctgtggcaagtcccatgggaacattgt	2.04
NC_006677	1272180		Rev	25	25	2400	GOX_RS07000	N-formylglutamate deformylase	agcctcccgccgctcggcaatctcgctttcgtccggtgcctgcccctcat	4.15	1271992	1271918	74
NC_006677	1273138		Rev	191	191	19000	GOX_RS07005	urocanate hydratase	cacgatcccgccgtcatctgcccgtacatcatgagcccggcccgatcgag		1273135	1273007	128
NC_006677	1278264		Fwd	73	73	7200	GOX_RS07025	2-hydroxy-acid oxidase	cgcgcagcactgtttcctgctccgcgacgctggcgggggagcctgtcagc	3.36	1278302	1278521	219
NC_006677	1279701		Fwd	67	67	6600	GOX_RS07030	histidinol-phosphate aminotransferase	gcatattcccagtaggcttcgtcgatgacgatcagcgtgtccgccgggca	1.85	1279708	1279737	29
NC_006677	1281560		Rev	58	58	5700	GOX_RS07035	Outer membrane heme receptor	agacgaaatactgctgcgctcaccaatcggctggacaaacTTGGCGttga	2.69
NC_006677	1286695		Rev	30	30	2900	GOX_RS07055	D-glutamate deacylase	tgctccagccccgtttccggatcaaccagcagaccattacggatcacgag	3.32	1286528	1286289	239
NC_006677	1288903		Rev	20	20	1900	GOX_RS07060	cobalamin biosynthesis protein CobW	gatgccttttgcccgaagcagcaccggagcatggCGTTCGatcaccgcgc	4.75
NC_006677	1290352		Fwd	27	27	2700	GOX_RS07065	sugar ABC transporter permease	gatggaggagttcgaagatcaggcgacggttgtagatccgggaataggcc	0.68	1290500	1290593	93
NC_006677	1292635		Fwd	27	27	900	GOX_RS07080	glucokinase	cgcccgttcaggcacagcgtatagctgatcccggagccgagggagaaata	1.63	1292762	1292908	146
NC_006677	1295907		Fwd	35	35	1750	GOX_RS14035	hypothetical protein	tgcatggtcccaccatacgccgccaccgcaatgcCCGTCCcagtatttcg	3.58	1295923	1296015
NC_006677	1299649		Rev	23	23	2200	GOX_RS07110	hypothetical protein	cttccgtgtcccggttgatataattccgccagctcgtctgatacttgaag	1.48	1299593	1299478	115
NC_006677	1309716		Rev	22	22	2200	GOX_RS07165	sulfite reductase	atcgccgcaacagcctccggcgtcaaccgataccgctccagatccatctg	0.65
NC_006677	1312864		Rev	41	41	4000	GOX_RS07180	tryptophan synthase subunit beta	ccccatcgcgttcgacccgccaccgatggccgccacgatcACATCCggca	2.85
NC_006677	1316474		Rev	33	33	3200	GOX_RS07200	folylpolyglutamate synthase	cccggcaatggccgcaaccgtactgcccagaaacgcctcaTGATCCagac	2.73
NC_006677	1321434		Rev	33	33	3200	GOX_RS07230	hypothetical protein	aacgtactgcgccggacctcagcgacacgcccggcttcagaaatatttcc	2.25
NC_006677	1323641		Rev	35	35	700	GOX_RS07240	portal protein	tgcgcgcccagaagctcatccgcaatcggataacCCTGCGccgccagatc	4.77
NC_006677	1333250		Rev	42	42	4100	GOX_RS07295	hypothetical protein	aaacgctctgcgtatcccgcatctggaggatcacccATTTCCgggcgggg	3.51
NC_006677	1337514		Rev	42	42	4100	GOX_RS07315	hypothetical protein	ctggggctcatcagcggaatacgataatcggtaccattgacgttgatatg	2.60	1337509	1337382	127
NC_006677	1339280		Rev	38	38	3700	GOX_RS07325	hypothetical protein	actgcccgtccccaccagaggttccgctctggttccagatCGTGCCgcca	3.16	1339237	1339162	75
NC_006677	1340661		Fwd	68	68	6700	GOX_RS07330	alcohol dehydrogenase	ccgatcccgtgatcgggatctggagtgatattggtggaatagatttttcc	2.55
NC_006677	1342675		Fwd	31	31	3100	GOX_RS07340	gluconate 2-dehydrogenase	cttaagcggtctcccctgaaatggagaccggcgcgaggggatagggagcg	3.46
NC_006677	1345360		Fwd	63	63	6200	GOX_RS07355	heat-shock protein Hsp33	aacctacgttgcagaattcacagttcatcgtgatggcgccaTTTTCGacc	3.84	1345424	1345676	252
NC_006677	1351158		Rev	67	67	6600	GOX_RS07380	amidase	gcgctttccgaggctgtggacaggagcccaccagacgcgcaCCAGCGtcc	3.54
NC_006677	1352149		Rev	24	24	2300	GOX_RS07390	methylthioribulose 1-phosphate dehydratase	gcagacgggccagttcgcaggccagcaggaactcgagcCCTTCGagacgg	4.89	1352113	1351683	430
NC_006677	1354672		Rev	26	26	2600	GOX_RS07410	membrane protein	cgggccttgtgatgatgcccggtgtcgccctgtgcgtgtgcggcggaaca	3.98
NC_006677	1360940		Rev	31	31	3000	GOX_RS07425	isoleucine--tRNA ligase	gttcgccctgctgcttgaggatgtcctgtccgatgcgaaggTCTTCGttc	4.16	1360926	1360880	46
NC_006677	1364813		Rev	28	28	2700	GOX_RS07440	DNA mismatch repair protein MutL	gttcaagttcacgccgtgtcagtttgagccatgtcggCCGTCCatgcgag	3.41
NC_006677	1366124		Rev	22	22	2100	GOX_RS07445	D-lactate dehydrogenase	gggcggagaccttgagcatcaggtgatgctcgaagCGGTCGcggtagtca	3.79
NC_006677	1368242		Fwd	91	91	9000	GOX_RS07450	IMP dehydrogenase	ccgtggagcgcacgcgctgcccgtttccgccggcctgatagtcgctggca		1368383	1368658	275
NC_006677	1372314		Fwd	52	52	5100	GOX_RS07465	DNA topoisomerase IV subunit B	atacatgcccggacggcgccggacgggctcaagcCCTTCCagcacctcga	4.51	1372321	1372393	72
NC_006677	1374963		Fwd	34	34	3300	GOX_RS07480	membrane protein	tgttgcggtagttgccctcgacctcgacgcggaatccgttaccgagtccg	0.06	1374988	1375088	100
NC_006677	1385477		Fwd	28	28	2700	GOX_RS07520	glutamate--tRNA ligase	caccttcgcgcggtgctttcagacgcacgacatAAGGCGcgccctcgggg	2.40
NC_006677	1386371		Rev	30	30	2900	GOX_RS07525	cupin	ttcgggccttggggcctccgagcatcaagcgtgcggaaccgttggaaaag	2.69			0
NC_006677	1391049		Rev	32	32	3100	GOX_RS07545	hypothetical protein	accacaaccgtattgacgacctgcatgtgggtcgtgaccgaaaagccatt	2.38	1391031	1390865	166
NC_006677	1391769	X	Fwd	25	25	1250	GOX_RS07550	endonuclease III	agttcgaacggattgcggaacaccagttcgctctccgcgttgggattggc	3.28
NC_006677	1392146	X	Rev	21	21	2000	GOX_RS07555	multidrug ABC transporter ATP-binding protein	aatatcatccaccagacgcccggcgagaatgggCGTGCAgacatcggcca	4.14
NC_006677	1400067		Rev	30	30	2900	GOX_RS07575	hypothetical protein	aaagccaaacagggtctggatcggacgactgccggccgtactgactccct	3.16	1399973	1399074	899
NC_006677	1401540		Fwd	171	171	17000	GOX_RS07580	transposase	atgacaccacccgatggactggtttcgcgtcctgccgcttcacgatcgag		1401783	1401892	109
NC_006677	1403122		Fwd	54	54	5300	GOX_RS07585	hypothetical protein	cggtgtgattttgccgtgtgtatcgcgttgtgaaatccAGTGCAtcagaa	3.27
NC_006677	1406991		Rev	42	42	4100	GOX_RS07605	penicillin-binding protein 1A	gaaggcgttcttcacgcgctcggggatcgcgttgatcggcacgaaaatcc	3.93
NC_006677	1409855		Rev	66	66	6500	GOX_RS07610	peptide chain release factor 2	aaggtgaccttatagccatgctgctcggcccagcgcgtatacatgcgcag	4.08	1409726	1409637	89
NC_006677	1415439		Fwd	24	24	2300	GOX_RS07640	flagellar L-ring protein	tcgctgctgctggcagtgctcaggctgtccgctccagtgatggcgctgat	2.38
NC_006677	1427285		Rev	43	43	4200	GOX_RS07700	paraquat-inducible protein A	ctgggggcggatgtcgcggctgcgccagatccgttcggcgtcgaaggtcg	4.72	1427171	1427133	38
NC_006677	1429109		Rev	20	20	1900	GOX_RS07705	paraquat-inducible protein B	ggacacggggaagtttcgtgggtccttcgagaaggagacggACATCGgta	3.34
NC_006677	1430304		Rev	47	47	4600	GOX_RS07710	hypothetical protein	agcgctgctgtcagctttgccgtgctggacgcaacgggctCTGGCGactg	2.98
NC_006677	1434689		Rev	45	45	4400	GOX_RS07745	ATP synthase subunit alpha	ccgtccgcgcagttccttcagcgaagccatgggCTATCCtcaggccgaaa	3.67	1434678	1434461	217
NC_006677	1443648		Fwd	26	26	2600	GOX_RS07795	hypothetical protein	tcgctttgcttcttataagggatgcctaggtgttTAGTCCcggggtttga	2.42
NC_006677	1450426		Fwd	69	69	6800	GOX_RS07835	molecular chaperone Hsp20	gatattcggcggcgctttgcggctccggcgcctttcgtcctgtcacgaca	4.81
NC_006677	1452162		Fwd	23	23	2300	GOX_RS07845	LysR family transcriptional regulator	gtcaactgcaggcgtggcagtgttccggggtgatgctgcgcagataggct	1.94
NC_006677	1461358		Fwd	36	36	3500	GOX_RS07880	AI-2E family transporter	cagaagcgctgccggggcaagaccacggtcgaaatagacccagatcacgg	3.13
NC_006677	1462619		Fwd	23	23	2200	GOX_RS07885	hypothetical protein	gagcgggcggcaggtcgcttgcagactgcgaccggCTTGCGtgaactcga	4.42	1462633	1462907	274
NC_006677	1466421		Rev	80	80	7900	GOX_RS07895	TonB-denpendent receptor	ttatgggccttgcggggacgcagattgggattacccatgctgatcgtaca		1466380	1466101	279
NC_006677	1469131		Rev	42	42	4100	GOX_RS07900	alpha-glucosidase	aaacatcataccggctgctctgtccgggtttgagcggccagacttccaca	3.45
NC_006677	1471230		Fwd	90	90	8900	GOX_RS07915GOX_RS07920	#N/A	gtccctcatgacagaggcggtttcctctggttcagaattacGGGGCGgct	1.18	1471250	1471330	80
NC_006677	1475301		Fwd	33	33	3200	GOX_RS07930	TonB-denpendent receptor	gcacgcgcgaccgaaaaacagaccgttgtgccgatcaggaCGGGCAgaag	2.66
NC_006677	1477176		Rev	22	22	2100	GOX_RS07935	hypothetical protein	gcaggatgcatccagtcatcggacggctgcgcgggagcaaaacggaatct	2.54	1477071	1477042	29
NC_006677	1484062		Rev	66	66	6500	GOX_RS07965	glycosyl transferase	tcaggaacaggttttttccataagcgcgacgacatgcttcaggatatgcc	1.23	1484037	1483999	38
NC_006677	1484237		Fwd	21	21	2100	GOX_RS07970	hypothetical protein	agctgctgtttggtctgggcggaaagaagcagaacgctctgttttgccag	2.60
NC_006677	1487482		Rev	26	26	2500	GOX_RS07975	Fe-S oxidoreductase	gctgtcggaggacgtgacatattccgccccggatttcagcTGGTCCgtga	2.33
NC_006677	1494512		Fwd	36	36	3500	GOX_RS08005	two-component sensor histidine kinase	aacagcaggtagctcagataagccaccagatactggttgaAATGCGgcca	2.78	1494614	1494702	88
NC_006677	1498229		Fwd	47	47	2350	GOX_RS08025	ABC transporter ATP-binding protein	gtcgggcgtgggatgttcgagccagcgcgtggtggtgcggaaggtctcgg	2.66
NC_006677	1502074		Rev	31	31	3000	GOX_RS08040	cysteine desulfurase	atcttgggcatagttcgtccgctttttccggtttcagttgggttggcacg	2.10	1502053	1501829	224
NC_006677	1502550		Rev	23	23	2200	GOX_RS08050	tRNA(5-methylaminomethyl-2-thiouridine)- methyltransferase	cgcgcatccatgatgtcacgccccgcacagcacgcgcccggcttggcggc	2.90
NC_006677	1503730		Rev	1791	1791	179000	GOX_RS08055	glutathione S-transferase	tccggtcttccggccacagcgaaggcgcaatttccgcgcagTATTCGcag	3.30	1503717	1503554	163
NC_006677	1505863		Rev	24	24	2300	GOX_RS08070	gluconolactonase	tccgataggtcgtcatcaggttctcttccggcaaaaacctgtactgcgca	3.28	1505801	1505602	199
NC_006677	1508673		Rev	25	25	2400	GOX_RS08085	sodium:proton antiporter	ggcatggtggacaggaaaacactcgcccctcgcaccagaaccgaaagcgg	1.68
NC_006677	1524525		Rev	234	234	23300	GOX_RS08175	acyltransferase	ccacgaccgatccggcgcgcaggctttcagccacacgcagcatcgtgtcg		1524458	1524124	334
NC_006677	1525054		Rev	21	21	2000	GOX_RS08180	carbohydrate-binding protein	acgggtcagcgtaaccaggttccggacttcatggaacgtaTTGTCGcgcg	3.08
NC_006677	1527178		Rev	20	20	1900	GOX_RS08185	hypothetical protein	attgtccggggtgagcggggactggatgcgcgctACTGCCacgtctttgc	3.53
NC_006677	1529702		Rev	28	28	2700	GOX_RS08195	hypothetical protein	ggcgaggctgcgggccgcaggattggccagcgccagagcccggagcgcgg	3.72
NC_006677	1531284		Rev	58	58	5700	GOX_RS08210	oxidoreductase	atcgaactgagaacggacgacctgataggcgtggtcgtccctggcaccaa	3.50	1531258	1531188	70
NC_006677	1537308		Fwd	24	24	2300	GOX_RS08250	ABC transporter substrate-binding protein	ggagtgttgtcgtctgaccgtcccattccaccagacgcagggtgttgtca	2.55	1537327	1537526	199
NC_006677	1540075		Rev	31	31	3000	GOX_RS08270	hypothetical protein	gcgctatttcaaagagggcgacgtgccagaaccatcCCAGCGcaccggtg	4.15
NC_006677	1545902		Rev	43	43	860	GOX_RS08295	peptide transporter	gctgagggccatgatccagacggaattgagcacctgaaACTGCCcggccg	3.26
NC_006677	1549267		Fwd	26	26	2500	GOX_RS08305	TonB-dependent receptor	cgttgacgccgccacccgcaaaggtctcggccggggcggcaaactgtggc	2.37
NC_006677	1555409	X	Fwd	26	26	2600	GOX_RS08330	murein transglycosylase	gaaggcccatggcgccgggaaccgaggtgatgaaATTGCCgttatgatcg	3.21	1555418	1555710	292
NC_006677	1555410		Fwd	30	30	2900	GOX_RS08330	murein transglycosylase	aaggcccatggcgccgggaaccgaggtgatgaaATTGCCgttatgatcga	3.22	1555418	1555710	292
NC_006677	1558867		Fwd	23	23	2200	GOX_RS08355	hypothetical protein	atccgggcggttcgtgcggaacgtcagatagaagtggTGGGCGcccggca	2.97			0
NC_006677	1571556		Rev	22	22	2100	GOX_RS08410	adenosine deaminase	gtccctcatgtgtgacagtggcttcaaacgtgccgaaccgcTGTTCGagc	3.75
NC_006677	1577466		Fwd	25	25	2400	GOX_RS08435	glucose dehydrogenase	agcccggcggaatggtgcccatgccgtcgcgaaggtcgaTCTTCCcgtca	3.82
NC_006677	1578042		Fwd	24	24	2300	GOX_RS08435	glucose dehydrogenase	accagccacaggcaaacatgacgacgaacagcgccagacagcctcccatg
NC_006677	1580321		Rev	21	21	2000	GOX_RS08450	N-acetyl-gamma-glutamyl-phosphate reductase	atgatcggccgggagcagccccgcccggacgagcggacGCATCAgggcaa	2.59			0
NC_006677	1582063		Rev	22	22	2100	GOX_RS08460	phosphoserine aminotransferase	ggccggggcatcacgataggatgcgagatcgtaacccgcgccctctttcg	3.50	1581962	1581898	64
NC_006677	1586078		Rev	71	71	7000	GOX_RS08475	hypothetical protein	cagctcataggggaaacgtctgaccagatccgcccccctGGTGCCgatgc	1.77	1586080	1585972	108
NC_006677	1593623		Fwd	28	28	2700	GOX_RS08510	hypothetical protein	gcgtactgccgcccttgctgcagacggatatgggcgtcaccgtttagtcc	3.05	1593637	1593733	96
NC_006677	1600575		Rev	28	28	2700	GOX_RS08540	aldo/keto reductase	agcgacgcggccgccagattatccagaagctggCTTTCCtggcgtgcgcc	4.20
NC_006677	1612177		Fwd	27	27	2700	GOX_RS08595	MFS transporter	gtgagcatggcgccgatgatacaggacagttccatgaagcgctcctgcgt	3.66
NC_006677	1617794		Rev	43	43	4200	GOX_RS08610	hypothetical protein	agccatcccgaacgtcatgctcctgccatcaaacggattctgccattcaa	3.71
NC_006677	1620018		Rev	44	44	4300	GOX_RS08615	capsular polysaccharide biosynthesis protein	aaaccagccaaatcaccctgatgcgtgatatcgggaatgttataaatgga	3.35	1620001	1619913	88
NC_006677	1622561		Rev	22	22	2100	GOX_RS08630	glycosyl transferase	gaagaaactttttaatgttcccgtagacggtgggcgccaacgtaggatgc	3.05
NC_006677	1625309		Rev	36	36	3500	GOX_RS08640	capsule polysaccharide export inner-membrane protein	atcagatctgcacgagctctctcgttaagatgattgacggtatcttccgc	3.31	1625273	1624853	420
NC_006677	1626721		Rev	41	41	4000	GOX_RS08645	sugar ABC transporter permease	aaccccgtttcggacaggataactcttacggacatcctgaaattctatca	2.74	1626679	1626323	356
NC_006677	1627800		Rev	81	81	8000	GOX_RS08655	hypothetical protein	gtaatcgtgacatgcttgcgcgcctcaggaaagactgctTCTTCCagaaa	3.82	1627791	1627448	343
NC_006677	1639896		Rev	56	56	5500	GOX_RS08705	transporter	cttcttgcccacgagcagggccacaggcgccatggtgatcTGGGCCacca	1.94	1639899	1639815	84
NC_006677	1641815		Rev	40	40	3900	GOX_RS08715	LmbE family protein	ctgccgccgcgtcccggctttcctcctgacgaagccgcgCAATCCgcgca	2.72
NC_006677	1650855		Rev	47	47	470	GOX_RS08745	ATP-dependent helicase	ataatgcatgaggacaagagcttcacgcgccacCCGTCCtattgtatgcg	3.59	1650787	1650760	27
NC_006677	1653796		Rev	24	24	2300	GOX_RS08750	helicase	gataatcgcggcttcttccgcgagcaggagtttttCCTTCCgggcatgaa	4.47
NC_006677	1658412		Rev	32	32	3100	GOX_RS08755	type II restriction endonuclease	tctacgaccggaggtgtttccagaacttgactgACTTCCatccgatccca	3.93
NC_006677	1659246		Fwd	35	35	584	GOX_RS08760	hypothetical protein	gctgcgtgcctgtcttggcgaacagggttttgcgacaaaagggcagcgcg	3.90
NC_006677	1664815		Rev	31	31	3100	GOX_RS08790	hypothetical protein	ccgataggtgatcagatcagcttcggtggggtgaaaacgggAGGGCGtag	2.13	1664689	1664505	184
NC_006677	1673020		Fwd	21	21	2000	GOX_RS08830	hypothetical protein	gcccggagaatgattgcggatgcgggcacgccgCGTGCGatcagggcgcg	4.37
NC_006677	1674584		Rev	34	34	3300	GOX_RS08835	ATP-dependent Clp protease proteolytic subunit	gacgctcgcgcatcttgatgatctcgcgggcttcgATATCGatatccgtt	3.69
NC_006677	1679848		Fwd	20	20	1900	GOX_RS08870	flagellar basal body rod protein FlgC	atagagcgttgaggttggcttcgtaggaacgttcggcttcacgcatgtcc	4.59
NC_006677	1687990		Rev	55	55	5400	GOX_RS08920	GTP cyclohydrolase I	cgagcacatcttccatgccctgcgcgatctggtCCGTCAgacgctcctga	4.01
NC_006677	1693783		Rev	42	42	4100	GOX_RS08960	ABC transporter ATP-binding protein	ccatgatacagcggaaaatcgatacagagacggtcaacaacgataccggg
NC_006677	1698479		Rev	28	28	2700	GOX_RS08995	chemotaxis protein CheA	cattttccggctcgtcctcaagcgccgtcagctcttcttccagaagcgtg	3.12
NC_006677	1708176		Rev	918	918	91700	GOX_RS09045	hypothetical protein	cagggcctgaatactggcggcatcgggctgggaggcaTAGTCAtgtagcc	2.68	1708164	1707905	259
NC_006677	1709902		Fwd	39	39	3800	GOX_RS09050	membrane protein	tggaaccgtgagcagatcgcacagtggttttcctacaCCTTCAggcccga	4.76	1709912	1710243	331
NC_006677	1711113		Fwd	29	29	2800	GOX_RS09050	membrane protein	gtggcgatttcggtattgccattcccgccatagagcgtgatCGTGCGtga	3.65	1711125	1711465	340
NC_006677	1712045	X	Rev	165	165	16400	GOX_RS09055	transposase	atgacaccacccgatggactggtttcgcgtcctgccgcttcacgatcgag	4.03
NC_006677	1720886	X	Rev	28	28	560	GOX_RS09090	glutamine ABC transporter ATP-binding protein	gcttcatcgcgcgacattttcttgacctggatcggcgCCATCAtgacgtt	4.23
NC_006677	1732747		Rev	27	27	2600	GOX_RS09140	translation initiation factor IF-2	ccttcgcgcaggtcattgtaacccgcgaaggacagaccacactcgtaacc		1732736	1732666	70
NC_006677	1733890		Rev	31	31	3000	GOX_RS09150	tRNA pseudouridine synthase B	ccgttccgcaggccagcgcaatgtcacgcgcgagcgagcgcatatagacg	3.75	1733686	1733442	244
NC_006677	1736129		Rev	24	24	2300	GOX_RS09160	polyribonucleotide nucleotidyltransferase	aatgccggcaaccggacgtggcagcggaacgccggcatCCATCAgggcga	4.13
NC_006677	1739670		Rev	21	21	2000	GOX_RS09170	hypothetical protein	gacgccaccgcccacggtcccgagcacacgctccagcgcccgcaccagcg	4.25
NC_006677	1743277		Fwd	25	25	2400	GOX_RS09190	hypothetical protein	cacctcttcggcccgtttgggcatggtgcgggtctggacggtggcgtggc	1.94
NC_006677	1759215		Fwd	23	23	256	GOX_RS09265	LPS N-acetylglucosaminyltransferase	cgtcaagaatggcgtcagccgtgtctttccatggggtgggtctgaactga	3.31
NC_006677	1761462		Rev	84	84	8300	GOX_RS09275	hypothetical protein	attccccgtgaactgatcggataccgaactgaacaacgccccaccgggaa		1761462	1761410	52
NC_006677	1762014		Rev	31	31	3000	GOX_RS09280	hypothetical protein	atgctcactggtcggagtatagccgagatatccgcccgTCTGCCgaaagg	3.55	1761862	1761688	174
NC_006677	1763856		Rev	20	20	1900	GOX_RS09285	D-glycero-D-manno-heptose 1,7-bisphosphate phosphatase	gacacaggtcccacggtaacgccttccacacccgccgcgCGAGCGgcagc	3.44
NC_006677	1764015		Fwd	40	40	3900	GOX_RS09290	GDP-6-deoxy-D-lyxo-4-hexulose reductase	ggtcgccgtttttcgcatgcagtcttcatagacatcgcgcagggtgtctt	4.02	1764052	1764395	343
NC_006677	1764905		Fwd	32	32	3100	GOX_RS09295	GDP-mannose 4,6-dehydratase	ttatgagaaggcgcatacgaccgcctgcttaaaggccgttgcgtttgcgg	3.05	1765005	1765825	820
NC_006677	1767968		Fwd	63	63	6200	GOX_RS09300	sensory box/GGDEF family protein	aacagcgccgtgatgttttctcgtgatgtgctgcccagtgcCTTTCCcag	3.48
NC_006677	1771278		Rev	48	48	4700	GOX_RS09315	hypothetical protein	cacagagggacagccatccctgttccggaatggcatcagacaggcccgcg	2.86	1771267	1771208
NC_006677	1772896		Rev	53	53	5200	GOX_RS09325	hypothetical protein	agggtctcgctccgcccgtcggcaaaagtccggacgagCTTTCCgtcctc	3.92
NC_006677	1781359		Fwd	96	96	9500	GOX_RS09365	cation transporter	ggccgcgtatttgatggccagcaccaccacactcagcacgatggaggcgc		1781477	1781719	242
NC_006677	1785120		Rev	27	27	2600	GOX_RS09385	FAD-dependent oxidoreductase	ggatatggacggacgacctgccagaaaatccccgaccctctgggccggcg	2.50	1784953	1784874	79
NC_006677	1786438		Fwd	43	43	4200	GOX_RS09390	sugar transporter	gccgccaaagccgattccgaacatgaactgcacggccaTGAGCAcataaa	3.03
NC_006677	1792447		Fwd	269	269	26800	GOX_RS09420	hypothetical protein	cgccaccagaaccgaatgctgttcggtttcgatatggtagtagtcgtagt		1792447	1792744	297
NC_006677	1797742		Fwd	20	20	1900	GOX_RS09445	histidine kinase	gcgttgatgaccagttcggtcaggaccaggccgatattgATGGCAcgatc	2.31	1797765	1797934	169
NC_006677	1802541		Fwd	22	22	2100	GOX_RS09455	class II fumarate hydratase	ccagacatgaagcgggaacatccggtcatgctcgcccttcgtgatctcat	2.27
NC_006677	1802992		Fwd	44	44	4300	GOX_RS09460	permease	ggatcacgccggccattacgaccgcgccgccgatcagGGTGCGcagggag	2.65	1803108	1803178	70
NC_006677	1804041		Fwd	23	23	767	GOX_RS09465	hypothetical protein	gggtgtattgaatgacaggttctgggcggctggcgcggtctggaggatct	3.36
NC_006677	1809850		Fwd	25	25	2400	GOX_RS09500	Heme exporter protein C	agccgatcgtggtgatcagcagcggccagagcatcatcatggacatggtg	2.63	1809864	1809888	24
NC_006677	1811969		Rev	43	43	4200	GOX_RS09515	hypothetical protein	gggttcacggacggcgggagcctcgttgtcgatccccagtATGGCGactt	2.40			0
NC_006677	1818106		Rev	27	27	2600	GOX_RS09555	hypothetical protein	tcacgcccgtgggctggacaccccggctcagatCAATCAcgagcgtttcc	3.55
NC_006677	1823540		Rev	21	21	2000	GOX_RS09570	hypothetical protein	tcaacccgtcgcgccaggccgcaagcgcctgctgcaTCGTCCcggccccg	3.19
NC_006677	1826855		Fwd	92	92	9100	GOX_RS09585	bifunctional enzyme IspD/IspF	tcggacggcgggaaatggcggccgatatcgccttcggccagcgcgccgta		1826905	1827010	105
NC_006677	1831428		Fwd	83	83	8200	GOX_RS09615	NADH dehydrogenase	cccgacagcagaccgccgccgaagctgcgcttggcgtCCAGCAtgcccca	3.84	1831520	1831672	152
NC_006677	1838003		Rev	28	28	2800	GOX_RS09635	transcriptional regulator	cttcacgcgccatggaaatcgcggcacgcagacgggggttggacgtcgga	2.75
NC_006677	1843604		Rev	29	29	2800	GOX_RS09675	protein TolB	ggccgccagaggcgtcgccaggagaccgcccgcggCGGTCGctcccagaa	3.79
NC_006677	1847427		Rev	48	48	4700	GOX_RS09690	tRNA(Ile)-lysidine synthetase	gcgttcgacgggtcctcgatccagggcagattttccgCTTGCAgggtcag	4.05
NC_006677	1848316		Rev	30	30	2900	GOX_RS09695	ATP-dependent metalloprotease	tccgaccacgatgatgaccacccagatcgcgacgttACGGCCtaaattgt	2.51
NC_006677	1851505		Rev	27	27	2600	GOX_RS09700	phosphoglucosamine mutase	ccgcaggacaagacggccacttccggccagccgctcatccgcccaggcct	1.86
NC_006677	1856518	X	Fwd	34	34	3300	GOX_RS09730	peptidase M29	ccatgccgtcagcgagccaggtgggggcgacgtcgaaggccTCGTCCggg	2.58	1856546	1856575	29
NC_006677	1860484	X	Fwd	104	104	694	GOX_RS09755	hypothetical protein	ggacgcgacgaggaccgaaactgcggaagggggagcagCGTTCGgagaac	4.48	1860492	1860774	282
NC_006677	1860602	X	Fwd	550	550	54900	GOX_RS09755	hypothetical protein	accgataaatgtaacgcagcattcccccggagcgggtgtaaCCTGCGggt	4.06
NC_006677	1865371		Rev	24	24	267	GOX_RS09765	phosoglucose isomerase	cctttgtttccagaggcttccgtgttcttcgcatccgcatagaaggacag	4.18
NC_006677	1868168		Rev	37	37	3600	GOX_RS09780	6-phosphogluconolactonase	gccataagcggcctgaagggtcttttcgtaggccttcgcatcctcttccg	5.17	1868166	1868130	36
NC_006677	1873553		Fwd	66	66	6500	GOX_RS09815	glycerophosphoryl diester phosphodiesterase	cggcaatgcgtcccagtgcgggatcatccgtgaagaagCCGTCGatcccc	3.96
NC_006677	1875583		Fwd	46	46	4500	GOX_RS09820	TonB-dependent receptor	tatagaccagctcggacttgaagcccgccatcagagagaagtttttcgag	4.02	1875587	1876492	905
NC_006677	1878348		Fwd	31	31	3000	GOX_RS09825	ATP-binding protein	tcttcgacgtcgatcaccagatggccgtaatggtcggccagggtgacgaa	3.44	1878411	1878513	102
NC_006677	1885799		Rev	34	34	3300	GOX_RS09870	DNA polymerase I	tttggcataggctgcgagaaggtcatccgcttcCCATCCggcaagctcga	3.99			0
NC_006677	1889815		Rev	50	50	4900	GOX_RS09880	peptide ABC transporter substrate-binding protein	gcttttcatgcgtgttcattgccagataatacaaacCCAGCAacggctcg	3.92	1889812	1889684	128
NC_006677	1902693		Rev	25	25	313	GOX_RS09935	rod shape-determining protein	caagaacctgtttcttgccccgcacctcggcgatcgccacaacggagggt				0
NC_006677	1907478		Rev	30	30	2900	GOX_RS09955	cell wall shape-determining protein	ggtagatcggcatggacgccatgcgcaggatacgcggactgacgagcgag	2.93
NC_006677	1909771		Fwd	619	619	61800	GOX_RS09960	hypothetical protein	acgatgaccttacacctttccgtccgggctttttgcagaatactggcgat		1909793	1910291	498
NC_006677	1913151		Fwd	33	33	3200	GOX_RS09970	glycine--tRNA ligase subunit alpha	tggctgtcttccggcgtcggcttgagcagtacctgatactggtaatagtg	1.98	1913190	1913383	193
NC_006677	1920659		Rev	23	23	2200	GOX_RS10010	deoxyguanosinetriphosphate triphosphohydrolase	tctgcgcgacttcgagcgaatgcgtcaggcgcgtgcggaaaAAATCGcct	2.48	1920652	1920610	42
NC_006677	1923053		Rev	84	84	8300	GOX_RS10015	arginine--tRNA ligase	caccgggttgtcgcgtgtctgggccacgacagcgtccagatcaaactcca	3.39	1922993	1922963	30
NC_006677	1938562		Fwd	26	26	2600	GOX_RS10085	hypothetical protein	cgcgggcacggaaatgctcaccgccagtcgtggtctgggactgggcatcg	2.49
NC_006677	1946713		Fwd	26	26	2600	GOX_RS10125	RNA methyltransferase	cacgcggggccacgatgcgcagatggaacagaccgcCATTCGccatggcg	4.21
NC_006677	1948484	X	Rev	27	27	2600	GOX_RS10135	MATE family efflux transporter	ccgccccgcggccatgcgacagaagcacccctgccccgcccagaatggcc	3.95
NC_006677	1949467		Rev	22	22	2100	GOX_RS10135	MATE family efflux transporter	aaccagaccgatcagaccgtaactcgctacggcgatcagcaTGGGCGtca	2.43
NC_006677	1949863		Fwd	24	24	2400	GOX_RS10140	sugar transporter	cgtctgcgcgtctccggcaacttccatcaggcgcgtctgaagggctgggg	3.31	1949933	1950032	99
NC_006677	1952119		Rev	1252	1252	125100	GOX_RS10150	30S ribosomal protein S4	acgaggtaggacgggatgttcaccttcttgccattgaccgtgacgtggcc		1952083	1951793	290
NC_006677	1956962		Fwd	22	22	2100	GOX_RS10175	carbonic anhydrase	cggccagaaaaagaccgaccagcatggaagccgcatcctGCTTCAggctg	2.99	1956975	1957050	75
NC_006677	1959736		Fwd	27	27	1350	GOX_RS10180	alanine--tRNA ligase	cgcggcaaaacgctccagtcccatgcccgtgtcaatcgacggacggggca	3.78
NC_006677	1960658		Fwd	23	23	2200	GOX_RS10185	polysaccharide biosynthesis protein GtrA	gtgtctgcgcccggaagacaagacgacgagaaagattgaAGTTCGccacc	3.77
NC_006677	1965666		Rev	36	36	3500	GOX_RS10205	tyrosine recombinase XerD	cctgtcgcaggcgctcggacatgacctgcgtatagatttgggtggtggcg	1.11	1965639	1965560	79
NC_006677	1967036		Fwd	24	24	2300	GOX_RS10215	molybdenum cofactor biosynthesis protein	cacaccgcttgcgccatccggcaggtggtagggataggacccgagatcga	0.79
NC_006677	1970564	X	Fwd	26	26	2500	GOX_RS10230	(2Fe-2S)-binding protein	tgccggtgtgcgcagcggtcttccagtgcgaatacgctgCCGTCCatggg	3.18	1970581	1970695	114
NC_006677	1974767	X	Fwd	34	34	3300	GOX_RS10240	ATPase AAA	ttggtcatgacctgatccatctgccgcttcacgccctgaagcagcgacag	2.69
NC_006677	1979804	X	Fwd	56	56	5500	GOX_RS10275	NYN domain-containing protein	cagactgcggaagtcgacttcaaaccccagattgcggGCTGCGtgatgga	3.06
NC_006677	1980304	X	Rev	24	24	2300	GOX_RS10280	DNA-directed RNA polymerase subunit omega	gacatcctgcagaccaaagatgttctggtcggtcgggatgagatccagca	2.84	1980305	1979834	471
NC_006677	1988866		Rev	67	67	6600	GOX_RS10330	1-deoxy-D-xylulose-5-phosphate reductoisomerase	ggtcgaccgttgaagttccgatactgccggtgctgcCGAGCAccgtaatg	3.51	1988799	1988736	63
NC_006677	1990051		Rev	20	20	1900	GOX_RS10330	1-deoxy-D-xylulose-5-phosphate reductoisomerase	gatccccagaatcaggacataggccagaatggtccgcagaAGATCAtgca	2.86	1990020	1989899	121
NC_006677	1998100		Rev	60	60	400	GOX_RS10365	UDP-2,3-diacylglucosamine pyrophosphatase	attctcaccatcgtatgcagaaacgtgctcatcacttctCCTTCAgatct	4.54
NC_006677	1998480		Rev	20	20	500	GOX_RS10370	lactoylglutathione lyase	gccctgaagctgctgaaaaactttactTCTTCTcgataagctcgatcttg	1.56	1998478	1998250	228
NC_006677	2006707		Rev	26	26	2500	GOX_RS10420	succinyl-diaminopimelate desuccinylase	tcggggagtcacagcccgtatccttccatgaacgcgagatAAATCCgtgt	1.99
NC_006677	2010232		Rev	20	20	1900	GOX_RS10445	heat-shock protein	gccctggtgcggggctgcgccgtccctgcaaaatggCAATCCgcttgacg	3.03			0
NC_006677	2019306		Rev	30	30	2900	GOX_RS10500	oxidoreductase	ctctttcatggtcagcacatccggcccacccgcctcgaCCGTCAtgcccg	3.73
NC_006677	2019951		Rev	21	21	2000	GOX_RS10505	hypothetical protein	tcgatccgtcatggcatatctagagccagtgaccttatcccatttactca	1.01
NC_006677	2021539		Rev	32	32	3100	GOX_RS10510	dihydropyrimidine dehydrogenase subunit A	tcacgtcatgctgccccgtgccttcaatagaccggcgccccgacgcatcc	3.81
NC_006677	2022625		Rev	22	22	2100	GOX_RS10515	glutamate synthase	ttcgtattgccggaaatcgtgttgatctcgccgtTATGCGccaccttgcg	3.62	2022567	2022385	182
NC_006677	2027309		Fwd	37	37	3600	GOX_RS10520	LPS modification acyltransferase	gttccgcgttccagcaggtccagcatgatcgtgcCGATCAggaagccgct	3.99	2027303	2027388	85
NC_006677	2027903		Rev	29	29	2800	GOX_RS10525	oligoendopeptidase F	acaccctgcgcaaaccgcccccagaccggatcggtcgtatgcgccgcaaa	3.79			0
NC_006677	2033174		Fwd	27	27	2600	GOX_RS10540	dehydrogenase	cgccccagggggtgcctttctgttcggaatattcgCCTTCCgagctgggt	4.47
NC_006677	2037890		Rev	34	34	3300	GOX_RS10550	excinuclease ABC subunit B	cagacgcttgacctcgtcgcgcagccgcgccgcctgctcgaagtccagat	1.84
NC_006677	2041517		Rev	25	25	2400	GOX_RS10575	hypothetical protein	cagcagagctacgaacggcagaaccggaagcagcaccacaccggaagaca	2.31
NC_006677	2043560		Fwd	27	27	2600	GOX_RS10585	preprotein translocase subunit Tim44	ggtttcccgggctttttctgtttctggggcttttcagccggcctgctgga	4.23	2043583	2043923	340
NC_006677	2048619		Fwd	1479	1479	147800	GOX_RS10605	hypothetical protein	gtcagggcaaggcgatgcgaagaatgtgggttgtgccaTCTTCCgtggcc	3.94	2048623	2048767	144
NC_006677	2054389		Fwd	91	91	9100	GOX_RS10620	bifunctional uridylyltransferase/uridylyl-removing protein	gacatcctgcgcttttcgaactcgcgacggacaGTGGCGttaccgctgcc	1.99	2054396	2054575	179
NC_006677	2057784		Fwd	27	27	2600	GOX_RS10630	lipid II flippase MurJ	cgatgcggacgggggtgacggtgtcgccttccgcgaagaaggccggggag	3.98	2057956	2058048	92
NC_006677	2063474		Fwd	30	30	2900	GOX_RS10665	lactate dehydrogenase	accagaccgcgacgatcccggcgcggaagcgggtgcggatcAGGGCGatg	2.13
NC_006677	2065510		Rev	21	21	2000	GOX_RS10675	hydroxymethylbilane synthase	cttgagcgtacaggccagcaccagacccggcggcagattgGTTTCCagat	2.10	2065371	2065185	186
NC_006677	2068227		Rev	22	22	2100	GOX_RS10690	translocase	aggatattcacctgacgcgacacgatcttcacttcgattcggccgacccg	4.49
NC_006677	2069426		Rev	35	35	3400	GOX_RS10695	murein transglycosylase	cggtcgccccccagcccgtgaacagatcggcccggCCGGCGcccttgatg	3.81
NC_006677	2070336		Rev	116	116	11500	GOX_RS10700	DNA methyltransferase	tactgtcgattaatcctcgtcctcatgatcgatcgccgcccgcacccgct		2070342	2070283	59
NC_006677	2075346		Fwd	48	48	4700	GOX_RS10725	signal peptide-containing protein	ctcaataccaagaggtttttagaaccctccaggtcaggTATTCAtgggcg	3.50	2075358	2075929	571
NC_006677	2081195		Fwd	30	30	2900	GOX_RS10760	oxidoreductase	ccggtcccattcatcgaccatcagcttccggatgGGGGCGatggccatga	1.89	2081278	2081353	75
NC_006677	2081900		Fwd	46	46	4500	GOX_RS10765	carboxymethylenebutenolidase	tcgcgcagggcttttgcgcaggcggcgatgtcagcgagggtcttttcgga	3.87	2081973	2082038	65
NC_006677	2082278	X	Rev	53	53	5200	GOX_RS10770	hypothetical protein	cgcatcggcgaccttcgcatcctctacgctcttgcggcgtttgcgttccc	4.37	2082282	2082131	151
NC_006677	2093337		Rev	20	20	1900	GOX_RS10800	hypothetical protein	cgtcgccgccatatccgccgcactgaccgcgatctgcgCAATCGcaatac	3.50
NC_006677	2095042		Rev	36	36	3500	GOX_RS10805	membrane protein	cggccaccctgcagcgcctgcttttccttacgcgcctcggacgtctcggg	2.31
NC_006677	2100212		Rev	120	120	1091	GOX_RS10830	cytochrome ubiquinol oxidase subunit I	aagccgaaagccttcgggaaccagaaacccatgCCTGCGatgtagccgaa	4.78	2100204	2098961	1243
NC_006677	2102557		Fwd	23	23	2200	GOX_RS10850	heat-shock protein	ttcataaagaagtgcggcttcttttgccggaccgcggCGTTCAccaagat	4.35	2102567	2102727	160
NC_006677	2111606		Rev	23	23	2300	GOX_RS10880	aminotransferase DegT	gggctgcaatgatgtagctgacgtcatcgtccgtcagttcgggatgaatg	3.92
NC_006677	2114001		Fwd	30	30	1500	GOX_RS14065	hypothetical protein	cgtccagaccggctcgacgcgggcgcgatcggtcaccagtTCTGCAgcgg	3.70	2114074	2114363	289
NC_006677	2116763		Fwd	23	23	2200	GOX_RS10900	glycosyl transferase family 1	cgaaattgtcgtaaccgccgggtgtgacgctgattttttggTGATCGaga	3.22	2116832	2117273	441
NC_006677	2118733		Fwd	27	27	1350	GOX_RS10910	phytanoyl-CoA dioxygenase	tgatgtcgagcttgtccatgagtattttccacaaagactcatagttcttg	0.33	2118770	2119298	528
NC_006677	2134848		Fwd	27	27	2600	GOX_RS10980	hypothetical protein	agaggctgataggcgagtttggaatcatgctcgatCCGGCGgtcggccac	3.81	2134907	2134977	70
NC_006677	2142379		Fwd	25	25	2400	GOX_RS11035	MFS transporter	aggaaaacgttgaaacgggtgaaggccggtttgcgggctgttggaatata	4.00	2142382	2142586	204
NC_006677	2146895		Rev	29	29	2800	GOX_RS11060	thiol:disulfide interchange protein II	acgcggcacaccatgcagggacatgacatccggcgtcagttctttcagat	3.68
NC_006677	2149476		Rev	85	85	8400	GOX_RS11080	DNA polymerase III subunit epsilon	cgatgaactccagaaacccgtccgccacctcggaaaATATCGgctttcct	3.64	2149357	2149303	54
NC_006677	2151881		Rev	55	55	5500	GOX_RS11090	glycosyl transferase	tgacaacgccttgggcaaactcccgctcgaaccgcgcccgcccattgatg
NC_006677	2152167		Rev	26	26	2500	GOX_RS11095	asparagine synthetase B	gcgaatggccggatcgttatagatttccccgttcgcaatcagggccgccg	4.59
NC_006677	2159442		Rev	722	722	72100	GOX_RS11125	ribosome biogenesis GTPase Der	tttcgttccacgcagttgcagacgcaccggaacgcCCGGCAtatggaacg	3.58	2159426	2158965	461
NC_006677	2167374		Rev	20	20	1900	GOX_RS11165	membrane protein	ccatccgccgccgtctgacggaaccgcgcctgaagggtcgtgacctgccc	3.00
NC_006677	2172916		Fwd	32	32	3100	GOX_RS11195	3-deoxy-D-manno-octulosonic acid transferase	ctccattttcggccccgtagccgtggggacccccagacGGAGCGgctcga	2.02	2172979	2173218	239
NC_006677	2176658		Fwd	141	141	272	GOX_RS11210	pyridoxamine 5'-phosphate oxidase	gcggcttgcgaaatacgcatcggcttcggcggcgctgacgGCTTCGaccg	3.08	2176784	2176939	155
NC_006677	2177379		Fwd	36	36	3500	GOX_RS11215	hypothetical protein	acggcgcaggccgtaatccgtccgccagaaagcgccttTTAGCCcgtaga	2.70
NC_006677	2178892		Rev	33	33	3200	GOX_RS11225	chorismate synthase	atgaccggggcgatagcgggttgcgatatcgccgtaatCCTTCGaccgct	4.89
NC_006677	2180120		Fwd	26	26	2500	GOX_RS11230	peroxiredoxin OsmC	ctggttctgcagggccccgctctgcgtggaaatCGTGCCtttgccgtcct	3.72
NC_006677	2182733		Rev	25	25	2400	GOX_RS11240	ribonucleotide-diphosphate reductase subunit beta	gtaatacttcatgtacgcggagttcacttccacgtccgactgcgtgaaga	3.23
NC_006677	2186924		Fwd	27	27	2600	GOX_RS11260	orotate phosphoribosyltransferase	aacccttcggctttttgcgcacataggccatcggcgtcatcattcggtcc	4.25	2186918	2187169	251
NC_006677	2188558		Fwd	37	37	3600	GOX_RS11270	citrate (Si)-synthase	atcgcgggcttttggctccgaaatgtccagcccgtcatgatagaaggccg	3.06	2188568	2188873	305
NC_006677	2189864		Fwd	44	44	4400	GOX_RS11280	chorismate mutase	tctgccagcatgtggatcagggcggcatcgatgttgtcgatgctcgcgcg	2.21
NC_006677	2194404		Fwd	21	21	2000	GOX_RS11290	chromosome segregation protein SMC	ggactggaccttcagccgctccagagtgctgcgtagacgatccgtctcct	2.85	2194479	2194514	35
NC_006677	2197845		Fwd	197	197	19600	GOX_RS11310	endoribonuclease YbeY	cgtaacccagtacgatgtctccgccatgcatgggcgagagaggctcgaac		2197923	2198177	254
NC_006677	2203352		Rev	28	28	2700	GOX_RS11330	membrane protein	gcaggttgtgatgcgtccagctcacacccacgcgcccacccagatcggtc
NC_006677	2213783		Rev	27	27	2600	GOX_RS11365	S-(hydroxymethyl)glutathione dehydrogenase	atccggttggcgccgaccatctttgcgccctgaatgacgttgagcccgat	2.58	2213752	2213698	54
NC_006677	2218058		Rev	21	21	2000	GOX_RS11390	adenylate cyclase	gttcagcgaaatgttgatcgcaaagaccgatttgtgcCCTTCAtgtccat	4.76	2218036	2217650	386
NC_006677	2223201		Fwd	20	20	1900	GOX_RS11415	hypothetical protein	agcctgttggtaacgtctgtcagaactggccgcgggtattgCCTGCAcgc	3.83
NC_006677	2227225		Fwd	30	30	2900	GOX_RS11435	biotin synthase	tgcggacgaaggtgatcggatcgaccgcttcggcctcacCCAGCGgggtg	3.85
NC_006677	2232404		Rev	62	62	6100	GOX_RS11455	hypothetical protein	tcatttccgaaagctcgtcgagcagatcgctgtccgcctgacgggccaca	3.10
NC_006677	2238357		Rev	20	20	1900	GOX_RS11490	beta-ketoacyl-[acyl-carrier-protein] synthase II	accggcaccctcccccatgatgaagccgtcacggtccttgtcccacgggc	3.31
NC_006677	2247494		Fwd	37	37	3600	GOX_RS11540	hypothetical protein	cagttcgaacagggtcagttcacgctcgtcggccccgcgggagcggaagg	3.25	2247626	2247804	178
NC_006677	2252885		Fwd	25	25	2400	GOX_RS11570	acyl-CoA synthetase	aactgaccggagagcagcatggtcttggccttcgcacgggtcagcttgcc	4.90
NC_006677	2256856	X	Fwd	316	316	31500	GOX_RS11580	hypothetical protein	aggagacgattttctggaaaccgcgacggtcacCCTGCGttagggggcgc	4.78	2256864	2257101	237
NC_006677	2256858	X	Fwd	52	52	578	GOX_RS11580	hypothetical protein	gagacgattttctggaaaccgcgacggtcaccctgcgttagggggcgcag	4.74
NC_006677	2262275		Rev	33	33	3200	GOX_RS11600	hypothetical protein	ggccgccgccgcgacggtcatcgtaagggccgtcacaggcggtcagagac	3.84			0
NC_006677	2271821		Fwd	902	902	90100	GOX_RS11645	formyltetrahydrofolate deformylase	gaagacgactgttctgttgccgttgatgatggtCCGGCGctcaatgtgat	3.86	2271816	2272341	525
NC_006677	2280153	X	Fwd	48	48	4700	GOX_RS11670	hypothetical protein	tggcatcctgtgcgccgggcatgacggcgagtgaagcgaagaaatcaccc	2.16
NC_006677	2281382		Fwd	37	37	3600	GOX_RS11680	transporter	gtttcagaagggcagcccgcgtgccgccgtcaaAGATCGgcacggtaatg	3.65	2281545	2281737	192
NC_006677	2285442		Fwd	31	31	3000	GOX_RS11690	multidrug transporter	gtgggagacgtggacgccgaacaggacggccacccccacgcagacaaccg	1.91
NC_006677	2288159		Fwd	23	23	2200	GOX_RS11710	hypothetical protein	gtcatagcggtcgccacgaccccagatgcggttCTGTCCgccgccatgac	3.27
NC_006677	2288895		Rev	80	80	7900	GOX_RS11715	DeoR family transcriptional regulator	cgaaaccagcgacgcgacatgcaggttgttcgtcacaatccgcagatccc	3.93	2288888	2288558	330
NC_006677	2300614		Fwd	33	33	3200	GOX_RS11760	L-lactate permease	cgaaatcgaatgacggatgatgtcgaactgaccTGTGCGaacggagactt	4.08	2300660	2300813	153
NC_006677	2309018		Fwd	52	52	5100	GOX_RS11795	LysR family transcriptional regulator	cggcccggcggacggtctcgccattattggcgagcaaggggccctggacg	3.51
NC_006677	2311524		Fwd	24	24	2300	GOX_RS11805	alcohol dehydrogenase	gatcaggacgcgtgcttcggtggggatgtgatcggccagtttcgggatcg	3.67
NC_006677	2317628		Fwd	31	31	3000	GOX_RS11835	hypothetical protein	gcgctatttcaaagagggcgacgtgccagaaccaccCCAGCGcaccggtg	4.15
NC_006677	2318113		Rev	41	41	4000	GOX_RS11840	transcriptional regulator	agatcgctctgcttcatcccgtttcccatcaccatcaggtacgccatggg	0.79	2318102	2318029	73
NC_006677	2320373		Rev	23	23	2200	GOX_RS11845	fusaric acid resistance protein FusB	agccgtcccgaccggatcccgccgcagggtcctgaaggacgCAAGCGcca	2.67
NC_006677	2333585		Fwd	29	29	2800	GOX_RS11905	ABC transporter permease	agctcgtcagaccgataaaggccccgaaaacgaggctcttggtgaaaccg		2333656	2333708	52
NC_006677	2337760		Fwd	28	28	2700	GOX_RS11925	hypothetical protein	cgctcatacgcctctcacttccgccagaagggcttcgaaggcttctccgt	3.59
NC_006677	2341701		Rev	31	31	3000	GOX_RS11940	dipeptidyl carboxypeptidase II	atcgggccgtaatccatggtgtgtcccttcgagaggatcatgtcacggaa	4.47
NC_006677	2344061		Rev	21	21	2000	GOX_RS11960	peptidase M28	gcaccacgacgcgctgcttcctcgtatttgtaggtCCAGCGgccgtaata	4.21	2344039	2343897	142
NC_006677	2347215		Rev	45	45	4400	GOX_RS11975	hypothetical protein	aagctgaagcgcgccggtgacaccggagatctggccggaataataggtga	0.18	2347198	2347080	118
NC_006677	2352116		Fwd	24	24	2300	GOX_RS11990	glycosyl transferase family 1	ccgacttccacattttccagccggatcagcggcggtgCCAGCGggcgggc	4.07	2352177	2352217	40
NC_006677	2375448		Rev	20	20	1900	GOX_RS12110	ATP synthase subunit beta 2	aggatcagcggagccccaccgtcccatgcgacttcgagcgccgaattgat	4.49
NC_006677	2380491		Rev	23	23	2200	GOX_RS12145	ATP synthase subunit alpha 2	aacggccggtttctggccctgatcgaacaacgtccGGTTCAggacgatct	2.94	2380302	2380143	159
NC_006677	2391236		Fwd	31	31	3000	GOX_RS12195	sugar ABC transporter ATP-binding protein	ttgttccgggcaagaggccaggggatgtgacgggcacgtaaagggtcgag	3.11	2391311	2391533	222
NC_006677	2400790		Fwd	21	21	2000	GOX_RS12235	AraC family transcriptional regulator	aggcggtgcggccagtcttacgacgtagcagagtgcggagagtggctgca	3.74
NC_006677	2404239		Rev	21	21	2000	GOX_RS12255	hypothetical protein	gacaaggcctgcatcgagggctttcagggcgaggtaacgctcatagaacg	2.75
NC_006677	2419523		Rev	49	49	4800	GOX_RS12310	hypothetical protein	tcgcggtcgtagacaatccgggttaccgaatgatcctggtGCTTCAggct	2.85	2419398	2419363	35
NC_006677	2420908		Fwd	29	29	2900	GOX_RS12320	hypothetical protein	attcccggctttgtctgtcgagggcagggcacctttctcggtactggcag	2.18
NC_006677	2422299		Rev	59	59	5800	GOX_RS12330	LysR family transcriptional regulator	gtagcagggatggcattccatcccgatcctcaaTGTGCCacgctcaccat	3.42			0
NC_006677	2425387		Fwd	99	99	9800	GOX_RS12345	peptidase	tctgcaagatagccgttgatctgtttggtcaaggcatcttgccgatcgac		2425387	2425633	246
NC_006677	2437113		Rev	26	26	867	GOX_RS12390	sugar ABC transporter ATP-binding protein	ccccgtgatccggccggaatacatggtgatgatccgcgaagcgcagcgct	1.80	2436898	2436718	180
NC_006677	2438591		Rev	20	20	1900	GOX_RS12400	dihydroxyacetone kinase	cttcgcgcaggcggtccgctgcgatcccgaaatTGAGCAcgtccccggca	3.32
NC_006677	2449557		Rev	75	75	7400	GOX_RS12450	hydroxymethylpyrimidine/phosphomethylpyrimidine kinase	gaagccgttgcacagtcaccgcctgttttccggaatCGTTCCtcaaggcc	4.00
NC_006677	2450042		Fwd	88	88	8700	GOX_RS12455	sugar transporter	aacagaacccgcgccggccgggcgtgccgcatgaagaaattggctaccag		2450117	2450211	94
NC_006677	2451640		Fwd	23	23	2200	GOX_RS12465	hypothetical protein	gcatgaaagcccgatagaggcccctcagtgccatcgcggtttatgatgcg	4.55
NC_006677	2458200		Rev	20	20	1900	GOX_RS12495	glycosyl transferase	tcgaccccggcggccttatggcccgcaaggaggacgGTTGCGtccggcgg	2.82
NC_006677	2462187		Fwd	80	80	7900	GOX_RS12515	hypothetical protein	caccattcacgcggcgcatcgtggattcacgctggcgggcacagccacgg	3.49
NC_006677	2469162		Fwd	33	33	3200	GOX_RS12555	hypothetical protein	aagctgggagaacggaagacatgctcccgcgctgtcacggaccagacgtg	3.65
NC_006677	2478392		Rev	22	22	2100	GOX_RS12595	squalene--hopene cyclase	gaccaacggccatgagagcgaggacggcccaggcagtctgggacggcaga	2.59
NC_006677	2480871		Fwd	37	37	3600	GOX_RS12610	ribosomal RNA large subunit methyltransferase E	cttttccgagccgccctggaacaccttggcgatgaagcttcctccttcag	3.82	2480950	2481109	159
NC_006677	2485134		Rev	23	23	2200	GOX_RS12630	rRNA cytosine-C5-methylase	cagcccatccttgaaagcctgcgtcgccgtgaccggCTGGCGcccgtcaa	3.43	2484840	2484562	278
NC_006677	2487685		Rev	23	23	2200	GOX_RS12640	sodium:proton antiporter	tgatggaccacgggcttgcccccagaatcgcaatagccggatcgttggac	2.68	2487668	2487498	170
NC_006677	2488341		Fwd	78	78	7700	GOX_RS12645	hypothetical protein	aagagcagttcaggagggtttttccacggtgatgtgggagaggccgtccc	2.47
NC_006677	2494515		Rev	20	20	1900	GOX_RS12670	CDP-diacylglycerol--glycerol-3-phosphate 3-phosphatidyltransferase	gtcagaagctgatcttggatgacttgcgggattgtcCCGCCAtgatgcgt	1.26	2494506	2494456	50
NC_006677	2501767		Fwd	29	29	2800	GOX_RS12715	preprotein translocase subunit SecG	gccgatgccgaggccgccgccttcgctgcgctggatcaggatcaccccga	3.01	2501851	2501925	74
NC_006677	2503136		Rev	26	26	2500	GOX_RS12725	peptidylprolyl isomerase	aagacttcctgccgcaccagatcatcgggaaccatcatgcccgcgcgggc	4.37
NC_006677	2505390		Rev	23	23	2200	GOX_RS12730	anthranilate synthase subunit I	atggcgttgtgaagcgctggctcggcacgatctggaagGCATCGcccgca	2.82
NC_006677	2508415		Rev	25	25	2400	GOX_RS12745	indole-3-glycerol-phosphate synthase	gatcagcaggatgcagtccgccccgatcaggcggctctcatgaacctgcc	2.90
NC_006677	2510456		Rev	34	34	3300	GOX_RS12755	pyruvate dehydrogenase subunit beta	gaccctggctgatcttgtacgcgccctgatactgcgccacttcctcaccg	4.10
NC_006677	2512123		Rev	28	28	2700	GOX_RS12760	branched-chain alpha-keto acid dehydrogenase subunit E2	cgaaatgcagcgtctcggcatccgtgaactgcacgtttacacccggcact	2.71	2512056	2511843	213
NC_006677	2513234		Rev	75	75	7400	GOX_RS12765	dihydrolipoamide dehydrogenase	ttctcaaaagccttgcgggcagcggcgctgatttccggatcttcggcaat	2.42	2513225	2513187	38
NC_006677	2516846		Fwd	59	59	5800	GOX_RS12790	murein transglycosylase	cggggtcgaagccgctctcctgccggatgatggCGGGCAgtagcccgtcg	3.21	2516974	2517012	38
NC_006677	2518614	X	Fwd	31	31	3000	GOX_RS12795	membrane protein	cgacgtcctcgtgatgttcgccgccacgaagctcacgatacatcttccag	3.31	2518660	2518688	28
NC_006677	2519166	X	Rev	51	51	5000	GOX_RS12800	adenylosuccinate lyase	aagccatgtcaggaacgcgatgacgtcatggcgcGTTTCGgcttcgatct	3.30	2519159	2518974	185
NC_006677	2521111		Rev	38	38	3700	GOX_RS12805	phosphoribosylaminoimidazolesuccinocarboxamide synthase	actcgggcaggatcccgagacgctttgccacttcctgatatgcttcctcg	2.41
NC_006677	2533767		Fwd	78	78	7700	GOX_RS12880	RNA helicase	gaaaatctggggggatattctcgtcagccgtgagatgtcCTAGCGgtcca	3.53	2533778	2534012	234
NC_006677	2539657		Fwd	29	29	2800	GOX_RS12910	hypothetical protein	ccgcatctgtcctcccgctcatgcctgttccccctcgcgtgtgagggcag	3.11
NC_006677	2549643		Rev	24	24	2300	GOX_RS13020	hypothetical protein	ccacagccttctgtccccggtcagccaccatcggcacccatgagagcgcg	2.34
NC_006677	2552281		Rev	39	39	3800	GOX_RS13030	terminase	ccggataggtgaccaccagcgccggagcgttgattgtactcgcgcccttg
NC_006677	2560550		Rev	25	25	2400	GOX_RS13090	tail sheath protein	gaatatcgtttcccgactgccctttattcagtgccgtgaacgtcacgacg	2.89
NC_006677	2571179		Rev	28	28	2700	GOX_RS14075	hypothetical protein	gatgcgcttccttccggaagagaaaggctcccatctcCGTTCCacaggac	3.92	2571095	2571023	72
NC_006677	2573268		Rev	34	34	3300	GOX_RS13155	hypothetical protein	ggcccctgataggtgaagctgttcggctttgtgaagtTCTGCGcgaggaa	4.31
NC_006677	2576777		Rev	60	60	5900	GOX_RS13170	hypothetical protein	ccagtccatggattttctccggattgttattggatcgCTGTCAgagcaac	3.51	2576747	2576048	699
NC_006677	2578102		Rev	24	24	2300	GOX_RS13185	hypothetical protein	aggccatcccgtcgccaggcattcaactggtccagcaggatggtgccgtc	2.49
NC_006677	2580412		Fwd	31	31	3000	GOX_RS13195	DNA repair protein	cgcagcccggttcgcatagtgcgcgatagcctcacgaatcTCGTCCcatt	2.74
NC_006677	2595498		Fwd	27	27	2600	GOX_RS13270	aspartyl/glutamyl-tRNA(Asn/Gln) amidotransferase subunit B	tctcgaccatgtcttcgagaacttccttggcgatCTTTCCgttgattgtt	4.19	2595520	2595592	72
NC_006677	2597041		Fwd	20	20	1900	GOX_RS13275	glutamyl-tRNA(Gln) amidotransferase subunit A	gtccggaccttctgcgcgcgcaggtaatagGCATCGtaatagcccgacga	3.01	2597228	2597275	47
NC_006677	2597933	X	Fwd	28	28	2700	GOX_RS13275	glutamyl-tRNA(Gln) amidotransferase subunit A	tggtgcggacaccattcgtgcagaacagatccttgatgcCCAGCGgaata	3.85
NC_006677	2610663		Fwd	26	26	520	GOX_RS13350	50S ribosomal protein L31	gcgcttgttgaactttgcaacctggcctccggtatCCATCAtgcgctgga	1.29
NC_006677	2615563		Fwd	24	24	2300	GOX_RS13380	elongation factor 3	ctcggatcagaactgagagaattcctttaacttattggttttcaagaagt	0.90	2615566	2615699	133
NC_006677	2618556		Rev	71	71	7000	GOX_RS13390	RNA polymerase subunit sigma-24	tgctcgatgtcgagcatgatttcctgttcgcggctgcggcggcgcgtctg	3.58	2618473	2618439	34
NC_006677	2620466		Rev	28	28	2700	GOX_RS13400	histidine kinase	gaacttcaggagcggaccccggtcgcccttcagcacatcaaCTCCGcaa	1.86
NC_006677	2624986		Rev	45	45	4400	GOX_RS13410	thiol reductant ABC exporter subunit CydC	agtccgtcaggcaggttgcgcacgacgtctgcaatcctggcctgatcgag	3.86	2624862	2624674	188
NC_006677	2626177		Rev	22	22	2100	GOX_RS13420	ATP-dependent DNA helicase RecQ	tctggcgttttgacaggaaattcgctgttgcaggctgaagcagacgctct	2.15	2626148	2625916	232
NC_006677	2627954		Fwd	22	22	2100	GOX_RS13425	hypothetical protein	gacattctggcacagcggggatgaaatccccttcagCAGATGgtcaacgc	1.44
NC_006677	2635475		Fwd	57	57	5600	GOX_RS13485	hypothetical protein	ccagtccatggattttctccgaattgttattggatcgCTGTCAgagcaac	3.51	2635506	2636594	1088
NC_006677	2638571		Fwd	23	23	2200	GOX_RS13500	hypothetical protein	tcaggatgcagagattgccgggcgcgccattgtagttgaaGACCAGttgc	0.95
NC_006677	2640824		Fwd	45	45	4400	GOX_RS13510	hypothetical protein	tttaggaattgcggcctgggccagaatctcggctTCTGCGagatcggaat	4.48
NC_006677	2643512		Fwd	49	49	4800	GOX_RS14085	hypothetical protein	cccggggcttacgatctggcccggagcgacagaaaCGATCAttcccgaaa	3.96	2643512	2643637	125
NC_006677	2646683		Fwd	30	30	2900	GOX_RS13555	hypothetical protein	acatcgatcgtcccgtcccaggtcgttccggttccgccaatCCGAAgaa	3.00
NC_006677	2648288		Fwd	32	32	3100	GOX_RS13565	hypothetical protein	gcggggtgatctgcccgacgacagtcccgatctcacccgcgaaattatcg	2.68	2648349	2648421	72
NC_006677	2668415		Fwd	35	35	3400	GOX_RS13690	hypothetical protein	gcccgaagagcgccatcctcgcgataagaagctgctgatacaggtagcat	1.04	2668573	2668685	112
NC_006677	2670275		Rev	28	28	2800	GOX_RS14095	hypothetical protein	tgatgtgtccgagacttgttgctgctgatttcaatgataggGTGGCCgtc	0.62
NC_006677	2679140		Rev	23	23	2200	GOX_RS13805	hypothetical protein	aaaatagccgctggcttgccgacataatctttcgggacCATGCCgctacc	2.98
NC_006677	2688550		Rev	47	47	4600	GOX_RS13870	valine--tRNA ligase	atcaggccttcattataaagggtaacgaaaaccttccggacagcacggga		2688387	2688127	260
NC_006677	2695174		Rev	24	24	2300	GOX_RS13885	glutaryl-7-ACA acylase	gaccgggctggacatcgatgatcttcactacaaaatccgcatcCGTTCCc	2.98
NC_006677	2704219		Rev	29	29	2800	GOX_RS13930	30S ribosomal protein S20	catgcgggacatgcgggcaacgttgcgctcacggcgaCGTTCGttctgac	4.58	2704053	2703603
