# Supplementary material for: RNAseq analysis of α-proteobacterium Gluconobacter oxydans 621H
Source: BMC Genomics. 2018 Jan 6;19:24. doi: 10.1186/s12864-017-4415-x (PMC5756330; doi:10.1186/s12864-017-4415-x)
Supplement: Additional file 8: Table S8. — List of nTSSs and novel transcripts. (XLSX 13 kb) [file 12864_2017_4415_MOESM8_ESM.xlsx]

## Sheet: Table S8
Table S8. List of nTSSs and novel transcripts.
nTSS: Hitherto unassigned intergenic TSS potentially indicating novel RNA transcripts (nTSS). In these cases, we checked the whole transcriptome data for mappings, which could represent associated novel transcripts. Only data where nTSS and whole transcriptome mappings indicate a novel transcript were considered further. Potential ORFs were searched using the Find Open Reading Frames tool (CLC Ge…
							ORF finder (Longest ORF)							Blastx
Reference	Position	Strand	No Read Starts	Coverage Increase	Coverage Increase %	Intergenic between	Start	End	Length	Sequence	Potential RBS	Amino acid sequence	aa length	Best hit	E-value
NC_006672	60242	Fwd	29	29	2800	GOX_RS00305 & GOX_RS00310	61060	61458	399	ATGCGATCGATTGGTGCCTTGGGGAAGGCGACGAATACCAAAGTCGAGACGATCCGCTATTACGAACGGATCGGTCTTCTGGCTCCGCCACAGCGGACCGATGGCAATTATCGCACTTATGATGATGAGGCACTCGCGAGACTGTCTTTTATTCGTCGATCTCGGGATCTGGGTTTTTCATTAGACCAGGTAAGAGCTCTATTATCCCTAACGGATCAGGGAACCCAGGATTGTAAGACAGTTGATAGAATTGCTCGTGACCATATGGCAGAAATTGAGCGCAAAATTGCGGATATCATCGCATTGCGCCATGAACTTTCTACGATGATAGAATCATGCGGGGGAGGTAATATTTCAGAATGCCGAATTATTGAAGCACTTTCTCCGTTTGATAATTAG	AGGCA	MRSIGALGKATNTKVETIRYYERIGLLAPPQRTDGNYRTYDDEALARLSFIRRSRDLGFSLDQVRALLSLTDQGTQDCKTVDRIARDHMAEIERKIADIIALRHELSTMIESCGGGNISECRIIEALSPFDN	132	MerR family transcrriptional regulator [Acetobacteraceae]	9e-92
NC_006672	60595	Fwd	1218	1218	121700	GOX_RS00305 & GOX_RS00310	61060	61458	399	ATGCGATCGATTGGTGCCTTGGGGAAGGCGACGAATACCAAAGTCGAGACGATCCGCTATTACGAACGGATCGGTCTTCTGGCTCCGCCACAGCGGACCGATGGCAATTATCGCACTTATGATGATGAGGCACTCGCGAGACTGTCTTTTATTCGTCGATCTCGGGATCTGGGTTTTTCATTAGACCAGGTAAGAGCTCTATTATCCCTAACGGATCAGGGAACCCAGGATTGTAAGACAGTTGATAGAATTGCTCGTGACCATATGGCAGAAATTGAGCGCAAAATTGCGGATATCATCGCATTGCGCCATGAACTTTCTACGATGATAGAATCATGCGGGGGAGGTAATATTTCAGAATGCCGAATTATTGAAGCACTTTCTCCGTTTGATAATTAG	AGGCA	MRSIGALGKATNTKVETIRYYERIGLLAPPQRTDGNYRTYDDEALARLSFIRRSRDLGFSLDQVRALLSLTDQGTQDCKTVDRIARDHMAEIERKIADIIALRHELSTMIESCGGGNISECRIIEALSPFDN	132	MerR family transcrriptional regulator [Acetobacteraceae]	9e-92
NC_006672	61033	Fwd	27	27	2600	GOX_RS00305 & GOX_RS00310	61060	61458	399	ATGCGATCGATTGGTGCCTTGGGGAAGGCGACGAATACCAAAGTCGAGACGATCCGCTATTACGAACGGATCGGTCTTCTGGCTCCGCCACAGCGGACCGATGGCAATTATCGCACTTATGATGATGAGGCACTCGCGAGACTGTCTTTTATTCGTCGATCTCGGGATCTGGGTTTTTCATTAGACCAGGTAAGAGCTCTATTATCCCTAACGGATCAGGGAACCCAGGATTGTAAGACAGTTGATAGAATTGCTCGTGACCATATGGCAGAAATTGAGCGCAAAATTGCGGATATCATCGCATTGCGCCATGAACTTTCTACGATGATAGAATCATGCGGGGGAGGTAATATTTCAGAATGCCGAATTATTGAAGCACTTTCTCCGTTTGATAATTAG	AGGCA	MRSIGALGKATNTKVETIRYYERIGLLAPPQRTDGNYRTYDDEALARLSFIRRSRDLGFSLDQVRALLSLTDQGTQDCKTVDRIARDHMAEIERKIADIIALRHELSTMIESCGGGNISECRIIEALSPFDN	132	MerR family transcrriptional regulator [Acetobacteraceae]	9e-92
NC_006673	23880	Fwd	77	77	7600	GOX_RS00950 & GOX_RS00815	24744	25424	681	ATGCCAACTATCGTCTTCGCTTCTCCGAAAGGTGGAGCAGGGAAATCTACAACAGCTATTCTTTTGGCGTCGGAGTTCGCACATAACGGTGCCTCCGTAACTCTAATTGACGCTGATCCAAATAAGCCGGTTGCCCGTTGGGCATCACTGCCCGGAAAACCGGATACGTTGAAGGTAATTGAAGACGTCACCGAAAAAACTATTATCAAGACGATTGACGGCGAAGCAGAAGAAAGCTCTTTTGTAATAGTCGACCTCGAAGGTACCGCGTCAAGAATGGTACCTTATGCAATGAGCCGTGCGGATCTCGTAATTATCCCTACGAGAGGTTCAGCCCTCGACGCTGTTGAGGCTGTTTCTGCTGTTAGAGAGGTCAGGCAGCAGGAAGAGGCATTTAGG…	no RBS	MPTIVFASPKGGAGKSTTAILLASEFAHNGASVTLIDADPNKPVARWASLPGKPDTLKVIEDVTEKTIIKTIDGEAEESSFVIVDLEGTASRMVPYAMSRADLVIIPTRGSALDAVEAVSAVREVRQQEEAFRINIPCAILFTCTSAAIRPRTLSAIEAEFRENGVPVFSVQVHERDYRAIFSFGGTIRTLDPKNARNLPSAAANVEALAREVIELLSSEQDVDR	227	ParA family protein [Gluconobacter japonicus]	5e-160
NC_006673	24061	Fwd	21	21	2000	GOX_RS00950 & GOX_RS00815	24744	25424	681	ATGCCAACTATCGTCTTCGCTTCTCCGAAAGGTGGAGCAGGGAAATCTACAACAGCTATTCTTTTGGCGTCGGAGTTCGCACATAACGGTGCCTCCGTAACTCTAATTGACGCTGATCCAAATAAGCCGGTTGCCCGTTGGGCATCACTGCCCGGAAAACCGGATACGTTGAAGGTAATTGAAGACGTCACCGAAAAAACTATTATCAAGACGATTGACGGCGAAGCAGAAGAAAGCTCTTTTGTAATAGTCGACCTCGAAGGTACCGCGTCAAGAATGGTACCTTATGCAATGAGCCGTGCGGATCTCGTAATTATCCCTACGAGAGGTTCAGCCCTCGACGCTGTTGAGGCTGTTTCTGCTGTTAGAGAGGTCAGGCAGCAGGAAGAGGCATTTAGG…	no RBS	MPTIVFASPKGGAGKSTTAILLASEFAHNGASVTLIDADPNKPVARWASLPGKPDTLKVIEDVTEKTIIKTIDGEAEESSFVIVDLEGTASRMVPYAMSRADLVIIPTRGSALDAVEAVSAVREVRQQEEAFRINIPCAILFTCTSAAIRPRTLSAIEAEFRENGVPVFSVQVHERDYRAIFSFGGTIRTLDPKNARNLPSAAANVEALAREVIELLSSEQDVDR	227	ParA family protein [Gluconobacter japonicus]	5e-160
NC_006673	24663	Fwd	51	51	5000	GOX_RS00950 & GOX_RS00815	24744	25424	681	ATGCCAACTATCGTCTTCGCTTCTCCGAAAGGTGGAGCAGGGAAATCTACAACAGCTATTCTTTTGGCGTCGGAGTTCGCACATAACGGTGCCTCCGTAACTCTAATTGACGCTGATCCAAATAAGCCGGTTGCCCGTTGGGCATCACTGCCCGGAAAACCGGATACGTTGAAGGTAATTGAAGACGTCACCGAAAAAACTATTATCAAGACGATTGACGGCGAAGCAGAAGAAAGCTCTTTTGTAATAGTCGACCTCGAAGGTACCGCGTCAAGAATGGTACCTTATGCAATGAGCCGTGCGGATCTCGTAATTATCCCTACGAGAGGTTCAGCCCTCGACGCTGTTGAGGCTGTTTCTGCTGTTAGAGAGGTCAGGCAGCAGGAAGAGGCATTTAGG…	no RBS	MPTIVFASPKGGAGKSTTAILLASEFAHNGASVTLIDADPNKPVARWASLPGKPDTLKVIEDVTEKTIIKTIDGEAEESSFVIVDLEGTASRMVPYAMSRADLVIIPTRGSALDAVEAVSAVREVRQQEEAFRINIPCAILFTCTSAAIRPRTLSAIEAEFRENGVPVFSVQVHERDYRAIFSFGGTIRTLDPKNARNLPSAAANVEALAREVIELLSSEQDVDR	227	ParA family protein [Gluconobacter japonicus]	5e-160
NC_006674	4076	Fwd	51	51	5000	GOX_RS00980 & GOX_RS00985	4101	4697	597	GTGTCTCGTAAAATTGGATATGCCCGCGTAAGCACAATTGGTCAGACACTGGATGTGCAACTTCAAGCCCTACAAGATTATGGCTGCACTAAAATATTCCGCGAAAAAGCCGGTGGTGCTGATGCAGAGCGCATCCAACTTCAGAAACTCCTGAAAGGTCTGTCAAAAGGCGAGATTGTTGTTGTCACCCGCATTGATCGTCTGGCGCGGAGCACGTTTGATCTGTTTGGAATCGTTAAGGAAATCACCCAGAAAGGAGCACAGTTCTGCTCCATAGCGGAACCGTGGGCTGATACCATGACAAGCACTGGTCGTCTGATGCTGGCTGTATTGGGTGGTCTTGCTGATGTTGAGCGGGACTTGATCAGAACGCGCACTGCGGAAGGACGATTACGTGCA…	AGGAT	MSRKIGYARVSTIGQTLDVQLQALQDYGCTKIFREKAGGADAERIQLQKLLKGLSKGEIVVVTRIDRLARSTFDLFGIVKEITQKGAQFCSIAEPWADTMTSTGRLMLAVLGGLADVERDLIRTRTAEGRLRATRRGVKMGRPAVIAQAQRHEIIRRRQNGETLKMIAQSYGISAGTVSRIVTGADSHRCRKQLTNEDQNRERHERGLPVTRMAAGCLEEERDAARERDDQRHIQRLATGVIDQRGPVQNRERHERGLPVTRMAAGCLEEERDAARERDDQRHIQRLATGVIDQRGPVQNRERHERGLPVTRMAAGCLEEERDAARERDDQRHIQRLATGVIDQRGPVLHQMKDEGCEKHHAQPFMDGMKRCRPPVEEQRHARDAGDNEEPGRQWGSVS…	432	transposase [Gluconobacter oxydans]	2e-140
NC_006674	4100	Fwd	20	20	1900	GOX_RS00980 & GOX_RS00985	4101	4697	597	GTGTCTCGTAAAATTGGATATGCCCGCGTAAGCACAATTGGTCAGACACTGGATGTGCAACTTCAAGCCCTACAAGATTATGGCTGCACTAAAATATTCCGCGAAAAAGCCGGTGGTGCTGATGCAGAGCGCATCCAACTTCAGAAACTCCTGAAAGGTCTGTCAAAAGGCGAGATTGTTGTTGTCACCCGCATTGATCGTCTGGCGCGGAGCACGTTTGATCTGTTTGGAATCGTTAAGGAAATCACCCAGAAAGGAGCACAGTTCTGCTCCATAGCGGAACCGTGGGCTGATACCATGACAAGCACTGGTCGTCTGATGCTGGCTGTATTGGGTGGTCTTGCTGATGTTGAGCGGGACTTGATCAGAACGCGCACTGCGGAAGGACGATTACGTGCA…	AGGAT	MSRKIGYARVSTIGQTLDVQLQALQDYGCTKIFREKAGGADAERIQLQKLLKGLSKGEIVVVTRIDRLARSTFDLFGIVKEITQKGAQFCSIAEPWADTMTSTGRLMLAVLGGLADVERDLIRTRTAEGRLRATRRGVKMGRPAVIAQAQRHEIIRRRQNGETLKMIAQSYGISAGTVSRIVTGADSHRCRKQLTNEDQNRERHERGLPVTRMAAGCLEEERDAARERDDQRHIQRLATGVIDQRGPVQNRERHERGLPVTRMAAGCLEEERDAARERDDQRHIQRLATGVIDQRGPVQNRERHERGLPVTRMAAGCLEEERDAARERDDQRHIQRLATGVIDQRGPVLHQMKDEGCEKHHAQPFMDGMKRCRPPVEEQRHARDAGDNEEPGRQWGSVS…	432	transposase [Gluconobacter oxydans]	2e-140
NC_006675	1676	Fwd	49	49	4800	GOX_RS01055 & GOX_RS01060	1784	2269	486	ATGACCTCTTTCGCTTGCCAGATTTGGACGCTCTCACAATCCAAACAGATCACCGCAAAAACGCATCTAGTTCTCCAAGCCCTCGCCAGTTTTCAGGGGCATCGGGGATTGTTCCCCTCGCATGAAAGCATCGCCGCCAGATCAGGGGCGTCCGTAAGAACCGTTATCCGGGCGCTAGAGACCGCTTATCAGCTTGGCATAGTCGAGCGGACCCGCCAGCGCGTTAGGCGTTCAGGGCGGCTTGTGAACGGCCCAAATCGCTATCGTCTGATCTTAACCGATCTGGAAAAGGCCAGAGTGGCGGCGGCTCATGCTGCCTTGCGATTGAAAGAAGCCCTTGCCCGTAGAAAACAGCGGATTCTTTCTAACTGCCATTTTGGCAGCGGATCTCATTCTCAG…	no RBS	MTSFACQIWTLSQSKQITAKTHLVLQALASFQGHRGLFPSHESIAARSGASVRTVIRALETAYQLGIVERTRQRVRRSGRLVNGPNRYRLILTDLEKARVAAAHAALRLKEALARRKQRILSNCHFGSGSHSQSDIFSYKPRSKNEWLDLIASWTGKPAPT	161	helix-turn-helix domain-containing protein [Gluconobacter oxydans]	2e-114
NC_006677	378622	Rev	2655	2655	265400	GOX_RS02910 & GOX_RS02920	378251	378421	171	ATGCTGCACTATGCGATTGTTTTCTTTATCATTTCCATCATTGCCGGTGTTTTCGGCTTTTCCGGTATTTCGGCCGCAACGGCTGGGATCGCCAAGCTGTTCTTCATCGTCTTCCTGGTGCTGGCAGTGCTGGCCATTCTCGCAGGTGTCGCGGGGCTGCACGCTCTCTGA	AGGAG	MLHYAIVFFIISIIAGVFGFSGISAATAGIAKLFFIVFLVLAVLAILAGVAGLHAL	56	no significant hit
NC_006677	562060	Fwd	32	32	3100	GOX_RS03805 & GOX_RS03810	562090	562632	543	ATGTCCGGACGCCTTTGCGATATCGTCGAGCGTCTGATCCGCCGAGCTGACCGTATAGCCCTGTGCCTGAAGGCGGTGCACGAGAGCGTCTGCATCCGTATGGACCAGAGGCGCCAGCAGCGTGAGCGGCGCGTGTTCCAGAACCGGGAGCGCCATGAACGCGGTCTGCCGGTTACCCGCATGGCCGCTGGGTGCCTGGAAGAAGAACGGGATGCAGCCCGCGAACGCGATGATCAGCGGCACATACAGCGTCTTGCGACGGGCGTAATTGACCAGCGAGGTCCAGTTCTTCACCAGATGAAGGATGAAGGGTGCGAGAAGCACCATGCTCAGCCATTCATGGATGGGATGAAACGCTGTCGGCCCCCAGTGGAAGAACAGCGCCACGCCCGTGACGCC…	no RBS	MSGRLCDIVERLIRRADRIALCLKAVHESVCIRMDQRRQQRERRVFQNRERHERGLPVTRMAAGCLEEERDAARERDDQRHIQRLATGVIDQRGPVLHQMKDEGCEKHHAQPFMDGMKRCRPPVEEQRHARDAGDNEEPGRQWGSVSVHECLEHVAFLCRHSAGRSLMSEKQGFKRGDTG	181	no significant hit
NC_006677	963728	Fwd	579	579	57800	GOX_RS05575 & GOX_RS05580	963847	963926	78	ATGATGATCAGAAAGAAAGCTCTGGTATTCGACGCAGTATTACTGTCCTGCGCTCTTGCCCTGTCCGCCTGCTCAGGCGG	AGGAA	MMIRKKALVFDAVLLSCALALSACSG	26	hypothetical protein [Acetobacter tropicalis]	7e-05
NC_006677	997643	Fwd	99	99	900	GOX_RS05725 & GOX_RS05730	997685	997822	138	ATGACGTCCATGACCCTGATCCACCTGATCGGCCTTCCCACCAGCCTGCTCGCACAGTTCTCGATGGTTGCTTTCGTTCCGATGATCGGCGCGCTGATGATTGCTACGGTTGCTTCCGACCGCGTTTCCGAGAGCTGA	CGGAG	MTSMTLIHLIGLPTSLLAQFSMVAFVPMIGALMIATVASDRVSES	45	no significant hit
NC_006677	1514381	Rev	146	146	14500	GOX_RS08115 & GOX_RS08120	1513923	1514093	171	TTGCTCCATCGCTGCCAGCCTTCCGAATGGTTTGAAGCTACGTGCTTCACTGTCCGGCCTCCACTTTATGTGGTTCTGGGCAATTGTGCAGCATTTACTTCATCTACTCGGTTGGATGTAATGATGGATGAGGGAACGCGTAATGCGTTCCCTCATCAACATTTCTTATAA	no RBS	MLHRCQPSEWFEATCFTVRPPLYVVLGNCAAFTSSTRLDVMMDEGTRNAFPHQHFL	56	no significant hit
NC_006677	1567237	Rev	31	31	3000	GOX_RS08385 & GOX_RS08390	1566836	1566997	162	ATGGCCGTACAGTTCGAAATGGGGCTACTACCCTTCCGGCGGCCTCGGCCTGATCGTGGTCATCGTCGTGATCCTTGTCCTGATGGGACAGATCTGACCCCAAAAAATCTCTCCACAAAAAAAAACCGCGCCCCTCCCGGAGCGCGGTTTTTTGTGCCCTGA	CGGTG	MAVQFEMGLLPFRRPRPDRGHRRDPCPDGTDLTPKNLSTKKNRAPPGARFFVP	53	no significant hit
NC_006677	1662029	Fwd	96	96	9500	GOX_RS08770 & GOX_RS08775	1662312	1662542	231	ATGCCCCATTTTTCCCGTTTGGAGGGCACGCTACCTCAATTTCATACGCATGCTTCGCAAACGTATGAAATCGCTACGCTTTTTTTCTTTTTTTCTTCTCTCTATCGCCGAATAAATTCGGCTCCCTTTTCGATACGTGACCGTAACACGCAACACCCCACCCTAACCGGGCGGGGGCGGAATATGGCACTTGCCCTGTATTTCATGTACGGAATCCGGAAAAAAAAGTGA	CGGTG	MPHFSRLEGTLPQFHTHASQTYEIATLFFFFSSLYRRINSAPFSIRDRNTQHPTLTGRGRNMALALYFMYGIRKKK	77	no significant hit
NC_006677	1662113	Fwd	27	27	1350	GOX_RS08770 & GOX_RS08775	1662312	1662542	231	ATGCCCCATTTTTCCCGTTTGGAGGGCACGCTACCTCAATTTCATACGCATGCTTCGCAAACGTATGAAATCGCTACGCTTTTTTTCTTTTTTTCTTCTCTCTATCGCCGAATAAATTCGGCTCCCTTTTCGATACGTGACCGTAACACGCAACACCCCACCCTAACCGGGCGGGGGCGGAATATGGCACTTGCCCTGTATTTCATGTACGGAATCCGGAAAAAAAAGTGA	CGGTG	MPHFSRLEGTLPQFHTHASQTYEIATLFFFFSSLYRRINSAPFSIRDRNTQHPTLTGRGRNMALALYFMYGIRKKK	77	no significant hit
NC_006677	1762740	Fwd	26	26	2500	GOX_RS09280 & GOX_RS09285	1762989	1763189	201	CTGTCCTTTTTCTTCGGGGGCGGGGAGCGCTCTTCTGTATTCAAAGCCCTTGCTTCGGGAGCGTTTCTTTCTCTGTCACGGAGAAGCGCTGTTTTCGGGCAATCTTTCACGTTTTCTGCAACAGGCGCGAGAAGGGAACTCTGTTCTGGTCAGGTCTGTCGACGGTTTGAGCCGGTACGGCAATGTTCGCCTGCAGCCTGA	no RBS	MSFFFGGGERSSVFKALASGAFLSLSRRSAVFGQSFTFSATGARRELCSGQVCRRFEPVRQCSPAA	66	no significant hit
NC_006677	1825729	Fwd	74	74	7300	GOX_RS09575 & GOX_RS09580	1825795	1825956	162	CTGTCGAACACTGTGAGATTCGAGGAAGATATGTCCGTATCCGTTCGTAGGCCCCTGCTGCGCCACATGGGTACCCGTGTCGTGAAAACCTGCTCCATCGGAGCATGGCTCTTTCTGGCCGCGACACCGCTGATCGTGGTGGTCTGCGCCATTCACGGCTGA	no RBS	MSNTVRFEEDMSVSVRRPLLRHMGTRVVKTCSIGAWLFLAATPLIVVVCAIHG	53	hypothetical protein [Neoasaia chiangmaiensis]	2e-07
NC_006677	2302245	Rev	30	30	2900	GOX_RS11765 & GOX_RS11770	2301747	2301941	195	ATGAAACCACTGTCGCCAGTCGCGACAAGTATTCAGGGAATGGCCCTGTCCAGGCGTCATTTCCTGTCATTTTTTCCTGCTCAATGCCTGAACTTTTCAGAAAGATTACCCCAGGAGAAAAGCGTTTTTACCAGTCGGCGCACATCAGGGATAAAATTTTTACAAAGCAAGTCACGCAACAAACTAACTAATTAA	no RBS	MKPLSPVATSIQGMALSRRHFLSFFPAQCLNFSERLPQEKSVFTSRRTSGIKFLQSKSRNKLTN	65	no significant hit
NC_006677	2342262	Fwd	33	33	3200	GOX_RS11940 & GOX_RS11955	2342644	2342748	105	ATGCTCCCTATATCGACGTGGGCCTTGGCACTCTGTTTCTCAGCCTTGTTCCATCCTTCCGGCCCGATACCACGATCCAGTCCCTGGCCGTCATCTGCTTCGTGA	no RBS	MLPISTWALALCFSALFHPSGPIPRSSPWPSSAS	34	no significant hit
NC_006677	2414980	Fwd	22	22	2100	GOX_RS12300 & GOX_RS12305	2415247	2415459	213	ATACGGAAAATAAACTGGAAAGCGGTTAGTAGCAGTCGTCAGGGCCTTTCTGACTGCGGCTCCACTGTCTGCACTACCCGCTGTCGCGCCGTAGTTCGCAACGTTGATTTGTTGTTCAAGCAAGGAAGAGAGAGGTTGTGTAATGCCATTTGCAGTCGTGACACGCTGAGTGCCATCCAGCATCTCGTTATTCGTATTTGCTGGAGGTCTTAG	AGGTG	MRKINWKAVSSSRQGLSDCGSTVCTTRCRAVVRNVDLLFKQGRERLCNAICSRDTLSAIQHLVIRICWRS	70	no significant hit
NC_006677	2441966	Rev	60	60	6000	GOX_RS12410 & GOX_RS12415	2441523	2441726	204	ATGATCCCGAAGGGCAGTCTCCATCCCATAGCAGAACCCAGCTATGTTCATCCCGACACACCCAGCGAAAATGCGATCGAAATGCCGGTAATGGTTAGAGCGCGCCCCTGCTGTGAACGTGTCCCCATCTTGCGCATACAACTCGCCAGCCAGGCGGGCTTAGAGGTGGACCCGTCTGTTCGGACAGTTTTTGGGTTTGAATAA	no RBS	MIPKGSLHPIAEPSYVHPDTPSENAIEMPVMVRARPCCERVPILRIQLASQAGLEVDPSVRTVFGFE	67	no significant hit
NC_006677	2633847	Fwd	26	26	2500	GOX_RS13455 & GOX_RS13460	2633860	2634027	168	CTGCGCACATCCCGCGCCGCGCCGATCATGGCGAGCGTGATGCCTGAGAGCAGGGGGACGAGGATGATGGCAATGGCGATCAGTTCTTTGAGCATGCCCGCACCTGATCGCGTAGGCCGATATAATCCCCGATCCAACGGATGGTCTGTGGCTGAGGATGTGCGCTGA	CGGTC	MRTSRAAPIMASVMPESRGTRMMAMAISSLSMPAPDRVGRYNPRSNGWSVAEDVR	55	no significant hit
