# Supplementary material for: RNAseq analysis of α-proteobacterium Gluconobacter oxydans 621H
Source: BMC Genomics. 2018 Jan 6;19:24. doi: 10.1186/s12864-017-4415-x (PMC5756330; doi:10.1186/s12864-017-4415-x)
Supplement: Additional file 9: Table S9. — List of primary sTSSs with −-10 and −-35 regions of promoter motifs predicted by Improbizer within 50 bases upstream of TSSs. (XLSX 100 kb) [file 12864_2017_4415_MOESM9_ESM.xlsx]

## Sheet: Table S9
Table S9. List of primary sTSSs with -10 and -35 regions of promoter motifs predicted by Improbizer within 50 bases upstream of TSSs.
Reference	Position	Read Starts	Strand	Next locus tag downstream	Distance to downstream locus	Improbizer Score (-35 region)	Spacer length (between -35 and -10 region)	Improbizer Score (-10 region)	Distamce between -10 and TSS	50 bp upstream sequence relative to TSS with -10 and -35 region in upper case letters
NC_006672	1481	36	Fwd	GOX_RS00010	187					ccagggcgcgggccgcgtgcggccgaaccattgtggcggccggacggcct
NC_006672	4146	30	Rev	GOX_RS00020	6			3.23	10	cgtcagcaacatcgaacatatcgaaagctcgtccTATTACggacgcggta
NC_006672	6619	20	Rev	GOX_RS00045	240	2.67	20	1.69	5	gtctgagatgaggCGGAAGctgtcgctgtcatagcgccgGTTGGCcagca
NC_006672	9166	65	Fwd	GOX_RS00055	73	3.2	18	2.24	6	aaaggcgctggcggATGTGCgagcgctgcgaagtgagtTACTTGaagcgt
NC_006672	14408	24	Fwd	GOX_RS00080	215	5.35	17	4.02	7	gtggtctgctagtcTCGACCagcaagccaattccgacTAATGAcgatgat
NC_006672	25714	20	Rev	GOX_RS00125	39			1.74	10	agctcttccgatcctctccttcctccactgacatCAGGGCcgcagcgcgg
NC_006672	29537	43	Rev	GOX_RS00160	6	1.68	18	3.2	7	ctacgcccgccacCGCAAAgcgtgagggctatttcacCAGCACcacgatg
NC_006672	41218	24	Fwd	GOX_RS00215	285	4.65	18	0.27	4	tcatctttctcctttcCTGACCctctccggcaaccgcggcGTCGTGctgg
NC_006672	41395	22	Rev	GOX_RS00210	230	1.85	17	2.88	5	aagtcagccacgacaaTACATTactccggataacagcgtCTTCACacttg
NC_006672	43411	37	Fwd	GOX_RS00230	280	1.6	20	2.19	3	atctctggttcttcaAACATCcttgcgacggcctttcgggcGACCGGggt
NC_006672	47151	92	Rev	GOX_RS00240	26	5.13	17	2.45	6	aaagcaacgaacacaTCGACAaggccctgatgatgtgtGTTTCTgagctt
NC_006672	49343	27	Fwd	GOX_RS00255	179	6.11	21	3.55	3	ccgaagcacctgctTTGAAAcccccatagcggtggcggcgtCAACATagg
NC_006672	49428	29	Rev	GOX_RS00250	1			4.19	8	tgttcctgtgtccactggctggcagtggcggaacagCATAAGctggcggc
NC_006672	51024	26	Fwd	GOX_RS00270	174			2.82	11	ctccgccacgagatgtttcacccgctcgactgcCATTGCaccaccatgct
NC_006672	53219	39	Rev	GOX_RS00280	48	2.11	20	1.23	4	gccttaaagggcagTTTCGGcggcagcagacgtttcctcgCTTGCGcatc
NC_006672	62242	37	Rev	GOX_RS00310	22	6.65	18	4.94	6	tggctacttttagcTTGAAAcagaagtggccgaaggtgTATCTAcaatgt
NC_006672	69172	488	Rev	GOX_RS00330	25	6.28	20	4.02	4	gatcatgaccgggcTTGCCAgagaccttctggcggactgaTATTTCtcac
NC_006672	72864	54	Fwd	GOX_RS00350	51	4.77	17	3.26	6	gagcggggcaccctaTCGCCTgtttcggcgtatcattcTAGGCTtgtcga
NC_006672	74581	54	Fwd	GOX_RS00360	22	2.14	16	2.65	9	tcatccgtgaattTCCAAAagggctttaagggcgtGACGCAgaagaaagt
NC_006672	77574	31	Rev	GOX_RS00365	97	2.58	20	3.33	3	tccacattcaccgaaGAGATGcagcgctttgcctgcgaggaGATTTTccc
NC_006672	78172	34	Fwd	GOX_RS00375	29	5.17	17	4.37	7	gccatcccgaaccaTTGTCCggaacacgcggaaacgtTAGTAAgttgagt
NC_006672	88597	37	Rev	GOX_RS00430	272	2.55	16	5.62	6	cgaggacgggttttatGGGCAAggttacgcggaaacggTATGCGgcagag
NC_006672	88725	120	Rev	GOX_RS00435	92	2.47	18	3.14	6	agcgccgccaatctGCGAGAggctcacgccctgatcgaGAGCGGtcaggc
NC_006672	99979	57	Rev	GOX_RS00485	268	4.57	20	3.01	3	cggacgctttcgaggTTGTTGcagcgcccgaacggaggcacGATGCCcgg
NC_006672	109359	63	Rev	GOX_RS00535	44	1.73	17	2.99	5	acatccccttcctttaTTTTATctcaggatggaaaccgcTTTGGAggttc
NC_006672	120139	28	Fwd	GOX_RS00590	94			3.4	10	tgtgctgtcaccatccaccgcttcgacccaaccgTATCGCactgtcggtg
NC_006672	128311	21	Fwd	GOX_RS00630	256					acccgtctgtcaccggctccattcctctctcgtctcttccttcaagcgag
NC_006672	141950	28	Rev	GOX_RS00685	24			2.8	9	ggcagtgtcctggagcagctctgcgaacaggttgcGAGGCTtgagcgcgg
NC_006672	145635	25	Fwd	GOX_RS00705	280			3.65	10	catgtagagcatgaccatcgcaaagcccaaccggGATGTAtcaccacgac
NC_006672	146427	24	Fwd	GOX_RS00710	217	4.02	17	4.56	6	aaggaactgcgccggATGTACgacaccggcgattactcGATCAGcgatct
NC_006672	152236	41	Rev	GOX_RS00735	160	4.14	19	4.25	6	ccctccttttttgTTGCTCgccctcaccgccgggcgcaCATAATcccggt
NC_006672	159392	29	Fwd	GOX_RS00790	21	5.97	17	4.07	6	ggttaggcatcggccTTGCTAcgaaaaaccgatggtgtTAGACAggcgag
NC_006673	2311	33	Fwd	GOX_RS00830	210	2.3	19	2.39	4	cattactccggttaaCAGCGTcttcacacttgctgcacggTTTTTTcaga
NC_006673	2370	35	Rev	GOX_RS00825	185	2.95	20	5.22	5	gcgaggacacggaCGGACCcaccccttgccgcacagggcGATCCCgtggt
NC_006673	4943	23	Fwd	GOX_RS00845	29			4.55	8	cgcccgaatagcggcgttcgttcagccttcctgctgTATGATgcggttcg
NC_006673	5554	22	Fwd	GOX_RS00850	23	6.42	18	3.35	5	aactcgatatttggcTTGCCGctcctaagtaagttctgtTACGTAttacc
NC_006673	6270	84	Fwd	GOX_RS00860	19			4.74	8	ctggcgccatgaggcttgtactcccgtttgatctgtGATGTTttctctct
NC_006673	8341	118	Rev	GOX_RS00865	22			2.14	8	tgcaggaaccttccaaactatcgacaccatcaggcgTTTCTCctgcatct
NC_006673	9683	38	Rev	GOX_RS00870	245	2.57	18	5.07	7	tcgtgcaaccatgAGGATCggactggccaatatcgtcTATAATatgcgcc
NC_006673	12514	32	Fwd	GOX_RS00890	26	5.15	19	3.44	4	gacaggaggaacttaTGGCAAtgacgcataaaatgacctaCATTGTaaat
NC_006673	16611	1118	Rev	GOX_RS00910	185	3.86	17	4.61	6	aaggccagctagggcCTGTTAgatcttgaatttcttccCATATTgtaggg
NC_006673	19531	23	Fwd	GOX_RS00935	117					atatatcccgagcgcctcgacattccctctttccacggcggccatgctcg
NC_006673	20892	25	Rev	GOX_RS00940	92					cgagcctgcgatgtgaagatggctgagcatgaacgcctccgcgaaaccag
NC_006674	3955	49	Rev	GOX_RS00980	33	5.23	16	3.91	7	tgataactatttttcTTGTTTtttctcgagatatggcTACAAAatgatgt
NC_006674	8450	106	Fwd	GOX_RS01005	0	6.79	17	4.94	6	cttttatcggccttcTTGAATaaggatcaggtagtgtgTATGATgtgtaa
NC_006674	10508	296	Rev	GOX_RS01025	226			1.54	10	agctcggtgaactggtcgaggcgacgggagccgaTACCCTgtcgatcgag
NC_006674	10803	99	Fwd	GOX_RS01035	0	3.92	16	4.24	9	tatacgtcacttcGTGACGtgcgcttaagtggtgtGATAAGatcgcgtcc
NC_006674	13930	1582	Fwd	GOX_RS01040	12	3.01	19	5.81	6	ggggatgtaaaacAGGAGAcgtacagaaaactgtacgtTATAGTgggcgt
NC_006675	84	59	Fwd	GOX_RS01055	59	2.94	17	4.32	5	caatatcgccgcagcaAGGCTCtggatcagatcttttgtCAACGTgacct
NC_006675	3120	847	Fwd	GOX_RS01065	272	2.22	17	2.69	7	agatagcccgcaccGAGCGTctagcacgtctagcaggGAAACCcgctctt
NC_006675	5198	300	Rev	GOX_RS01070	24			4.74	8	gttctaaaaacctcttggtattgaggcctacgctgtGATTCCatttttct
NC_006675	6154	98	Fwd	GOX_RS01080	87			2.39	8	actgcggcgagacagacagatggccgagaaaaaaacGATCGTacaccttt
NC_006675	10684	20	Fwd	GOX_RS01115	138	4.95	18	4.19	6	ccgacctgataccgTTGCGAtactcttctgagaccctcTAATATcgacag
NC_006675	13076	27	Rev	GOX_RS01125	22			4.38	10	ctgacctaaaatgagttgagtgatttcagcaggtTATGATtcatgggttt
NC_006676	1178	27	Fwd	GOX_RS01135	248			3.48	10	cgttgatttcgtgttccgtcatgggcgggttgttCATAGCctgcgccttc
NC_006676	1266	660	Rev	GOX_RS01130	75	3.47	18	4.27	5	gccgtaggccgccgaAGGCGTccggtcgggccgcgtccgGATCGCtaagg
NC_006676	1544	20	Fwd	GOX_RS01140	97	3.55	20	2.37	4	gcaaatctgggtgcCAGACAcccgcgcaaaaggcttcgacGAGGAGtgcc
NC_006677	22	72	Fwd	GOX_RS01145	148	5.97	17	5.17	6	ccttcgtgttccagcTTGCTTcgggctgagcggacgccTATTCTgggggt
NC_006677	1658	24	Fwd	GOX_RS01150	27	3.06	16	3.24	9	ccgatccctctctTTCCCGaggggcgggggtctgcTAGGTTctctcaatt
NC_006677	2660	25	Fwd	GOX_RS01155	163					atgaggagctggatgaaaatgcagtttcctacgacgctgcgccgatcgag
NC_006677	6240	57	Fwd	GOX_RS01165	206			3.2	8	ttcggtcccgcagccgtcatggagcgcatcctgcttCAGGGCcgtcgcgg
NC_006677	7163	48	Fwd	GOX_RS01170	179			1.77	6	cccagccgggatccgtctggttcaggaagattgatggtCTGGGActtgtc
NC_006677	24695	24	Rev	GOX_RS01220	20	4.49	20	2.27	3	gtgcggcgctcctgcAGGCCGtgcatgaaagcctgacggttCAGGGCgtg
NC_006677	25471	21	Rev	GOX_RS01225	134			2.82	9	gtcgattatgcctctccggtcattgcgccagtgacGAAGGGtcaggtctg
NC_006677	30778	76	Rev	GOX_RS01255	30	5.6	18	4.02	7	cctggtctccatcTTGACCgggcggtcaagggaggacTAACTCccgttct
NC_006677	34626	30	Rev	GOX_RS01270	75					aataagatgtttttacgggtcgcattgtccggggtgcccgtggcatttga
NC_006677	36497	25	Rev	GOX_RS01285	205	4.52	16	5.26	7	gtgacgaaaaaccgtTGGCTTgactgacggaacttggTATTGCtaaagcc
NC_006677	37419	65	Fwd	GOX_RS01295	14			3.15	10	aggcctcgcgcaaaagatcatctttggccatcatCATTCAagcgaacctg
NC_006677	37651	24	Rev	GOX_RS01290	249	5.13	16	3.64	7	ccacacagggcataaTCGACAtcgaagcggccgaccgGAAGCGggatcgt
NC_006677	45145	60	Fwd	GOX_RS01330	138	2.93	19	1.35	6	tcgggcatggacaTCGCGGataaggctccagtacgtgtCTGGCGttgcgc
NC_006677	48320	48	Rev	GOX_RS01345	105			4.69	9	gcttgtggatgacgtgctgacgacagggtccacggCATCGGcctgcacga
NC_006677	50910	23	Rev	GOX_RS01360	289					aagctggtcgaggtcaagggactggtcgagaagccggctccggaagatgc
NC_006677	55329	33	Fwd	GOX_RS01395	82					cggcaggaacgcttccgtcaggccaccatcgccactctgcgcgccatggg
NC_006677	59354	21	Fwd	GOX_RS01410	145	5.09	20	3.95	4	ttgttttttcccacTTGTTCgccgaagagtcttcatccttGATGATggag
NC_006677	59424	67	Rev	GOX_RS01405	27	3.37	17	4.61	7	ggacaggagacgttAAGACTgtattagggaatggggaGATAGAgtgacgg
NC_006677	64008	21	Fwd	GOX_RS01420	36	4.78	17	2.54	6	agttcccgcagtctcTTCCATcccatttcgacaaagaaCAGCGCaacgaa
NC_006677	64154	62	Rev	GOX_RS01415	282	5.33	17	3.47	6	tcgccgggcgcgagaTTGTATccgtctgcgactgtgcgCAGAATacgccg
NC_006677	66278	24	Fwd	GOX_RS01425	19	2.87	16	1.83	8	acctcttcggatcgCCGATCcctgctttttcgtctgCTTCTGcccgcgac
NC_006677	72266	23	Rev	GOX_RS01450	0	6.07	20	3.86	3	gtctgatgccggttaTTGCATttcagggccgtcccggcgccTATTCCgat
NC_006677	78152	31	Rev	GOX_RS01475	93	4.74	19	0.85	4	acctgcggctccgggCTGACAgctgcgacgatcgtggcggCTGTGGcgat
NC_006677	79941	20	Fwd	GOX_RS01490	163	3.99	17	3.6	7	tcacgtcatccgccCGGCCTtcatcgcccgcggtgccCAGTTGccctatc
NC_006677	82271	39	Fwd	GOX_RS01500	87	3.94	16	4.71	8	cgcaaagatggaggATGCGCcagcccccgtccttgcGATAGGatcatctt
NC_006677	82363	30	Rev	GOX_RS01495	215	3.15	16	2.39	7	acggcgtcagggcccGCGAGTtcggtcaggaccttgcGTTCGGtccggtc
NC_006677	85090	46	Fwd	GOX_RS01510	142	1.24	18	4.84	6	accgacgacacgtgCACACTttttaaaccctgatgtggGATCAAggcgga
NC_006677	85271	34	Rev	GOX_RS01505	16	5.72	18	4.29	6	gatgaggagagcgcTGGACAggatggcacgccagtgtcTAAGTCctgcac
NC_006677	86661	39	Rev	GOX_RS01515	192			2.34	9	aggctggcgcgaagctggtcggtttcgagcgcttcCAGCTCggtgaaggc
NC_006677	88530	51	Rev	GOX_RS01525	121	5.75	17	5.64	6	ctctgctgacaggtcTTGCGTctgtgggcattttccgcCATATCgcgacc
NC_006677	92797	114	Rev	GOX_RS01535	10	2.34	18	3	6	tggcgacgctgtatCCGTCCtggcgggcggcgagaaccGATCCGatcgag
NC_006677	95215	29	Rev	GOX_RS01545	7	2.78	16	3.07	8	cgggctggccttgtGCGCCAgaccgcttcgggcatcTATGCCtggctgcc
NC_006677	97981	51	Rev	GOX_RS01555	112	5.75	19	3.58	4	cggttggcaccccgcTTGCGGttcagcgttgtgaaacctaTATTACaggt
NC_006677	99150	60	Rev	GOX_RS01570	79	5.36	16	4.9	6	tctgcgattctagcagTTGACGcgggcaaaatccgcttCATAGTgcggcc
NC_006677	103255	91	Rev	GOX_RS01580	60	5.62	18	4.36	6	tttgggctccggggTTGCCGaaggctctgacctcggccTAAAGTtaaagt
NC_006677	104075	49	Rev	GOX_RS01585	36	6.1	17	4.93	7	cctgcctgctccctTTGACGgaacggcatgtcgggtcCATGTTagggagc
NC_006677	114749	45	Rev	GOX_RS01635	3			3.11	7	gaggcggcagcgtgagcggaaccccaaccgtgacgcaGAACGCtgttccg
NC_006677	115614	20	Rev	GOX_RS01640	59			0.83	8	ctgatcgtcaatggtttctgccgcgaggtgctcaagGAGCTCccgatgga
NC_006677	118898	33	Fwd	GOX_RS01660	114	3.74	18	3.38	4	acccatgccgacgagcAGGCCGccggccatgaacctgggcGAGAAAcctg
NC_006677	126675	746	Rev	GOX_RS01680	62			5.38	8	agctctcgggggttgACGAAGcccccaagcatacgtCATAAGccgcgcct
NC_006677	132464	63	Rev	GOX_RS01715	0			4.07	8	ttaatgattgattcctttgactgttctgaacgtcatGATACGcaagtgac
NC_006677	133528	30	Rev	GOX_RS01720	15					ggggctcccgagcctgtcgctcccgccgctgccaaggccgcccctgaacc
NC_006677	134551	69	Rev	GOX_RS01725	40	2.59	19	4.45	5	cgtgacatcgcggcCTCCGGgccttacgccctcgccgtcGATGCAatggg
NC_006677	135015	20	Rev	GOX_RS01730	102	5.61	17	4	7	atcccacgtctgacTTGCGGgttgccccgggctctgcTAGAGCcgcccgc
NC_006677	139433	38	Rev	GOX_RS01760	37	6.79	17	2.95	6	ttcattcaggaacgcTTGAATggattattcccaacgcgCACTCTgggaca
NC_006677	139521	182	Fwd	GOX_RS01765	64	4.22	18	4.63	7	gttcctgaatgaaTTGCGTtccccgcgaaagatgtgtTAAGGGcaccatc
NC_006677	143921	556	Rev	GOX_RS01780	14	1.91	16	5.64	6	ccaagcgttcttaaacCTCTCCttaagaccttgcccgcCATACTggacac
NC_006677	145564	30	Rev	GOX_RS01785	233	4.68	18	3.23	5	gccatcctgacgaacTTCATGctcaacaaccgcttcaccTATCATgaccg
NC_006677	146868	47	Fwd	GOX_RS01800	194	2.66	17	2.35	7	acacgtcgcaggcaGGGCGGcgcggaaatgccggtccGACGGGcgagttc
NC_006677	149852	38	Rev	GOX_RS01815	37	6.78	17	3.57	6	tcgatcgcgaaggccTTGACGgagccgttgcgattttgCAACTCtgatgg
NC_006677	150950	22	Rev	GOX_RS01820	150	2.04	18	2.9	4	gccgttctgccctggcGCGCGAgatcggtcttggacgcaaGATCAGtgcc
NC_006677	152850	203	Fwd	GOX_RS01835	64			2.57	11	atttccgctctcgccggataatgctgttagggcTAAGAAactcacgcaat
NC_006677	155429	299	Fwd	GOX_RS01845	68	3.25	20	3.84	5	ccgtgttccaattCTGATTgggcgacatggagccaacgaCAAAAAgcgac
NC_006677	156978	138	Fwd	GOX_RS01860	241	3.25	17	3.56	8	aacactgctgcatCTGATCgacggcacagaaagccaGATCGTcaagcact
NC_006677	159526	33	Fwd	GOX_RS01875	68	6.78	17	2.72	6	tgcagggcccgtcccTTGACAggaagggccctgacaggGAACTAgacggt
NC_006677	163282	22	Fwd	GOX_RS01890	63	5.07	18	4.63	7	tgacgatatctgtTTGACGtcccatgaaatcccatgaTATCCCagtcaag
NC_006677	165474	25	Fwd	GOX_RS01905	203			3.51	7	ccatcctgctccgctcatggttgccgcctggcaccccCAGACCgtgcatg
NC_006677	171297	339	Fwd	GOX_RS01925	292	3.51	20	2.92	3	gatcggcgcaggcctCGGATTcctgtggttcaacgctccgcCAGCCGccg
NC_006677	175181	27	Fwd	GOX_RS01940	86					aaagctcgaaaacgcagcaaaagccgctcatctgtgcgcgcgccctcatg
NC_006677	177494	59	Fwd	GOX_RS01950	120	2.3	17	2.27	4	caggtcagcgaaaagcaCTGCAActtcctgctcaatctggGACAGGccag
NC_006677	183642	141	Fwd	GOX_RS01975	19			5.07	8	agacacatggcaggtctttcgtcagcgcattcccgtGATATAagacgagc
NC_006677	191538	148	Fwd	GOX_RS02020	127	2	22	3.1	4	ccatgcttctgcATGAGGgttgcggccagaagacgcgcgtCACGATggag
NC_006677	195591	42	Rev	GOX_RS02040	32	5.09	17	4.66	6	aaagcggcccggacgTTGCGAcgagaggcaatccggtcGATACTggtcct
NC_006677	195599	51	Fwd	GOX_RS02045	63	4.11	17	4.99	6	tgttctgacatggtgTTCCCCaagcgggcggagttcgaTATGTAggacca
NC_006677	196073	50	Fwd	GOX_RS02050	252	5.2	16	3.42	7	gtgacggcaagatcgTGGACAagaaggtcttcaccgaCAGCTTccgcttc
NC_006677	199014	33	Rev	GOX_RS02055	162	5.1	17	4.03	6	tcgcttattgtcctgATGACAgaatgccggtgaagtgcTAGGAAactcgc
NC_006677	201169	31	Fwd	GOX_RS02080	41	5.77	19	3.58	4	gtttttttcaaacgcATGACCtttcgtcaaaactgggcttTAATCAtctg
NC_006677	211489	23	Rev	GOX_RS02130	189	2.44	19	4.06	5	gggctcgggaactaCGGTTCcggagatcaaccgtctgctCAAGCAgttca
NC_006677	216138	21	Rev	GOX_RS02155	61	4.46	20	4.45	4	cccgttttcatattTCGCAAccttcgctctgcggtacggtTAAACCttga
NC_006677	218060	60	Fwd	GOX_RS02170	91					acacccctgatgccacactgaggcctcatgcctcccgggcgccacggtat
NC_006677	223009	49	Rev	GOX_RS02175	59			2.8	9	agcctacctgccacagaagaacatcagcgtcgctgGAACCAtcatctttt
NC_006677	224265	43	Fwd	GOX_RS02185	13	5.1	20	1.84	3	gaaaaggggatgcccATGAGCaagcgtttcggacccaaggcCTTCTTgat
NC_006677	235137	20	Fwd	GOX_RS02235	237			2.05	8	aactggtctgtcagcgtgtccaccacgccgcagaaaTATCCGcccttcaa
NC_006677	237983	26	Rev	GOX_RS02240	48			3.35	9	gaaggttgtcataaaaatggtgatcttctcatggaCAATAAagggctttg
NC_006677	245354	22	Rev	GOX_RS02280	141	6.43	16	4.26	7	tctacaacgtttacaTTGAACatcgggccggacagtcTAATATaggtcgt
NC_006677	245978	405	Fwd	GOX_RS02295	138			2.91	8	aaccgctttatcgtcctgcccattacctgtctcgttTACCGCcacgatct
NC_006677	245982	35	Rev	GOX_RS02285	232	2.23	16	2.34	9	ctgtattgggcatTTTAATcgggcatttactggcaGAATGAgtgcatgaa
NC_006677	246043	132	Rev	GOX_RS02290	56	1.6	18	4.03	4	agggatgtccttgaccCCGTGCcgggatcgggtctttcctGATGGTcttg
NC_006677	249362	21	Fwd	GOX_RS02320	52	2.56	17	2.37	7	gaggcaggcgctcgGCGATCcggcccggatcagcagaCAATACggtcatg
NC_006677	250864	27	Rev	GOX_RS02325	46	1.54	21	5.13	4	tgtgaagggcaggGGGCTTgggacatgacggcggacaggtCATGTCagac
NC_006677	250988	72	Fwd	GOX_RS02330	46	5.97	18	4.16	5	acgcgccccttggccTTGCTTccagcccccgtgcggcgcTAGAAGcccac
NC_006677	253223	29	Fwd	GOX_RS02345	61			4.55	9	ggagacactgcacctgctgaccggctggatgttgtCATCGAgacaaatcc
NC_006677	254140	32	Fwd	GOX_RS02350	284			3.15	8	cgaggaaaaccgcgtccgcgaactgcacatgctcgaCAGCCTgcaggagc
NC_006677	257226	21	Fwd	GOX_RS02360	97			2.55	10	ctaagtgttatggtggtgacatttcccgtaagcgCAAGCTtctggacaag
NC_006677	263023	64	Fwd	GOX_RS02380	0	2.81	17	4.14	7	cagacgcagttttaATCCTTttttcatgccttccgggCAGGCTgtcttgc
NC_006677	264601	82	Rev	GOX_RS02385	196	4.54	18	4.55	6	ggtgggctgtcagaTCGATAcgaggaactgcgtaccgaGATGCGgcagga
NC_006677	265249	38	Fwd	GOX_RS02400	32	5.37	17	4	7	cccatgctcggggcTGGCAAaacctgtcttctgcctgTAATCCcctcgct
NC_006677	269268	37	Fwd	GOX_RS02420	3	5.19	18	5.44	6	ccgcgcttttccttTGGAACtgcgggtcttccccgtgcTATGGCtccgcc
NC_006677	272994	22	Fwd	GOX_RS02440	0	5.83	18	3.38	6	tgccaagcccggccTTGCTGaaacgcctctgaaaatgcCACAACgacagt
NC_006677	275931	28	Rev	GOX_RS02450	162	3.3	17	3.88	8	aaggccgcgcggaTGGCGGatcgcaatctggtgcagGATGTCcggctgtt
NC_006677	279825	34	Rev	GOX_RS02465	65	5.12	18	3.33	5	aaccgtccgcagaagATGAAGcgcaccaaccgtggtcccCAGACCatgac
NC_006677	280118	1802	Rev	GOX_RS02470	141			3.24	9	cacgtcgtcgtgacTTGAGGaaaggaaggacttatGATTGAgcgttcaag
NC_006677	283558	91	Fwd	GOX_RS02485	52	6.29	18	4.38	6	cgctacaagaccgcTTGCACgccgctcgcaacgtattgCATTCTtttctg
NC_006677	289412	29	Rev	GOX_RS02510	236			3.77	9	gacgtgtttcgagcgtcaggaggcgcagcagactcGATTTGccggctccg
NC_006677	290068	26	Fwd	GOX_RS02520	23	2.67	18	3.13	5	cggcctgcgctccggCAGCCTgccgcttctggtcgcactCATGACcctgc
NC_006677	292814	82	Fwd	GOX_RS02535	27					tcgaccgcctgaacggcacacactctgcctcggccgcgtcgccttatgat
NC_006677	293856	61	Fwd	GOX_RS02540	89	4.99	18	5	6	tacccagaaggcaaTCGACAtgtttggcttgtcggctcTATTCTtggcgc
NC_006677	297247	47	Fwd	GOX_RS02555	22	6.33	16	0.31	7	agaaccggaatcggcTTGATAtcgagtggcatgactgTTCCCCttggagt
NC_006677	298061	176	Fwd	GOX_RS02560	29	3.99	17	4.59	7	agcagaaaacctgcCCGAAAaacgccttctttgtggcGAATTCttgaccc
NC_006677	300744	172	Rev	GOX_RS02570	73	5.67	16	5	6	tttgtcccccgacggcTTGCCGtgacacggtttcgcgtTAAAGCagatgg
NC_006677	302827	275	Rev	GOX_RS02580	60	0.46	18	4.05	3	ctgccggcgtttgcgcgGGGAGAgcggggcatggtggccgtGATGCAggc
NC_006677	307459	41	Rev	GOX_RS02605	19	3.08	17	1.87	5	cagcctgaagtttcgaGGGAACagccggctgatcctgtcGTTGTCtgaag
NC_006677	315105	30	Fwd	GOX_RS02650	53	4.62	17	2.89	7	ggccctgaccgggcTGGTCTccctgttcgacttcatcGATCTGctgcgcc
NC_006677	315863	50	Fwd	GOX_RS02655	233	2.46	18	3.97	4	tccggcacagacttcaTTTCCAgtcgctactggcccttccCATTCTggcc
NC_006677	326118	95	Rev	GOX_RS02695	40	6.78	17	2.8	6	tttggggcgccaatcTTGACTtcgggcgcaggatcgacCACCTGcacgct
NC_006677	328355	23	Fwd	GOX_RS02705	80	3.95	17	5.67	6	tttgatatccatcaaTGGTTTccaccccgaagaagcgtCATGGTggcgct
NC_006677	329526	43	Fwd	GOX_RS02710	132	2.64	18	2.94	5	gacttcacggacgaaGTCATCtccggcaccgcgctcacgCATGACggcta
NC_006677	329970	85	Fwd	GOX_RS02715	14			4.19	8	tgctggccatgttcaaacccagcacgaaacccgcagCATCGGctccggca
NC_006677	331300	28	Fwd	GOX_RS02720	130	4.13	18	5.67	5	cgtcaggtcttcgtcATCAAGcgcggcatgggcatgggcTATTCGgcagt
NC_006677	337918	49	Fwd	GOX_RS02755	35	3.76	18	2.67	5	gttcaggtttcaaacCCGCCCggagaccacagttctagcGAAAGTcattt
NC_006677	339336	46	Rev	GOX_RS02760	68	4.87	17	5	6	acaggggctgccggaTTGTTGcaaaccggcttttgtgcGATTTTgccgcc
NC_006677	339559	24	Fwd	GOX_RS02765	41	2.4	17	2.82	5	ggcagccagcaacgggGCGACCatggacatcgacagaatCATCGAaaaag
NC_006677	341051	31	Fwd	GOX_RS02770	7			3.66	8	gactattccggcgcacaggcctgcaaggccctgcgtGAGGAAggctatcg
NC_006677	344960	51	Fwd	GOX_RS02780	40	6.29	17	3.64	7	cataccgccccaccTTGCAAaaaaccccggcaaacccTAGGTTgtctggc
NC_006677	347091	666	Rev	GOX_RS02790	100			5.13	8	ctggacgagcacggcTATATCgttccgggcctcggcGATGCGggtgaccg
NC_006677	348247	46	Fwd	GOX_RS02805	27	3.33	20	3.76	4	cttaagctgtcatgACGCAAcccgacacgaagacgcccgtTAGGGAttgc
NC_006677	351471	36	Fwd	GOX_RS02820	49			3.77	6	aggatcgtttcttaataatttggcaacccgaaccggccTAGTCTgcctcc
NC_006677	354205	29	Fwd	GOX_RS02830	37					caatccggtagcgcccctatgaccgatcccatgacccttccctaccgccc
NC_006677	367567	76	Rev	GOX_RS02880	43			2.84	10	catgcatttttgggcttccctttcgagtcgccatGATTCAaaaccgattc
NC_006677	368738	45	Rev	GOX_RS02890	65	5.68	17	4.76	6	accttttcccggggcTTGTCTcttctgcgctcagggatCATATCggacag
NC_006677	368895	57	Fwd	GOX_RS02895	60	5.01	17	5.08	7	ttaaggtcgcgtcaTGGCAGgcgctggcctcctgcctTATAGGtatgaaa
NC_006677	376632	25	Fwd	GOX_RS02910	181	2.65	16	4.38	8	ggcagccgcattcgGCGCCGtgcccctgatcatcggCAACGGatatggct
NC_006677	380388	69	Rev	GOX_RS02925	94			1.88	10	cgccgttcttcgcggtgggtctgcacaattctgaGAAACAggtccgagca
NC_006677	381314	46	Rev	GOX_RS02930	258	2.66	16	2.76	6	atgacctgccgttcaaCCGCAAtcttctccgcaaggttGACGAActcgag
NC_006677	383206	50	Rev	GOX_RS02945	143	6.24	16	4.58	7	agtgatctctatcatTTGACTcaggtagggtgggcagTATATTgcgcgcc
NC_006677	388263	1002	Rev	GOX_RS02990	50	3.61	18	5.01	7	tcaggattcggccTTCCATtggaaggccgctttccttTATAGAcacgctg
NC_006677	389520	42	Rev	GOX_RS03000	279	4.09	19	1.35	4	tccggcgcacgtcggGTGCAGtgcatcaaggtgctgggcgGTTCCAagcg
NC_006677	389610	69	Rev	GOX_RS03005	1	3.34	17	4.1	8	gaggatctggcttCTGCCTcctcttccgtcagcgctTAAGGGggtaggca
NC_006677	390299	64	Rev	GOX_RS03015	158	5.35	17	4.99	7	cggatactccggtcTCGACAaagcctgcagaagtgcgTATGGGctccggt
NC_006677	392230	25	Rev	GOX_RS03035	225	2.02	20	4.05	5	cgttggtgccgtgTCCAACccggacaacatgaaccagcaCATGGGcaagg
NC_006677	393070	29	Rev	GOX_RS03040	218	2.83	19	1.56	3	accgaaaaggctacgcTTCTTTccgagcgtaaccaggtggtGTTCAAggt
NC_006677	394030	20	Rev	GOX_RS03050	209			2.57	10	ctacgggccagcgccaggatcctggcaaggtcttCAAGGGaaagaagatg
NC_006677	394747	24	Rev	GOX_RS03055	231	5.72	18	3.78	6	cgatcatcgcgtgcTGGACAacagcaccaaggagatcgTAAACAcggcga
NC_006677	397134	1063	Rev	GOX_RS03075	13			2.73	9	caaatgtcacgacagaaacagcaatgttgctgtctGAAATAggacaagga
NC_006677	406187	34	Rev	GOX_RS03085	118	5.88	17	5.02	6	cggttcccgcccgatTTGCCGttggagcaaaacgggcgTATAGTgcgcgg
NC_006677	406746	24	Rev	GOX_RS03090	59	4.13	18	3.06	5	ttggcgcctatgccaAGGCCGgcgaagcagaagccgcctGAGAATaaagg
NC_006677	408519	1108	Rev	GOX_RS03100	239	1.97	17	4.37	5	cccggcatgccgatccCGGTGGtcatcaccgcctatgcgGATCGCacgtt
NC_006677	415012	253	Rev	GOX_RS03120	67	5.68	16	5.06	7	taaacagaattttccTTGTCGtctgagtctcgatggaTATGACtcggatc
NC_006677	417262	35	Rev	GOX_RS03130	4	4.74	16	4.68	8	agaccgattttaatTGGATGacatgggggagtgcctCATGTGaggatcat
NC_006677	418929	21	Rev	GOX_RS03140	76	1.38	18	4.1	5	tcagcgtgtctttgcCACAGGattgccatcctgacgtccGATCACgcggc
NC_006677	420857	50	Fwd	GOX_RS03155	76	4.22	21	3.53	4	tcacgagacggcaTTGCGGagaaagtggaaggtgatgcagGATACGcatt
NC_006677	421748	30	Fwd	GOX_RS03160	62	5.09	16	4.54	7	gcccctattcgcaggTTGCGGcggggtataaaactttCATAGAatgggaa
NC_006677	422825	22	Fwd	GOX_RS03170	165			2.62	10	aagtgatcgcgcgccatgtcgccgttgatcaggaCAAGGTccagatcaag
NC_006677	424653	38	Rev	GOX_RS03175	35	4.18	20	4.49	3	attttggaggggctgTGGCGTtccttacacggttggggcgtTATGGAaac
NC_006677	430044	2468	Fwd	GOX_RS03190	249	2.48	18	3.25	4	gtcctgtttatgctatCTCAACtttttctggttagtctttTAAGTGaggc
NC_006677	435683	54	Fwd	GOX_RS03205	1					gatcgtcaatttcgtggtggcgggctgatgtctgaccggcgcggcgcctt
NC_006677	443337	200	Fwd	GOX_RS03245	24			4.74	8	gttctaaaaacctcttggtattgaggcctacgctgtGATTCCatttttct
NC_006677	450595	1225	Rev	GOX_RS03265	110	2.12	20	3.14	5	aatgcccattgttAGGCGTgcgttaacctttttgctccaCAATCAgcatt
NC_006677	456252	51	Rev	GOX_RS03295	84	3.36	18	4.81	6	gaacgggccgcgaaCTGTTCgcgctgatgcgttcggtgCATGATccggcc
NC_006677	458412	49	Fwd	GOX_RS03305	29	5.74	17	2.32	7	aaatgatcggtaatTTGCCCgatctgtccccatgaaaTATCCAtgagagt
NC_006677	462146	94	Fwd	GOX_RS03330	69	3.22	16	3.95	5	aaagcgtcattgccctaTTGCTGccgtcttcagggtgtcCAAAAGgggac
NC_006677	464172	21	Fwd	GOX_RS03340	180	4.95	17	4.61	7	tgcaaaattatcggTTGCGTgacgggggatttggtctCATATCccgccct
NC_006677	466357	20	Rev	GOX_RS03350	287	2.14	17	2.75	8	cggcgctggaggaACGCTTcctgcgcgggatcatcgCAGCCCagaacgag
NC_006677	470922	20	Rev	GOX_RS03380	55	5.53	16	4.81	8	tcaccctcagactgTTGATCcgtaggccatgaggtcTATATCggcaggga
NC_006677	473756	72	Rev	GOX_RS03395	40	4.77	17	3.74	6	aataacattcccataTCGCCAgcgccaagcatgtatggCAGAGTgcgttc
NC_006677	474729	52	Rev	GOX_RS03400	273	3.62	19	4.56	5	cattgtcgtcatcaACGCCGagaaggtcgttctgacgggCAACAAggttg
NC_006677	475046	23	Rev	GOX_RS03405	106	6.03	16	4.67	6	aatgtgtgaacggggcTTGACGtgcgcgctggagacggCAATAAggcccc
NC_006677	481317	23	Rev	GOX_RS03435	28	6.43	18	2.21	5	atgaaccggagcgaaTTGAACagcaggcaacgtttttgcGTTGGGgtgga
NC_006677	483743	38	Fwd	GOX_RS03450	0	2.69	17	4.96	6	gtaacgagtcacccaTACCCCtgcccccgtactgacgcTAAGAAgaagtc
NC_006677	486181	32	Rev	GOX_RS14000	5	2.53	16	3.35	8	cggaaccgcccaggGTGTGGgcgatataataatgaaGATCGGcaagacgt
NC_006677	494029	47	Fwd	GOX_RS03495	44	3.99	21	4.46	3	aaacgctcctttgcACGCAAccccgccccctgtccgtgcgcTATTCCccc
NC_006677	495980	32	Rev	GOX_RS03505	0			4.54	9	gatggcgttttgtcttggcggtggcgcagggacgcGATAGAcgcgaactc
NC_006677	496105	88	Fwd	GOX_RS03510	0	2.91	17	5.42	8	acgcgcgaagctgATGCGTcacaccgcggattagggTATGGAaacgactc
NC_006677	499883	35	Fwd	GOX_RS03520	31	4.27	18	2.71	6	cgtccagagaggccAGGATCcagaccgatgccatccccGACACAgatttc
NC_006677	503227	43	Rev	GOX_RS03535	3	1.91	16	5.53	5	agtctggaaattaccctTGGCGGagaagggagatcgggcCATATTtcctg
NC_006677	503744	26	Fwd	GOX_RS03545	284					acaagcgtggcatcgagcgtttcggccatgccctcgtgccgctggacgaa
NC_006677	504332	27	Fwd	GOX_RS03550	85			3.26	8	tctatgggaacagcgcctgaacggccgcgttaccggCACGCCgatcgcag
NC_006677	505076	34	Fwd	GOX_RS03555	24	2.06	20	2.91	3	ctcggcaacttcctgCGGTGGacctcatgaccatcacctgtGAACGCgtc
NC_006677	508173	27	Fwd	GOX_RS03580	24	3.24	19	3.71	5	atccaaaaattaagTAGCGAttttggaccaattctggacCAATGAcgagt
NC_006677	512576	39	Fwd	GOX_RS03600	238	3.19	16	4.64	6	ggtctattcatccgaaCTGTCGgtatcacccgggccacCATGAGgatcgg
NC_006677	522506	25	Fwd	GOX_RS03635	15	3.26	20	3.52	4	cacacgtattagtgAAGAAGcgcctggctacagttccagtTATTTCatgg
NC_006677	526140	73	Rev	GOX_RS03650	10	3.11	21	1.1	4	aagcttgccttgtTCGAGTtgtgtcgaacaatatgagggcCTGTCCagag
NC_006677	528532	370	Fwd	GOX_RS03675	185	4.52	18	4.87	5	ggccattgactttttTGGCTGagcctgtcataaacagctCATCCGacgag
NC_006677	532200	35	Fwd	GOX_RS03690	179			2.93	8	atccgtacgtccgctttcgatgatgccacgcagcacCAGCCGtccgatcc
NC_006677	536043	47	Rev	GOX_RS03705	190	5.53	17	4.62	7	gataccgaacatagTTGATTtttatcggatcgcgggtGAATACgattatc
NC_006677	536367	22	Rev	GOX_RS03710	35			5.47	8	gctccttttttgaggatgaaaaatcctttttgtggtCATATAaagagata
NC_006677	541692	47	Rev	GOX_RS03725	255			0.07	7	ctgaatcaggaatgacgggtcccggaaaaggtaaaacGTTGTGtgtcagg
NC_006677	561169	68	Rev	GOX_RS03800	86	3.36	16	5.16	5	agcctgccgcgcctgtcTTGCGGatctgacgtcgctcgtGATGCGtctgg
NC_006677	567686	23	Fwd	GOX_RS03835	93	3.32	20	3.68	4	acgtgccgttaccgACGCCCgtaaaagaaaggattctggcCAGCTGgccc
NC_006677	579955	38	Rev	GOX_RS03870	180	3.83	16	4.92	7	ggagcgacaatgccgCGGACTgatgcccgcccgcggaCATGCTggcccgt
NC_006677	581288	32	Rev	GOX_RS03875	265	3.38	16	4.44	8	ggcctggattgtcgGGGACAgctttgccggtctgacCATGCGggagagcc
NC_006677	582403	61	Rev	GOX_RS03880	4	1.25	20	4.41	5	ggctttggcgaaaGCGCGGgcgcccatgcgggcgggggcGAATAGttttc
NC_006677	583647	631	Rev	GOX_RS03885	42	5.13	17	5.15	6	gttctgtattccgtcTTCACCccatcctgccgctctggCATGCTgtgccg
NC_006677	584103	28	Fwd	GOX_RS03890	25	2.89	19	3.61	4	tgaaaatctttttaaAAGCTAtcgcgcccgagttcatgcaCATGTTcagg
NC_006677	589403	65	Rev	GOX_RS03895	197	4.57	18	2.76	4	cgaggccgtggacggcATGATCgtgccatcaaatgcggtgCAGACGatcg
NC_006677	590607	22	Rev	GOX_RS03900	240	3.07	17	3.27	5	gaaatcgaggcgcggcGGGCCGtgcgcaacgagatggcgCAGGTGcgggc
NC_006677	591708	702	Rev	GOX_RS03905	160	3.95	16	4.56	7	gacgtgattattcttACGAAAaaaacatgaattgtcgTATTTCcttgcat
NC_006677	592690	21	Rev	GOX_RS03910	22			4.38	10	ctgacctaaaatgagttgagtgatttcagcaggtTATGATtcatgggttt
NC_006677	593701	122	Fwd	GOX_RS03920	16			3.23	8	tttaacgaacgcttaattattctatgatattactcaGATCTCctatcgag
NC_006677	601175	23	Rev	GOX_RS03935	92	3.77	18	3.29	5	catgtgatcccctgaCCGAAAacggacatattttgttacCAAACAaacgt
NC_006677	608757	57	Rev	GOX_RS03980	161			3.09	8	aggggaattcgtgaagatgcggacggagcgcgatgcCACGCTggcgatgc
NC_006677	609623	26	Rev	GOX_RS03985	46	6.78	17	3.66	6	aaagcatcagggcgcTTGACAtgcaacacttacaatatTAACTTaacagt
NC_006677	610826	36	Fwd	GOX_RS04000	30			2.46	11	aaagttattcgggactgaaaccgcaaaaggcccCATACGcttacctgtag
NC_006677	611241	246	Fwd	GOX_RS04005	89	4.32	17	5.71	6	tcccgcgcccgtgacTGGTTTctgtccggcagaatgggTATGGTgttttc
NC_006677	617453	30	Rev	GOX_RS04025	186	5	16	5.48	6	gcgctgctggcggatcTTGCGCgggaaggccggcttgtTATGCTcacctc
NC_006677	626118	50	Rev	GOX_RS04065	1	4.88	17	4.27	6	tgaagaaaaaattatATGCAGgggggcgtccggccggaTAAAGTgtctgt
NC_006677	626215	68	Fwd	GOX_RS04070	68	1.53	19	3.52	6	ttcatccgacggtCAGATAcagcccggccaacgcatgcTACACAtgctgg
NC_006677	633217	21	Rev	GOX_RS04080	68					gggaaaaatcgtttcctgacctgcgagcaggaggcttgccctgatgtccg
NC_006677	636699	1356	Rev	GOX_RS04085	103	2.39	17	3.85	6	tcttcccgggtgggcTTTTTCttaatggcgccatccgcTACAAAagaaaa
NC_006677	638734	413	Rev	GOX_RS04090	181	6.27	17	2.85	7	agcgcctttttttaTTGACAccgcgccctcacaaggtGTTGGTgcaccgt
NC_006677	640774	26	Rev	GOX_RS04100	0	6.27	17	3.64	7	gattcacgaggtgaTTGACAggtgaggggagccccagCAAGAAcattgcc
NC_006677	640918	256	Fwd	GOX_RS04105	29	5.07	17	4.86	8	cacgcttcgggatTTGACAgagcgcgcacaagctggCATGGCcgcgttcc
NC_006677	643790	22	Rev	GOX_RS04125	259	2.71	20	2.71	3	atcccggccagtggcGCGTCAgtgcctcgacggctccgggcGAGCCGacg
NC_006677	645693	20	Rev	GOX_RS04130	193	3.84	19	4.07	6	tgatgattgggggTTGTCAgacacccctctctccgtgtTAGGAGagcgcc
NC_006677	648396	35	Rev	GOX_RS04140	33	5.75	17	3.15	6	atctgacctgccgccTTGCGAtccagcccggacagacgCATTTTgtccgg
NC_006677	650230	27	Fwd	GOX_RS04155	76	2.67	16	1.96	7	gtctgacagacagaaAAGCGCggacgcaggatattttCTTGTTtccatct
NC_006677	663382	83	Rev	GOX_RS04210	190	3.53	19	3.45	5	tacgggcaagacccATCATCttgcggtcgttccggggggCACCACgctcc
NC_006677	664588	51	Fwd	GOX_RS04220	59	3.55	16	5.87	6	aaagcatgttcggggtTGGCGGatgcggctggggtggcTATAAGccgcgc
NC_006677	664592	63	Rev	GOX_RS04215	180	3.12	16	2.93	9	atccaatccctggCTGATCtgccaacgtccgcttcCAACAGccgcaggcg
NC_006677	667448	21	Rev	GOX_RS04235	11			1.84	11	ggtgagggaaggacgatcggggggcgtggtcacGATCCTgcgctttgtgt
NC_006677	674990	22	Rev	GOX_RS04255	0	5.83	19	3.96	5	ttccccaaacgtgcTTGCTGgctccgggcagtcgggccaCATTGGggctc
NC_006677	676175	31	Fwd	GOX_RS04265	0	2.92	17	4.87	7	tgccttcaatgcccTACCCCaacctcttcaaaccgatTATGAAacaggtc
NC_006677	680280	436	Rev	GOX_RS04280	25	3.67	17	3.82	7	cataaagttaatgcGCGACCgtgtcagacaggaatgaTAATGTtgcggcc
NC_006677	682325	125	Rev	GOX_RS04285	37	5.75	17	3.37	7	gacagtgacagagtTTGCATattggcgggattcggtgCAGAAGacggcgc
NC_006677	690982	24	Rev	GOX_RS04325	45	5.05	18	2.64	5	tctgctgaaaggggaCTGAACccggtcttcggcgcgggcGTTGGTcagtc
NC_006677	697483	2904	Rev	GOX_RS04340	24	5.33	18	2.84	5	atcatgacaatgtgtTGGACAgctcaagcctgttcttcgCAGATTgcggc
NC_006677	698660	167	Fwd	GOX_RS04350	131	5.08	18	5.78	7	atcacatatagttTTGAATattttcccaattatgcgtTATACTttaaggc
NC_006677	700566	36	Rev	GOX_RS04355	103			4.03	8	atgcggaccaagacggcgacgtccaagccggttggcCAGTCTctctgaac
NC_006677	702116	31	Rev	GOX_RS04360	126	2.03	17	5.18	7	atgtaacggtgggtGCGTCGgcgtcgctccttctgctTATCCTcccccgc
NC_006677	710022	33	Rev	GOX_RS04390	197			3.29	10	tggcggttctggcaccgcttgtgatggcgctgtgCATGTTggcggaatcc
NC_006677	711264	31	Rev	GOX_RS04400	191			5.51	8	tgggcgcgtcgtcgatatcgcatcatgttcatgcgtTATATAttgacgct
NC_006677	711337	34	Fwd	GOX_RS04405	59	3.95	18	5.75	7	acatgatgcgataTCGACGacgcgcccataataacgcTATTGTttcgctg
NC_006677	715622	58	Rev	GOX_RS04415	41			5.42	8	ccgtcttttccgtgcttgaaaaatagggtgttggggTATATTtctcacga
NC_006677	719838	67	Rev	GOX_RS04440	89			4.26	8	gtggaacatgggatattgctagaatcgttttatcgtGAATAGttatatat
NC_006677	723918	89	Rev	GOX_RS04465	73	5.73	17	5.55	7	gggtatcgttggacTGGAAAttccggacgcaggggggCATACAccggcct
NC_006677	724168	26	Fwd	GOX_RS04470	91	3.66	17	2.23	7	aaccggcgatttcgTTCAGTctgcagcactcttgatgCAAATCattctca
NC_006677	726298	28	Fwd	GOX_RS04480	74			4.38	8	tcatgcggcgggaaaccggatccatcaaaaccgttcTATGGGctgcggcg
NC_006677	728262	22	Rev	GOX_RS04485	80			4.67	4	tcatgaaatgccgcttcggggtgtgggcaaaaccctctgcCATGTGtcca
NC_006677	735087	82	Fwd	GOX_RS04515	203	3.74	16	3.59	6	catgccgcacagaggcACGAAAatccgcgctcccgctgGAAGATccagag
NC_006677	741273	74	Fwd	GOX_RS04535	166	3.99	16	3.18	8	cctgaagcagtctcCCGAATtcgtgatgtcagggcgCAGAAAtgaaagtc
NC_006677	744229	58	Rev	GOX_RS04545	96	1.77	19	4.42	7	gccgctcctagtCTGACCggcccgaaaatcctgctcgCATCTGcgccatc
NC_006677	751606	40	Rev	GOX_RS04570	45	3.32	18	4.07	8	tcacagactgaaTTGACGtctgtcaaaaaaacccgcTAGTTTccgtcctc
NC_006677	757773	36	Rev	GOX_RS04600	25	2.11	16	4.7	7	cctgagcatcataaaCCCACTgttaatcttttatgccGATGATgagcgct
NC_006677	768582	48	Fwd	GOX_RS04650	89			1.81	9	aacctgaattcgcaaggcaaccgtggcacggatgaCACGTTtgaatgaac
NC_006677	769734	24	Rev	GOX_RS04655	14	5.04	18	4.56	5	cgaaggtccgaccgaCTGACGttcggacagggaatcgggCAAAATgaggc
NC_006677	784118	53	Fwd	GOX_RS04705	297	2.28	20	0.67	4	cgtgacggtcaacaGCGCGGaaggagccgtggcctgctgcCTGGCAggtc
NC_006677	786203	134	Rev	GOX_RS04710	94	3.17	20	3.09	3	aggtcacgttccattAAGCAAcgatgtggcatgagccccgtTAGTGAcgc
NC_006677	786361	66	Fwd	GOX_RS04715	0	5.36	17	4.33	7	aagggccggggggaTGGACTcaccccgagccatgcggGAAAACgcaagcc
NC_006677	787396	74	Fwd	GOX_RS04720	242	5.2	20	2.32	3	agaccgagccgcgacTGGAGCaggtcgccaccatctcggccCAGCTTgcg
NC_006677	790991	30	Fwd	GOX_RS04740	51	3.85	16	5.02	6	atcatagaagagcactTCGCAAcgaagggcttccggcgTATCGCtggaag
NC_006677	795457	272	Rev	GOX_RS04750	95	3.92	20	2.91	4	aaaggacatctcgcAAGAAAccacgtccggtctggagtgtTACTCAaggc
NC_006677	801816	172	Fwd	GOX_RS04780	66	6.64	17	4.87	7	catggcttgccagcTTGACTctgcagggcgggatgggTAATCGgggccat
NC_006677	802538	21	Fwd	GOX_RS04790	274			3.94	9	ggctggctgcaggcgacagcaatggggccatcgccGATCTGggcgtcgag
NC_006677	818102	20	Rev	GOX_RS04860	24	6.1	18	2.8	6	tcactttcggggctTTGACCcctcagggtttttgggacCACTGTggcccc
NC_006677	818242	1840	Fwd	GOX_RS04865	153	4.72	18	5.75	7	aaacgaccagcatTTGCAGacatacagggatgcacgcTATCGGaggatac
NC_006677	819898	23	Fwd	GOX_RS04875	27			1.64	10	gttgtaagttcctgaaacggacggctttccagcgGAGGGCcgtccgttct
NC_006677	822237	52	Rev	GOX_RS04880	225	4.65	17	1.82	6	ttcgcgggttgcgccGTGATCatcacccatgaccgctgGTTCCTcgaccg
NC_006677	826406	27	Fwd	GOX_RS04900	51	4.77	16	3.8	7	tgttctgcaacacacTTCCCTtttccgggaaacaggaGAATTGttcgatt
NC_006677	827005	47	Fwd	GOX_RS04905	29	2.55	16	4.21	6	ctccccattccgctctGGGCAGaggctccggccgccggTAGTATcgccgc
NC_006677	827746	498	Fwd	GOX_RS04910	29	3.61	19	5.48	6	gtaacattattttATGATCtttagcggtaaattcgtgtTATCCCgccgtt
NC_006677	833046	51	Fwd	GOX_RS04940	0	5.97	17	5.58	6	gagcgcgccgggctcTTGCTGgatctgcttgagaggggCATGGAatagtc
NC_006677	834834	31	Rev	GOX_RS04945	39	4.15	18	3.52	7	tcggccgttcttcATGATTgcgtaactcttggtgtgtTACGGGcattgcc
NC_006677	835261	165	Rev	GOX_RS04950	0	3.94	17	5.41	7	catcccgcaaagggATGCGTcaaccgccgaaaagtgcTATATTgcgtctc
NC_006677	835433	28	Fwd	GOX_RS04955	3	3.24	20	1	4	tcgaaggtcggatcACGTCTcccgccgcgcggcgccgcgcCTGGTGggac
NC_006677	839842	24	Rev	GOX_RS04975	70	2.71	19	2.83	5	tcgtcgcgaagactAAGAGCccctttttcctgccgccggTTTCTCcatcc
NC_006677	840325	568	Rev	GOX_RS04980	41	3.13	17	3.76	6	tcacgcacatgtttcTTTCTTtttatgcttgaaccgagCAATTTatgact
NC_006677	841393	29	Rev	GOX_RS04985	22			4.38	10	ctgacctaaaatgagttgagtgatttcagcaggtTATGATtcatgggttt
NC_006677	841915	24	Rev	GOX_RS04990	21	2.32	19	5.74	7	ctgtgaacagtcCTGAAAaggattttcagttaagggtCATGGGgatcgaa
NC_006677	842556	25	Rev	GOX_RS04995	18	4.17	20	2.58	4	gacttcggagaagcCTGTCTgtgtctgtaaggacagtcgtTTTCAAcggg
NC_006677	846134	35	Rev	GOX_RS05015	101			2.88	11	catgaaacgggccagcagaacgggcatggccgtGATGCGttgtattgtac
NC_006677	846149	38	Fwd	GOX_RS05020	55	5.63	19	3.16	5	atactttagcgcccATGACGaaaacggattagcaacgtaCAATACaacgc
NC_006677	852595	118	Rev	GOX_RS05040	238	3.89	21	2.83	4	cgcccatccgtccTGGCTGctgcggctgggggagggcgcgCAGGCTgaga
NC_006677	855405	2749	Fwd	GOX_RS05055	30	2.21	18	5.08	6	taacggtgcggattCAGCTTccgttaaccactccccccTATCCTgactcc
NC_006677	859528	84	Rev	GOX_RS05065	28	3.72	20	3.26	4	gtgctcgttcccgcTGCCCTgctgcccgagaccgttactgCAAAAAcact
NC_006677	860661	29	Rev	GOX_RS05070	258	3.75	16	4.95	6	catacgcgcaacacgaAGGAACtggcccgggaagcggaCATTCTggtcgt
NC_006677	869748	31	Fwd	GOX_RS05120	14	5.49	17	4.85	6	accccgaattctcccTCGACCccggcgaccgtcgcctgTATGCGgcgctt
NC_006677	871203	27	Fwd	GOX_RS05130	112	3.78	16	5.84	7	tccttaattttccctCTGTATtcagtaccctgtcggcTATAGTtcagagt
NC_006677	876486	53	Rev	GOX_RS05150	7					atcaaggaaacgcgcttgagcgaattctccagaccttcccgtgacttcga
NC_006677	879278	61	Rev	GOX_RS05160	134	3.7	21	2.06	3	cgccgtcaatctggCGGAAGacctcgcggatgtttctgccgCAGGCGaga
NC_006677	880454	25	Rev	GOX_RS05170	263			3.51	9	gcggctgcggattcggcgctgcgggcgcgccgtccGATTTCggtctgtgg
NC_006677	882515	90	Rev	GOX_RS05180	99	5.68	16	3.81	6	cggcgggatctggaccTTGCAGgctgcgtggaaaaggcCACAATggccgg
NC_006677	883000	392	Rev	GOX_RS05185	129			3.63	9	atcgggtgcagtggcggccgtcaccgctcggtgacGATCGTggaagaact
NC_006677	883833	59	Rev	GOX_RS05190	0	3.3	17	4.43	7	aaggtgcgaaatagTTCCGCacaaagggaaaaacggcTAGAGTgtggcgc
NC_006677	884388	40	Fwd	GOX_RS05200	47	4.22	17	3.76	8	cggacatgatggaTTGCGAcctccacgggagcggacTAAGACcttgggtc
NC_006677	888248	61	Fwd	GOX_RS05220	45	5.54	16	5.51	8	cgacagcgcaacccTTGTCTttgagacaatcagcgtTATCTCctgaagaa
NC_006677	893109	77	Fwd	GOX_RS05240	106	6.29	17	4.84	7	tgaacgtaatccccTTGCACcgggcgtaaggcaggacTATGTGcagaagg
NC_006677	895341	30	Rev	GOX_RS05245	16	3.27	21	2.53	3	ggaaaacggaggatTTTAAGggtttcttaggaggcgtccgcTACGACgga
NC_006677	895778	107	Rev	GOX_RS05250	23	3.13	21	5	4	acccttcgcgtgaATGTCTccgtgcaggccgaactgtcgcCATGATcctc
NC_006677	897008	49	Rev	GOX_RS05260	107			3.88	8	gcgctggaactcagggctggcgagctgcaaaccgggCAGCCCggcctgtc
NC_006677	899120	48	Rev	GOX_RS05270	40	6.24	16	5.59	7	ctgtaacaaccgcctTTGACGgcttctctcaagccggTATTCTtcctcac
NC_006677	900674	228	Rev	GOX_RS05280	26	3.87	16	4.04	7	ctttgccatgatcttAGGATGtggaacaattctgtgtTAGCAGcatggct
NC_006677	903158	29	Rev	GOX_RS05285	56	4.17	17	1.96	7	tccccccgaactccCTGTCAcggctatcctgccagagCTTCTGgcaacat
NC_006677	904803	26	Rev	GOX_RS05295	103					cacgctcgcggcctccatcgatcttctgcgcaaggtcggggccgaagtcg
NC_006677	906952	35	Rev	GOX_RS05310	5	1.99	18	4.61	7	gcgcatgacagatCAGAACatgacattcagacggggaGATCCCctgcccg
NC_006677	908052	44	Rev	GOX_RS05315	280	1.01	19	2.41	4	cgcccccggtctttaTTGGGGccatctcgccgctctgcgcCTTCTGcgac
NC_006677	910797	63	Fwd	GOX_RS05345	0	5.23	17	4.61	6	ggacggatcctgatcTTGTTTcgttcttccgaatcggcGAAACTtgcctc
NC_006677	910816	1045	Rev	GOX_RS05340	70	6.1	17	4.93	7	ggtcgtcccgctgtTTGACAgacgcgtaaaatgcgtcCATGTCgatatgc
NC_006677	913680	24	Fwd	GOX_RS05360	82					catcgagttcgccggttacaggacgatgttcgccaccaccgccatctgct
NC_006677	923678	89	Rev	GOX_RS05405	24			2.07	8	attgaaaaagaaccgtagctttcctgaaagtctggaCTTACCgtccggac
NC_006677	925137	850	Fwd	GOX_RS05415	94	6.79	17	3.77	6	gtgtcgtccaagtgcTTGAAAcaccttgcggcgttgccTAGATCagtagt
NC_006677	929355	50	Rev	GOX_RS05425	35	5.5	19	5.03	4	tttccggaatgtgaaTGGACCcatctgtgtccctgtgcgtCATCTCggat
NC_006677	933925	20	Rev	GOX_RS05455	69	3.4	16	4.96	6	gagccggcgcccccgtTTCATTtttcaacgacaccgtcCATGCTgcgttc
NC_006677	935964	34	Fwd	GOX_RS05470	128	1.75	22	4.28	4	tgatgggccagcAGGACCtgttcgatgcgcctcccccggcCAAAGAacgt
NC_006677	939615	25	Fwd	GOX_RS05485	15	5.06	16	1.88	7	tgacagaggtttaacTGGCTCtccggcgcccatcaggCACTCTccaaggc
NC_006677	942151	1066	Rev	GOX_RS05495	252	6.43	17	4.75	6	cagattttatttagcTTGCATtgcgcgcagctttttccTATAACtgtggc
NC_006677	943597	20	Rev	GOX_RS05500	282	1.73	17	2.12	6	tcatttctttgaatgTTTTTTgaagaattccgaattttTTTGTTgaaacg
NC_006677	947956	32	Rev	GOX_RS05525	0	4.5	17	3.4	8	tgtggaataggccTTGTCGccgacgtgggccgcgtcTAGCCTtccgcgcc
NC_006677	963049	49	Fwd	GOX_RS05575	26	5.68	19	4.21	4	gttgcacgtatcgtcTTGTCGaaactgggccgagggccgaCATAAGaacc
NC_006677	964638	63	Rev	GOX_RS05580	50	6.79	17	4.94	6	tgagatcaaacgcgcTTGAATggcgtcggattgttcccCATTAGatgggg
NC_006677	964654	24	Fwd	GOX_RS05585	67	2.08	16	4.94	6	ttttctcgaattgttcTTTTCAtacgtgcgtaagtcccCATCTAatgggg
NC_006677	968010	66	Fwd	GOX_RS05595	59	3.33	18	5.64	6	acagagcgcagtcaGGGCACtccgtccaaaatcaccgcCATAATgcccgt
NC_006677	976195	1201	Rev	GOX_RS05630	64	2.82	17	1.33	5	aatacctcttgctgtaTTTACTgccgcgagactgaaaaaTAATTAagaca
NC_006677	978974	48	Rev	GOX_RS05640	169	3.01	20	3.08	5	tgcccggagcttcGGGACGttgcagtttcgaaagggacgTATTGTctgga
NC_006677	980664	23	Rev	GOX_RS05655	100			3.09	11	gatgcgttttggtgtggagaagctggcgcggggCATTGCgcgggatctgt
NC_006677	981967	29	Fwd	GOX_RS05665	231			2.09	11	ctgcgtcaggctccagttgccggtcgcatagcgGATTTTcgccagatcct
NC_006677	988506	27	Rev	GOX_RS05680	64	4.52	19	3.89	4	agggcttttgcggttTGGCTAccgtaaaggtcctgttttcCATGTCagtc
NC_006677	989573	65	Rev	GOX_RS05685	59			3.32	9	tgtttacccgtctgcgggcggaacgactgatcccgTAAGGGacggttctt
NC_006677	993939	58	Fwd	GOX_RS05705	112	6.33	17	4.76	6	caattaaataaagtcTTGATTtaaggttccgacaggatCATCCTgtcttc
NC_006677	996898	32	Fwd	GOX_RS05725	6	4.11	17	4.9	6	gcccggattgcaggcTTCCGGtctttccggaaacggatTATGCAgtataa
NC_006677	999294	20	Rev	GOX_RS05730	146			3.4	10	gtctgccgcagaacgtgaagacggacattctggcCAACTGgccgaagtaa
NC_006677	1010168	36	Rev	GOX_RS05765	134	4.55	17	3.79	7	gcaagcgttaccgcTCGCTGggcgatcaggacatcacCAATCCgatcgag
NC_006677	1011063	20	Rev	GOX_RS05770	232	0.28	22	2.83	4	caacccgctggcGGGCTGgggccccgagaaaatcgaggcgCAGATGcagc
NC_006677	1016371	91	Fwd	GOX_RS05805	113	2.58	18	3.02	4	cagcaaaacgcccgcaAAGCCGagcgtcacgcctgtgccgGAAAGCacgc
NC_006677	1018616	34	Fwd	GOX_RS05815	89					cactgctgggctgctacaacggctataacagccggggcggcgcggaaggc
NC_006677	1021942	29	Fwd	GOX_RS05830	152	3.47	20	3.97	4	cgatacaacggtttCGGCAGgctacgattacttcacacagTATCCGgtca
NC_006677	1023036	25	Fwd	GOX_RS05835	269	5.14	17	3.85	6	tatcgattatccagaTCGAACggcctgagacgatccgcTACATTcacgtc
NC_006677	1027654	22	Rev	GOX_RS05845	0	5.27	19	2.93	5	ttccctaccccatcCTGACAtttcagcgatcctgaggcaGAAGGAaagcc
NC_006677	1037994	21	Rev	GOX_RS05875	184			3.4	10	tcccgatcgtctctccgccagcccggacagcccgTATTACaacgaagagc
NC_006677	1038114	323	Rev	GOX_RS05880	56	3.91	16	3.85	6	ggaacgggggtggactTGGAGAgccgtccatccggcgcTACAGAgaagac
NC_006677	1038218	59	Fwd	GOX_RS05885	23	3.49	17	5.44	6	acaggacatggccgcTCCCACaggacgcagagcgctgcTATGAGagacgc
NC_006677	1039291	21	Fwd	GOX_RS05890	236	3.32	17	3.2	7	tcatcgagtccggcGCGCAGgatctgcacacctccacCAGCCAgcagaag
NC_006677	1045476	26	Rev	GOX_RS05905	21			3.89	7	tcgacatcgccggaacgggcatgcaggcccagcagacCAACGTcgaaacc
NC_006677	1050071	27	Rev	GOX_RS05925	127			3.9	9	gcagtttcatcaatgatccttccatgacagctgttGATCGGcgacgcgct
NC_006677	1051978	45	Fwd	GOX_RS05940	61	3.13	19	5	6	acttcataaatccCTGTCAtcgtggcaccctcctcctcTATTGGgaaggt
NC_006677	1058363	47	Fwd	GOX_RS05965	197			3.76	9	cacggcgttctgactggcaatgcctgccagcgcgtGAAAGAcagtccgct
NC_006677	1059233	90	Fwd	GOX_RS05970	21	6.65	20	4.14	4	ctccaaagaccctcTTGAATataaaagtgaacaatgatctTATGAAagat
NC_006677	1067066	43	Rev	GOX_RS05990	8			1.92	8	cggtccggatttccatcgcccggacctgccgaaaaaCATGGCctatcagg
NC_006677	1073507	21	Fwd	GOX_RS06015	11	2.29	16	2.92	8	gctctgatttactgATCCGTttacaggagattttatGAACTTcacccttt
NC_006677	1075409	96	Fwd	GOX_RS06025	207	5.5	18	1.79	5	catgcgcagatcgtcTCGAAAccagacgatggcagggcgGTTCTGggagc
NC_006677	1082107	23	Rev	GOX_RS06055	45			4.98	9	cagcttgcaatcgagttttccgccccgcgtgaggtCATTGCgaaagatgt
NC_006677	1084244	94	Rev	GOX_RS06075	72	6.65	19	3.75	5	gcccaaaaacccccTTGAACtccagtggcatccggtcacTAAATCatgag
NC_006677	1089094	80	Rev	GOX_RS06100	11			4.73	7	gggttttatgaaaaaggttgaaaccggttcaggcgctGATGAAcgggagg
NC_006677	1096397	20	Fwd	GOX_RS06140	79	3.16	16	5.31	7	agttcgaatgcactcGGGCGAtcgaggggcagcatgtCATCGAcatgatc
NC_006677	1099315	46	Fwd	GOX_RS06160	107					agggcaaggcgggcggctatgccatccagggcgccgcggccgcccatatc
NC_006677	1100304	61	Fwd	GOX_RS06165	158			3.54	7	tcctgtcctccccacatgggcaggcactgtccatcctCAGGACgatcctg
NC_006677	1101551	103	Fwd	GOX_RS06180	67			1.95	9	gaattctcccttcgcatgcatccgaacccgcgtcgGAGCGTtgtcttctc
NC_006677	1105830	37	Fwd	GOX_RS06200	166					ctggcattccccgtcagacgcaggctgctgccgacggtgccggcaacggt
NC_006677	1107716	20	Rev	GOX_RS06205	3	4.09	16	5.62	6	ctttttctggcaggtcTGGCGCctgcgcggccggccggTATGAGgagcgc
NC_006677	1111558	32	Rev	GOX_RS06220	28	2.3	22	4.33	3	cttcttgagggcgACGCAGaacgacgagacattactatcgcCATGCCccg
NC_006677	1113009	30	Fwd	GOX_RS06230	24	3.4	18	3.67	5	tgattgaaatagagcCGGTACtcatgctttttctcggttGAAAGTtcacc
NC_006677	1125643	34	Rev	GOX_RS06265	166					tcttccgccctgaccacccagctcgggcaggtcaaggatgcctatctggc
NC_006677	1129447	44	Rev	GOX_RS06280	49			3.39	8	ttttgcctcgtaaggacttccttaacatccatcgtgGAATCCttggccgt
NC_006677	1129627	24	Fwd	GOX_RS06285	76	4.58	16	4.57	6	tctggttctccgggttTGGAACgggcaatatgtgtgagCATGCCccagcc
NC_006677	1136184	22	Fwd	GOX_RS06315	257	4.61	20	3.45	4	ccggagcgaaccggATGCCCtggcattcgtttctgttcttCAATGCgatg
NC_006677	1143612	29	Fwd	GOX_RS06365	210			5.44	8	ggcgcttgatccgtgtttcaacatcgcggcggcggcCATGATcctgcgca
NC_006677	1149372	47	Rev	GOX_RS06390	57	2.95	18	3.83	6	ccgttgccctctccCCGCGGgagggcaaccgaccctcaCATTCTctgccg
NC_006677	1150456	36	Rev	GOX_RS06395	130	2.68	21	2.85	4	agtgcagtacaaaTGCACTtcgctctacagcaaggtctccGAACGCgccg
NC_006677	1152051	49	Rev	GOX_RS06405	190	2.78	19	5.09	4	gcgcgagcgcctgatCCGCTTcgtgaccgaccgccccggcCATGATttcc
NC_006677	1155028	20	Fwd	GOX_RS06420	153					gatgggccggccggagcgctgcgtctgtgtgctggggcgcgccttgtgtc
NC_006677	1156898	64	Fwd	GOX_RS06430	59					ccattttggcgcttgatgcaatggcgcttccgcctgcggcgccggcgact
NC_006677	1164431	36	Rev	GOX_RS06465	42			4.51	8	cgaggcaagcgccgactggcacatgagccacagcatTATTCCcagccgta
NC_006677	1172135	97	Rev	GOX_RS06490	136	2.28	16	3.17	6	ctcacggaaacgtcagAAGCCGtgtttgtcttaagcaaTAAAATaggctc
NC_006677	1172463	25	Fwd	GOX_RS06495	0	6.27	17	3.62	7	gtgatatcgccggaTTGACGgttttgagcggctcgggCACCGTgtcgttc
NC_006677	1174486	247	Rev	GOX_RS06500	190	6.64	18	4.81	6	cacgcgcaccagccTTGACAccggttcgcgcgctccggTAATCGaaggac
NC_006677	1176851	31	Fwd	GOX_RS06515	117	3.4	18	4.41	5	cggtgatggttccgcCTCCCGctggcggcaaagatgcagTATCCTgcatg
NC_006677	1184653	43	Rev	GOX_RS06540	29	3.57	16	5.01	7	tgccgggcccgccctTTCCGCgggtccgccaagccttTATACAggcagcc
NC_006677	1185153	261	Rev	GOX_RS06545	51	4.76	20	4.59	3	cagaggcgtcccgcgATGCAActccggccgggcgcagcggtTATTCCaac
NC_006677	1190657	112	Rev	GOX_RS06565	86	2.79	16	2.38	7	cttcgcccccgagcgACGCGGcttccagttccggtctGACGGCacccagc
NC_006677	1191079	32	Fwd	GOX_RS06575	158			1.7	8	ctgcagatcgaggtgccggatatcgaggatgaggagCTTCGActggcgct
NC_006677	1193829	28	Fwd	GOX_RS06590	2	5.97	17	3.91	7	tatatctgaacgagTTGACGccgctgcgcgggcgtccTAAATCccgccgc
NC_006677	1197470	82	Fwd	GOX_RS06605	59	6.43	17	4.96	6	taccccataaagtgcTTGCATcggggggaaggggccgcTAACTAgcgcgc
NC_006677	1200005	64	Fwd	GOX_RS06630	152			2.96	10	ctcgggagagaggaccgtgaagctgtggcagccgGATTCGtcggctacgg
NC_006677	1200192	100	Fwd	GOX_RS06635	244	5.39	17	3.74	6	gagcgatcgtaacgaTTGCGGagtttttcggaaactggCAGGATcgaact
NC_006677	1205429	59	Fwd	GOX_RS06655	51	2.67	18	3.88	5	cgacgcagcctgaaaAAGCGGtttgcttttttgctggaaTATGTCccact
NC_006677	1207994	95	Rev	GOX_RS06665	181	5.49	17	4.39	6	cgtaatttcccatacTCGACAgacgggcatttgtcgctTAATCGttttgc
NC_006677	1211603	23	Fwd	GOX_RS06685	46	5.42	19	0.21	4	gtcgggcagccgaccCTGAAGatttcgggtctgacggtggGTGGTAcggc
NC_006677	1215219	44	Rev	GOX_RS06700	45	5.5	16	4.75	6	cgtcagcagaaaatatTTGAATaaatcaatttttgtccTATGCTttgaac
NC_006677	1217084	51	Rev	GOX_RS06705	79	3.02	18	4.76	6	gcgtcatgtggcttCAGAACcgcacgcacctgcccgatCATCTGaccgaa
NC_006677	1220137	42	Rev	GOX_RS06730	147	4.87	18	3.53	6	cgtgggaacggaccTTGTGGccgggctcgcggtcggtgTAGCCAtaggct
NC_006677	1220402	542	Rev	GOX_RS06735	66	5.24	17	3.92	8	cgagcagaatacaTTGACAgtcaacggactcgccggTAGCTAgcgcctgc
NC_006677	1222178	22	Fwd	GOX_RS06745	24	5.33	17	4.3	6	tttctgcgggaggatTGGACGcgcgaagcggagtcgggTAGTGCtggaag
NC_006677	1222802	21	Fwd	GOX_RS06755	167	2.17	16	0.94	7	cgtttctgtgggtcgACCACGagggcaatcccgtgtcCTGTGTggagaag
NC_006677	1233520	23	Fwd	GOX_RS06795	68	2.51	18	4.37	8	gtccgaagtggaTTGCTTttgataatctggctctgaTATATGcaagactc
NC_006677	1234804	26	Fwd	GOX_RS06800	279	2.86	16	2.68	9	tggcggtgactacACGATCaccgacttcggcagcgCAGCCGgtaacctga
NC_006677	1241690	26	Rev	GOX_RS06825	86	6.27	20	2.97	4	tgttccaaaagctaTTGACGctgctacaaaacgggccgacGAACTCgcag
NC_006677	1243651	24	Rev	GOX_RS06840	166	2.99	17	3.06	5	cgcatgggacgccagaTTCCGCcacttcaccccgtccctGAGCCGgtcaa
NC_006677	1249610	37	Rev	GOX_RS06865	88	4.72	18	3.06	6	cccggatttatttcAGGAACacttgccccggacagcgcCTTCTAaggggc
NC_006677	1252088	48	Fwd	GOX_RS06880	57	4.21	17	3.82	7	gagtccgaaaatggTTGTGCcggtggcggttttccgcTACTCCgcgcctc
NC_006677	1254834	53	Fwd	GOX_RS06905	253			2.33	10	tgagtgactcagtcttgtccaagcatctcgcccaGATGCAggaggcgggc
NC_006677	1258080	1943	Fwd	GOX_RS06920	69	3.01	18	2.47	7	ccggattccgatcAGGAGTaaaaaccatcaccaagacGACCTCtcccgaa
NC_006677	1258377	22	Fwd	GOX_RS06925	225	5.39	17	4.23	6	ctgatcgcatggttaTTGCGAccggtcttgccgaccgcCAGATTtccgcg
NC_006677	1259836	67	Rev	GOX_RS06930	39	5.68	18	3.35	5	gcctgcattctgctcTTGTCAgggttgcaggaaggttgtTACCTCcctgt
NC_006677	1260345	132	Rev	GOX_RS06935	25	5.66	17	3.64	5	cagccaccacggatcaTTGACCccttttcacaggaaggtCACTCTccacc
NC_006677	1260395	260	Fwd	GOX_RS06940	88			2.43	8	aggtggagagtgaccttcctgtgaaaaggggtcaatGATCCGtggtggct
NC_006677	1261481	23	Fwd	GOX_RS06950	153	3.22	19	4.09	5	tgtgccgctggacaTCGTGTtcattgattcaacgaaccaTATCCAtgcca
NC_006677	1284357	32	Fwd	GOX_RS07045	254			1.43	9	atcctgatggcggtcatggtgccctggacggcaatCAACCTgtacgatta
NC_006677	1285116	31	Fwd	GOX_RS07050	135	3.2	19	4.02	5	gctggtcgaaatcgATGTGGtggcatcgaggaacgatgtGAATAAaaaac
NC_006677	1294059	20	Rev	GOX_RS07085	133	2.73	16	4.29	5	ggtcgcacagaccggaaTCGACTatccccgcgtctcgtgGATCATggcga
NC_006677	1304290	191	Rev	GOX_RS07130	32			1.93	10	aaatcaaaaatgcatttgcgaaccatttgcatttGAACTAggctcgcttc
NC_006677	1304875	58	Rev	GOX_RS07135	62	2.38	17	1.91	4	aagatgagaatatcctcTTCCCGatcagaatatcctgccgGACGACcgca
NC_006677	1304926	37	Fwd	GOX_RS07140	2	4.27	18	5.09	6	tgcggtcgtccggcAGGATAttctgatcgggaagaggaTATTCTcatctt
NC_006677	1307008	24	Fwd	GOX_RS14040	5	2.53	16	3.35	8	cggaaccgcccaggGTGTGGgcgatataataatgaaGATCGGcaagacgt
NC_006677	1310361	26	Fwd	GOX_RS07170	182	4.03	20	2.92	5	gggcttctgggtgTGGACAagcgcggggaagagttcttcCAGCTGacggt
NC_006677	1313325	21	Fwd	GOX_RS07185	54	3.72	19	2.54	3	aagatcgcgcccacgaTGGCGAaggaccagatcattgtcctGAATGTctc
NC_006677	1317305	56	Fwd	GOX_RS07205	6	2.47	17	3.88	6	tcgcgcggtaatccgTTTCTGgtcgcgatgcagaatggTAGAAGggcagc
NC_006677	1320706	94	Fwd	GOX_RS07225	162	3.22	17	5.07	7	tcagtgtgcactgcTTCTGGagcagctggcacatgtcTATGAAacgctgt
NC_006677	1327089	22	Fwd	GOX_RS07260	8	2.21	18	2.38	6	ggcggccgttcttgGCGCTTtgggggaacagtatcgtcCTTCGGgcggtc
NC_006677	1327389	25	Fwd	GOX_RS07265	212	4.62	19	5.6	5	aacggtggagacgcTGGTCTcggactgtccggcggccgtTATCATgcggg
NC_006677	1329987	25	Fwd	GOX_RS07275	181					ctgggttttctgtcgtcgctgctgtcgcaggggattctgggcgttcagaa
NC_006677	1330403	38	Fwd	GOX_RS07280	187	4.24	21	0.18	3	gattgcccgggccaATGCGGcgctggacaatctagtggcggCTGTCGagg
NC_006677	1336120	29	Fwd	GOX_RS07315	222	1.58	20	2.71	4	agcaggcggcaagcGCCATTcagtccgtcgtgtcgaaagaTATTGTcgcg
NC_006677	1346313	49	Rev	GOX_RS07355	115			5.01	7	tgcgcccgatgccctgttccttcactgcctgcctgccCATATCggagagg
NC_006677	1358892	30	Fwd	GOX_RS07425	37	6.03	18	4.23	4	cgcccttaacgcggacTTGACCggattggctcgcgatctcCATATAaccc
NC_006677	1362362	417	Fwd	GOX_RS07435	3	6.42	17	3.44	6	acttgttccaatggcTTGCCCccgcgtcgcgcggactgTAGGAGtgttgc
NC_006677	1372659	27	Rev	GOX_RS07465	252			3.03	8	catccagtcactgggtggactgaagtccggtacggtTTTCTGccagcagc
NC_006677	1373296	58	Fwd	GOX_RS07475	52	3.84	17	3.88	5	cccttcacgcagtcttTCGCCCcgtgctgtcctgttctaCATCCGaacgt
NC_006677	1377667	49	Rev	GOX_RS07490	105	3.69	20	3.56	4	aatccgccacaaagACGAAAaccacaacgccgcggaagcgTAAGACtgtt
NC_006677	1385874	90	Rev	GOX_RS07520	0			5.07	8	ccctgcgctggcggatggaagcgcggggcagagcgtGATATGacggcccc
NC_006677	1386048	68	Fwd	GOX_RS07525	25	4.1	18	5.17	6	caagcgcgtgtgatTTCCAGccctctgccgaacctgccTATCCTgacctt
NC_006677	1387537	28	Rev	GOX_RS07530	22			4.38	10	ctgacctaaaatgagttgagtgatttcagcaggtTATGATtcatgggttt
NC_006677	1391892	25	Fwd	GOX_RS07555	101	3.7	17	2.15	7	gtcatgacaggggcTCCACCgggatgttttgcaggctGTTGCGtccggtc
NC_006677	1391896	58	Rev	GOX_RS07550	83	5.51	16	4.89	7	cacggtgtgatggcaTGGAATtttcagaactttgccgTATCTTgctgtct
NC_006677	1393909	1187	Fwd	GOX_RS07560	43	3.39	18	2.49	4	tgcatcctttcatgtcCGGCAGcgtttccccggtactgggTTTTCCcggc
NC_006677	1398354	78	Rev	GOX_RS07570	294	2.34	21	3.82	3	cagaagtttttaaaACCAAAaattcaaaacaaaagaaagttTATGAGgaa
NC_006677	1409361	57	Fwd	GOX_RS07610	219	2.98	17	4.97	5	aacctgctccgtctgaTGGTGAcatcggcgtgggtggccTATACTaagac
NC_006677	1410797	83	Fwd	GOX_RS07615	140	6.78	19	3.58	4	aaggcaataacccgcTTGACAgcaggggggttagactgccCAATCAgcat
NC_006677	1413298	53	Fwd	GOX_RS07630	48	3.11	17	1.43	4	ttaccgagcagcctcacTCGAACtgaggtcgtgtcgggtcGTTTTGaacg
NC_006677	1413693	35	Fwd	GOX_RS07635	91	2.23	20	2.6	5	gaccagcctgaaaTGCATAtccatcccgatcgtcttgccGACTACaagac
NC_006677	1420011	111	Rev	GOX_RS07660	129			3.09	11	ccggacgtcatgtcgcggcttgaagcagccgggCATACGgtcgaagcact
NC_006677	1425295	22	Fwd	GOX_RS07690	28	5.67	17	3.92	6	aacaggtgtgcggggTTGATCcgaactccccgtggcgcGAGCATtccggc
NC_006677	1426570	90	Fwd	GOX_RS07700	76	3.16	20	3.35	4	aaccggcttcctctGGGCAAtccgcctgagatgggactacGATGAGtccc
NC_006677	1432459	39	Fwd	GOX_RS07740	134	3.92	18	4	7	cgtatcgtctcggTTGCGCaggaaccggacagcgtgcTAGAGGcggcgcc
NC_006677	1434652	31	Fwd	GOX_RS07750	58	3.09	19	2.87	5	atcctgacggccatCCGCAAtgaccgccagatcaagccgGAGACGgaagg
NC_006677	1447057	229	Rev	GOX_RS07805	24			4.74	8	gttctaaaaacctcttggtattgaggcctacgctgtGATTCCatttttct
NC_006677	1449023	98	Fwd	GOX_RS07830	101			4.44	8	cagctgacattagccttgccaaaaggcgtgcgagacCATACCagaacatt
NC_006677	1453221	29	Rev	GOX_RS07845	179			1.23	10	tgggttgaagttgtgttgcggactctgtgtcccaCAGAAAgagagggcca
NC_006677	1453239	74	Fwd	GOX_RS07850	51	6.42	17	0.53	6	tggcgatcagtcataTTGACAggaactgtttcctggccCTCTCTttctgt
NC_006677	1459051	21	Rev	GOX_RS07865	87	4.46	20	4.02	3	cgatgaagcagatccTTCAGGtcgaaggccttcgcacgcgcGATCTGggc
NC_006677	1464168	23	Fwd	GOX_RS07895	52	1.98	18	5.62	6	ataaaaccttaacaATTATTcctgaaaaatcgtgtcggTATTTCtggaag
NC_006677	1473132	33	Rev	GOX_RS07925	207	4.48	18	3.74	5	cgcgtctcggaccacACGACAggtgatctcgccattggcTACCGCttttc
NC_006677	1475630	138	Rev	GOX_RS07930	219	6.12	17	4.27	6	gacggctccgtcatgTTGACAatttctcttccagagagGATTTGtgacgc
NC_006677	1480660	43	Rev	GOX_RS07950	175	1.84	16	3.43	6	ttccccgagacgggaaAAGTCAgcagccaaaaggctggGAGCGAcgatga
NC_006677	1486853	178	Fwd	GOX_RS07975	32			3.78	9	tcccgtaaacttgtcttttgtttctgcgctattttCATGAGactgtcgtc
NC_006677	1492339	39	Rev	GOX_RS07990	91	3.07	19	1.74	3	cgcgaactggccatgcGCGAAAcgcagctcatcaacgccgcCTTTCAgga
NC_006677	1492753	40	Rev	GOX_RS14045	16			3.38	8	aagtcgctccctgaagtccacccggccatgataggaTAGCCTgcaactac
NC_006677	1502117	41	Fwd	GOX_RS08045	6	2.12	18	2.44	5	cgcccgggcgtgccaACCCAActgaaaccggaaaaagcgGACGAActatg
NC_006677	1504533	28	Fwd	GOX_RS08065	23			3.24	9	gtgccgcctgcgggatggaaacctgcgccgttctgTAACGCtctatgtct
NC_006677	1508875	125	Fwd	GOX_RS08090	178			4.65	9	ccggagagctgcgcgagacgctgcttccggtctgcTATGGGgtcgtggtc
NC_006677	1511775	633	Rev	GOX_RS08100	20	2.57	21	3.34	5	aattacgcaatgTTGATTtctctctgcgccgcaattcatGAAAATacacg
NC_006677	1513118	60	Rev	GOX_RS08105	59			3.27	8	gtctgaaagaggtggggtgtcaaagtccgtcacttgCAAACCaaacccct
NC_006677	1513268	92	Fwd	GOX_RS08110	0	6.13	17	5.13	6	tccacttcgttcatgTTGAAAacctatcctgttaggttTATATTccgctt
NC_006677	1516260	22	Rev	GOX_RS08125	202	6.64	16	3.76	8	gcataacagaagccTTGACGgacctcatattttctcCAATCCtgttcccc
NC_006677	1519779	209	Rev	GOX_RS08145	24			4.74	8	gttctaaaaacctcttggtattgaggcctacgctgtGATTCCatttttct
NC_006677	1522050	271	Fwd	GOX_RS08170	297			4.11	9	tgtatcgtattgtcatttttccatgccgagagcttCATGACgacccagac
NC_006677	1533343	211	Fwd	GOX_RS08225	24			4.74	8	gttctaaaaacctcttggtattgaggcctacgctgtGATTCCatttttct
NC_006677	1535722	20	Rev	GOX_RS08235	113					acgggcaacgaaaagggcgtgcacagttctggtgcctcggtccaggaccg
NC_006677	1537733	105	Rev	GOX_RS08250	160	3.57	17	3.66	6	cccatgcgacagcctTTCCGCccggcgccgggatgtatTAAAGTgcgccc
NC_006677	1538936	84	Fwd	GOX_RS08260	54					gccggacaggcctgacatgcaacctctgggagaatggatcgttataggcg
NC_006677	1539842	1156	Fwd	GOX_RS08270	130	3.19	17	4.17	7	gctgatattgatcaAAGCCAtatagtcagtctccgcgTAATGGcgtaagc
NC_006677	1540193	21	Fwd	GOX_RS08275	16			3.15	10	tgtctactcatcctttacgtataggaggggtcggCAATGAactggacccg
NC_006677	1543720	1349	Fwd	GOX_RS08290	114	3.07	17	4.7	5	ggatcagaaatggcagACGACGgacatcccgcagaggatTATCTTcgccc
NC_006677	1546636	72	Fwd	GOX_RS08300	26	3.2	17	0.52	8	ggactgtatgacaGTGCCCagcaacagcctcgggtgCTGTCGgctgcaat
NC_006677	1550585	27	Rev	GOX_RS08305	24	4.95	19	3.64	5	taatcacaatttagTTGCGAataactcgcattatactgaTAACCCgccag
NC_006677	1555753	25	Rev	GOX_RS08330	34	2.77	16	4.94	6	gcagagccctttttccTAGTTTcgccttaatccccgtgTATGCTtgtcac
NC_006677	1558362	54	Rev	GOX_RS08350	25	4.83	18	5.17	6	tttcgaaaacggatTGGCCAgacagtgtttttccggccTATACTggccgg
NC_006677	1559524	35	Fwd	GOX_RS08360	0	3.93	18	4.6	7	ccgattcattcggATGACGtcgggcaaaagcccatgcTAAAGCcgccgcc
NC_006677	1562620	29	Fwd	GOX_RS08375	85	3.24	17	5.26	7	gtgtcagtcatgccGGGCTCtcatcaggggaatatggTATCGGaaaggac
NC_006677	1568119	43	Rev	GOX_RS08390	0	5.13	16	4.03	6	gcctgcgatctgtcatTTGCCGctgtgagcgggcgtgcTAGATTgatgcc
NC_006677	1579802	58	Rev	GOX_RS08445	25	3.59	17	5.71	6	caccttacccagtgcTTTCATccatgaagccacgcgggTATGAAccttgc
NC_006677	1579895	27	Fwd	GOX_RS08450	57	4.44	17	2.47	6	gtaaggtggcagcggGTGACAgcatgacattcccgacgTAAAACgactgc
NC_006677	1582151	101	Fwd	GOX_RS08465	67			3.42	8	tgatgccccggccggcttgcggatctggggtggcgcCACGGTcgagacgg
NC_006677	1583399	20	Fwd	GOX_RS08470	13			2.01	10	ccgctctgatccatcgtttcttttcgtttttcccCAGTCTcttcagttct
NC_006677	1590234	28	Fwd	GOX_RS08500	104	3.33	18	0.6	6	cgggatcgttctggCGGCCGtcgatcacgacgaaatcgTTGCCCagaccg
NC_006677	1591024	34	Fwd	GOX_RS08505	133			0.46	7	gggcgcaagccgaggaactgaacagggcagggactgcGTCGCGggtgccg
NC_006677	1599683	94	Fwd	GOX_RS08540	32	3.43	16	2.45	6	cgggggcgattttaccGGGACCgatcccgggttcgtgtGTTGTGtatcgt
NC_006677	1614174	200	Fwd	GOX_RS08605	24			4.74	8	gttctaaaaacctcttggtattgaggcctacgctgtGATTCCatttttct
NC_006677	1616975	27	Fwd	GOX_RS08610	243					ggaatcaggcaacgcgggcctaacgaggccaaagacggtgctcttcctct
NC_006677	1618790	28	Fwd	GOX_RS08615	179	4.13	17	3.39	5	gtcgcaacagaaaactATGCATcgaggaactcgcagctgGAACACttctg
NC_006677	1626654	33	Fwd	GOX_RS08650	67	5	17	2.89	7	ttttgggtcactgtTTGTCGctcattatgatgttctgTACGTTgtgatct
NC_006677	1634592	81	Fwd	GOX_RS08675	59	4.49	18	3.08	4	atttaccctgcgtaatATGAAGtagatcattattgagagtGATAATtcct
NC_006677	1638396	54	Rev	GOX_RS08695	44			3.15	10	gcaatctgtgccgatgcggcgcctataacggcatCATCGAagctatcgag
NC_006677	1644527	180	Fwd	GOX_RS08730	23	3.22	16	5	6	acacacatattctaatAGGCATgcccactgttttgctcTATGATgtaacc
NC_006677	1646048	24	Rev	GOX_RS08740	22			4.38	10	ctgacctaaaatgagttgagtgatttcagcaggtTATGATtcatgggttt
NC_006677	1662759	26	Fwd	GOX_RS08775	19	4.03	18	4.36	3	atcatgcggatataatcTTGCAGtctgcggtgattgagcgtCATATTctc
NC_006677	1667242	50	Rev	GOX_RS08800	14	2.83	17	5.87	6	acgataagcacatggTCCCAAtgggcccatgaaaaggcTATGCTgggccc
NC_006677	1670497	169	Rev	GOX_RS08815	197	4.43	19	4	5	cattttatttacgtGTGAACgttcaggaccgttcgggcgTAATGGctgac
NC_006677	1671593	27	Rev	GOX_RS08820	7	2.65	17	2.12	7	catgtcccggcacgGCGCCGgggccggaaccgctgacCTTCTTggagctg
NC_006677	1672839	21	Rev	GOX_RS08825	30	4.12	17	5.1	6	ggaacagtcaggctgTTCCACtcctgaaaaaacctgtcTATCGTcgctgc
NC_006677	1674103	106	Fwd	GOX_RS08835	0	4.98	19	3.53	4	atccgaaggaggactTGGCACcgacgaaaacgaagcgcagGATAGGgggt
NC_006677	1679877	26	Rev	GOX_RS08865	132	3.01	17	3.74	5	cgctacgacccatcccATCCCGccgctgatgagcgcggcTACGTCaaggt
NC_006677	1680404	181	Rev	GOX_RS08870	246	3.69	16	1.13	7	ccaattccgacacacCAGACTaccaggccaaggacgtCTCCCCgttcgag
NC_006677	1684427	93	Rev	GOX_RS08895	88	3.49	17	5.81	6	acaccaactcgcctcTCCCACaaacaacagattcccgtTATGAGggaaca
NC_006677	1685760	22	Fwd	GOX_RS08910	47	0.46	16	4.27	7	agcgtaccttctttcTGGGGGcgcgattgagttggggTAGAACtgaaaac
NC_006677	1689853	123	Fwd	GOX_RS08935	131			2.68	8	tgagtggcgttacgccttcatgagacggcaggcttgCAGTACggtttctt
NC_006677	1691546	260	Rev	GOX_RS08940	113	3.99	18	5.44	6	agctcgtgaacctcATCAATcgtgacagccattcgtgcTATATGggcgat
NC_006677	1696254	41	Fwd	GOX_RS08980	55			2.73	8	gaggcattaacggagtttcaatcaactgttctctagGAAGGGaagcatct
NC_006677	1698367	34	Fwd	GOX_RS08995	39	2.03	18	4.86	6	cgtgccgcacgtgaAGCAGGtgcgaccgggtggatcgtCAAACCgttcga
NC_006677	1706604	57	Fwd	GOX_RS09040	157	3.7	19	4.16	5	cggcgccccccgtgAGGCAGccacccagcacaagagcggGAAGCGccaga
NC_006677	1706733	31	Rev	GOX_RS09035	74	2.36	18	1.82	6	ctcacaaccggctgGGGCGTcatgatctatccgttctgGTTGCCtccggg
NC_006677	1713740	26	Rev	GOX_RS09060	22	5.45	16	4	7	ctgaccgaaaatgagTTGAGTgatttcagcgagttatGATTCAtgggttt
NC_006677	1718964	34	Rev	GOX_RS09075	28			3.93	8	gtcatccgcaggcctttgacgacatgactcctttgtGAAACGactggacc
NC_006677	1720382	28	Rev	GOX_RS09085	45	5.75	19	3.55	4	cctcgcccgcggcccTTGCGAagcacgtccgcagggtctcTAAAACagaa
NC_006677	1720519	50	Fwd	GOX_RS09090	56	5.05	17	5.81	6	cactgtattaaggtcTCGATAcactggcgcaggtccgtTATGAGggctgc
NC_006677	1721140	32	Fwd	GOX_RS09095	181					atccgcgctggaccccgaactctccgaggaagtgctgtccgtcatgcggg
NC_006677	1723962	37	Rev	GOX_RS09100	137	2.36	18	4.66	5	cctcggcaccggcgcGAGCGCgcgtgaccttgtccgctcCATCGAggaca
NC_006677	1725339	32	Rev	GOX_RS09110	93			5.45	7	tgatcgaaggctacggcctgcatgtcgaaaccggcggCATCGAtgccggg
NC_006677	1727182	30	Fwd	GOX_RS09125	57	5.75	19	3.11	4	ggatttgcgttcctcTTGCGTcctgcggggaggtgacttaCATAAGgcac
NC_006677	1729459	30	Fwd	GOX_RS09135	80	4.83	16	4.31	7	aatggtgacggggagTCGACCgacgtctgatatttctGATACTgataatg
NC_006677	1729986	29	Fwd	GOX_RS09140	179	4.18	16	5.43	7	aatcggcgttcagccGGGACCgggcggtctatgcggtGATGGCgccagga
NC_006677	1732635	21	Fwd	GOX_RS09145	280	2.88	18	5.41	7	gttcaacatcaccAAGACTggcaaggtcgcgggttgcTATGTCaccgaag
NC_006677	1733345	22	Fwd	GOX_RS09150	19	2.79	18	4.81	8	tgaggggcgtttTTGCATtccggccccctgctggtcTATCAGcggccttc
NC_006677	1734069	915	Fwd	GOX_RS09155	256			3.94	9	cactggacaaatcgactcaaactgtggacaacgccGATGCTcttccggct
NC_006677	1744504	28	Rev	GOX_RS09195	19	3.66	20	4.16	5	cttgaagcaatacTGGCGCgactggtcacttgaaggcatGATCCGgtctt
NC_006677	1748379	75	Fwd	GOX_RS09215	232	2.28	16	2.09	9	agccgcttcctgcACGCGGttctcgccgaacaggtGTTGGCcggcattca
NC_006677	1748524	50	Rev	GOX_RS09210	145	2.95	19	3.21	6	catcttgcggccaCGGACGcaatggcgtcttctccagaCATGTCcgatct
NC_006677	1755981	26	Rev	GOX_RS09245	7			3.99	7	acgaggataacagtgccagattcgcatattttcaggcGAGCAGctgctac
NC_006677	1756752	490	Rev	GOX_RS09250	222	3.33	16	4.92	7	cgacgatcgactggcGTGTGCgcgacggcgtgaaggaCATCCCgatcgag
NC_006677	1760646	27	Rev	GOX_RS09265	56	3.32	20	3.27	6	tatgaccaccccTTGCCCccaaggcgatgattattctaCAACACtgcgtt
NC_006677	1761418	20	Fwd	GOX_RS09275	23	3.25	17	2.69	7	ggtcaagggtatgaAGGTCGtgccggggcagctgaatGATCCGgatttct
NC_006677	1766069	48	Rev	GOX_RS09295	203	3.57	17	3.06	8	ggtttcctgtaagATGCCAtcatctttccattcagaTATTTTgctacaga
NC_006677	1773767	33	Fwd	GOX_RS14055	0	4.12	17	5.41	5	caacttttctgatgaaTTGTTGccgcccctgaaacacggTATGTTcgctc
NC_006677	1775813	36	Fwd	GOX_RS09335	62			3.12	10	ggcggcacgggaaaacggaacttcactacgccccGATGGGtttatgtgca
NC_006677	1780588	45	Rev	GOX_RS09360	294	3.18	17	3.07	6	cgagcacgctcacggTCCACGacgcccacgagatctgcGACCAGatcgag
NC_006677	1787018	486	Fwd	GOX_RS09395	13	3.33	18	5.45	7	acccatcccattaAGGAAAaattaggctcttgagcggCATTGTccccgac
NC_006677	1788721	37	Rev	GOX_RS09400	217	2.66	19	2.09	5	cggacaccgggatgGCGCAGcaattcatgacgtggagcgCTTCACgatca
NC_006677	1790416	97	Fwd	GOX_RS09415	13	4.3	16	2.94	7	tctggagagagtgctTGGCGAgatcgtgtcacaggatTACAGTgccgggc
NC_006677	1799824	83	Rev	GOX_RS09445	199	2.67	18	2.87	5	cgtgtttcgctgcacCTCTATcagggcggccacatgctcTACACGcgtcc
NC_006677	1803954	64	Rev	GOX_RS09460	166					cattcaatacacccgcggaagacgaagggttggctgcgccggccattgaa
NC_006677	1806756	20	Rev	GOX_RS09480	290	2.95	18	5.47	5	gggcccagcaccgccCGGTTCtggtcaatttcttcgcgtCATGGTgcatc
NC_006677	1809260	33	Rev	GOX_RS09490	251	2.59	17	3.25	8	ggcacccccgtgaACGCCTtcgaagtcacggacggaCAGGCTgccgtcga
NC_006677	1809632	38	Rev	GOX_RS09495	112			4.69	9	gatgcacctcccgaaccactggccctatatcgcggCATCCTatgccctga
NC_006677	1810588	730	Fwd	GOX_RS09505	28	3.58	18	4.6	5	gttccgatcactgttATCACGtttcacggaattgagcggTAAATGcctct
NC_006677	1812502	21	Fwd	GOX_RS09520	79	5.12	19	3.68	3	ttcacgatccgccgtcTGGAACggacccatgggctggccgtTAAGGAagc
NC_006677	1813179	93	Rev	GOX_RS09525	19	5	18	4.47	6	ggcacgggaaaacaTGGCCGtgccgacagcgggcatggTAAGGGtgatcc
NC_006677	1815570	398	Fwd	GOX_RS09545	65			5.55	7	gccatgattggcgcctcttgctgccattttcagcgggCATGATctttctc
NC_006677	1816106	425	Fwd	GOX_RS09550	0	5.16	17	2.74	8	tgtccgctttgccTTGATCggaccggaagggtgaggCAATCAtgcccgtc
NC_006677	1826527	33	Rev	GOX_RS09580	52	6.06	16	4.54	7	gccgcgaagaagggaTTGCCGccaccgccacagtgagCATTATggttccc
NC_006677	1827676	28	Rev	GOX_RS09585	0	6.78	17	5.04	6	aacagtcacacaagcTTGACGttcccgccgtcccggccCATTCCtccccc
NC_006677	1828233	33	Rev	GOX_RS09590	26	5.27	17	3.08	7	tcgcataagttttcCTGACAaatccccgggatggcttTACAATggcgtca
NC_006677	1829638	100	Rev	GOX_RS09595	154	4.94	18	5.04	7	cgccttcaaggtgTTGACGcaaaaccgaaatacggctCATAGTcctgcct
NC_006677	1832510	40	Rev	GOX_RS09615	33	4.87	17	4.37	7	agcgagagcggggcTTGTGCgtccccgcctctgccgtTAGCAAaatccgg
NC_006677	1834990	38	Fwd	GOX_RS09630	89	6.42	17	4.75	6	tgggcgggctctccaTTGACCctttgcggcccgggtccTATCTCcagcag
NC_006677	1841296	252	Fwd	GOX_RS09660	36			3.7	8	gaggtctgacccactttcctgtttcgtcatgaagtgCAATGGagagtcct
NC_006677	1845252	542	Fwd	GOX_RS09680	141	6.78	18	4.5	5	gcgttaacacgacacTTGACCcatgatttgagtcatgagTATGGGcgctt
NC_006677	1846974	95	Fwd	GOX_RS09690	22					gagcaggagtttgccgaccggatggccaggtttggtccgtggccacccga
NC_006677	1852502	65	Rev	GOX_RS09705	21	4.99	17	3.44	7	ttgatccatgtctaTCGACAcacacaaccttgggtagTAACCAttgcttc
NC_006677	1855006	20	Rev	GOX_RS09720	126					ctcccgacgggaatgcccagccccaacccgtccaatgtcgccctcttcaa
NC_006677	1856774	55	Rev	GOX_RS09730	3	6.29	20	3.99	4	cccgcgctgctctcTTGCACttcgccgccacagggcacacCATGACggac
NC_006677	1859761	68	Rev	GOX_RS09750	29	3.96	17	3.29	7	tgagagcctcacccTTCCGCccgctgacacaaaaagcTAACCTcccctcc
NC_006677	1860799	23	Rev	GOX_RS09755	23	3.82	20	3.45	3	ctgccacggcatgacGCGAAGtcgcgccggacgcaatggctGATTGGtaa
NC_006677	1860849	770	Fwd	GOX_RS09760	65	5.39	17	5.67	6	tttaccaatcagccaTTGCGTccggcgcgacttcgcgtCATGCCgtggca
NC_006677	1862729	176	Fwd	GOX_RS09765	255			3.35	10	tgacggaagagggcatcaaggcccgcgtgatctcCATGCCgagcttcgac
NC_006677	1871348	97	Fwd	GOX_RS09805	41			2.28	11	ccttacggtcatcgaatgaactgctggttggctGATGCGtctgtttcatc
NC_006677	1891478	39	Rev	GOX_RS09885	243			0.52	8	gcagaattttccgacgagcactcgatctcgctggtgCTGGCCgcgaacgg
NC_006677	1892528	2376	Fwd	GOX_RS09895	0			3.85	8	tatgcaatcgtgggcttcgtttgacggcgtgcgtagCATAGActggcgcc
NC_006677	1897890	55	Fwd	GOX_RS09910	34	3.47	19	3.53	3	ccgggtgctttctgccATGTTCctgacagggttttgtgctgTATGATcgc
NC_006677	1898825	70	Fwd	GOX_RS09915	133	3.92	17	5.47	8	atggtcatgcgggTTGCGCatgacgaaagaatcggtCATTTAacgcagcc
NC_006677	1900674	31	Fwd	GOX_RS09920	102	1.3	16	4.1	10	ttatataagaagTAGACAaacataacacgatcggTATGGTttccttatct
NC_006677	1902477	201	Fwd	GOX_RS09935	113	3.64	19	4.68	5	tcccctgatgggatCTGTACgatccgttaagatcgggcgCATTATattgc
NC_006677	1914353	41	Fwd	GOX_RS09980	103	2.68	18	2.42	7	catgttttgagtcTGCCCCtctcaggcaggcatcattCAAAGCccgtccg
NC_006677	1918029	60	Fwd	GOX_RS09990	29			3.88	9	gttttttcatatcgtctgcaacactttgtcatttcTATCGTtggagaaac
NC_006677	1918789	146	Fwd	GOX_RS09995	31	3.15	17	4.81	6	gccacagatgcgcctCAGACGcgccaacacaagccgtgCATCATctttcc
NC_006677	1919945	20	Rev	GOX_RS10000	33	3.42	22	3.66	3	gatgggcgcgcatTTCACGgtcacgaaccccaatgcggcctCATCCTgtg
NC_006677	1920324	100	Rev	GOX_RS10005	63	4.71	18	4.27	7	aaccacacggcctTTGCCCttaacaccgctctgaccaTATAATcaggacc
NC_006677	1920331	60	Fwd	GOX_RS10010	165	4.69	21	0.85	4	ctggaaaggcggcTGGACCctgctggacccagcaagacggCTGCGGtcct
NC_006677	1927167	46	Fwd	GOX_RS10045	246			2.06	9	tgacgaaaatgatcctggcgttcggagtctgttttGAGCTGcccgtcgtg
NC_006677	1929671	24	Fwd	GOX_RS14060	132			4.98	9	ccggcagaggttttttgtcgcatggcgtgacgcgcTATTGCtatcaggcc
NC_006677	1932832	31	Rev	GOX_RS10060	15	6.13	19	2.8	4	ggaaacccatgcgcgTTGAAGcgcatgccggaatgacgcaCAAGACtctt
NC_006677	1932916	28	Fwd	GOX_RS10065	52	3.06	17	4.76	8	aacgcgcatgggtTTCCCGagcggcaacgattgggcTAAAAGacccgacc
NC_006677	1938253	78	Rev	GOX_RS10080	27			2.88	9	aaacggctggtaagacgcaaccaaactcccggcagCAAGTTctggtcctc
NC_006677	1939578	62	Fwd	GOX_RS10095	41	1.2	16	5.53	5	atctgacgtttcgcgctATCAACgccgcgctttttcggcCATAACcagcg
NC_006677	1945134	28	Rev	GOX_RS10115	114	1.9	16	4.79	8	gatcggacaggtgaAACACGgataccgtttttcggaTATGATcgaaaatc
NC_006677	1947017	21	Rev	GOX_RS10125	198	2.26	17	3.64	7	ggcgatcaggacgcAGCCTCcagcctgctggcagccgGAAAGCttctagg
NC_006677	1948109	60	Fwd	GOX_RS10135	158			2.73	10	tcatagacggtcggtccacagaaatagacgcgcaCATTCTcaggatcgag
NC_006677	1948186	39	Rev	GOX_RS10130	6					gacaagagtaacaaagcctgttgcacctgaaccaaggctggcgcattgat
NC_006677	1950880	54	Rev	GOX_RS10140	51	2.29	16	3.85	7	atctgcccgtaacggCTCCTCcctctcggggagccgtTACCGCttttcag
NC_006677	1951593	26	Fwd	GOX_RS10150	173	6.27	17	3.41	7	caggcaggttttgaTTGACCccgaccggggactcctgTAGGCGcgacggc
NC_006677	1960412	29	Rev	GOX_RS10180	19					aggcggccacaatagtctaaggacaggcagattatttccctgtcttcccg
NC_006677	1962546	487	Rev	GOX_RS10190	199	4.92	17	3.29	7	tcttctgccgcctcTGGCTTctgctggaaccatgagcTAAGGCaacgtag
NC_006677	1964389	22	Fwd	GOX_RS10200	27	5.41	17	3.83	6	aaaggcaggcgtgacATGCCCtgctacctatcataggaGAAGGAacacgt
NC_006677	1970847	140	Rev	GOX_RS10230	107	3.15	18	4.04	7	gaagaatgatctcTTCCTGtggtggggctttgcctgtTAGGCTgatgccc
NC_006677	1974767	34	Fwd	GOX_RS10245	284	3.03	16	3.83	7	ttggtcatgacctgaTCCATCtgccgcttcacgccctGAAGCAgcgacag
NC_006677	1977072	1921	Rev	GOX_RS10255	38	3.57	17	3.22	6	agcgccatgatcaatTTCCGGactctgcgaaactctggCACCTAtgatgc
NC_006677	1979787	2642	Fwd	GOX_RS10280	268	2.79	17	4.06	7	ctttcaaacaggttGCGCAGactgcggaagtcgacttCAAACCccagatt
NC_006677	1979969	114	Rev	GOX_RS10275	114	5.37	17	4.97	7	ataagagagaatgcTGGCAAtaacatgcggttcatgcGATTGCaatccgc
NC_006677	1983272	74	Fwd	GOX_RS10295	21	5.13	17	5	6	tccggattgaaccgcTCGCCAatgccgccaagctgcgtTAAGAGcgtctc
NC_006677	1986520	28	Fwd	GOX_RS10315	132			3.85	6	ctggcgcgtgaaaacaaattgcccatcgtggtcttcaaCATGCAtgctcc
NC_006677	1998019	983	Fwd	GOX_RS10370	100	3.75	17	2.21	5	gctggagaatgcagccCGGAACggattgcggggcgttgcGTTCCAgcccg
NC_006677	1998804	29	Fwd	GOX_RS10380	50					gcttacaagcccgggtctcaatcaccgggcgtttcgtgcgcccgatcgac
NC_006677	2002037	35	Fwd	GOX_RS10405	136	2.44	17	2.61	4	ggtgaagccgaaagcgcTGGCGGcgaaaattgcggaagtcGAGGCGcttg
NC_006677	2009661	68	Rev	GOX_RS10440	0	5.37	19	3.88	5	acctgatcttgcacTGGCATttggcgcccgcgctcgctaCATCGCaggac
NC_006677	2012746	46	Rev	GOX_RS10460	44					tttcgagatctctattgaaaaccatttatgtcaaaccacgtttaacagac
NC_006677	2015973	34	Rev	GOX_RS10475	89			3.95	7	aggacgcccaaggctattttctggaccagcatgcaggTATCATgcagttt
NC_006677	2016944	31	Rev	GOX_RS10480	257	4.96	17	4.78	7	ccgtcattctcgagATGACAcgcaagtcattcgggtgCATGGGtgtgact
NC_006677	2017821	107	Rev	GOX_RS10485	139	3.51	17	4.24	7	ccgcttcggacgtgCTGTATcttcacgcattgtgggaTAAGCTcgaagcc
NC_006677	2027584	23	Rev	GOX_RS10520	63	2.57	17	4.86	6	tggtcatatcctgacCTTAAAgccacaatcccccccgtCAAACGggatgt
NC_006677	2027628	33	Fwd	GOX_RS10525	6	5.49	16	4.22	6	gtcatcaacatcccgtTTGACGggggggattgtggcttTAAGGTcaggat
NC_006677	2029233	48	Fwd	GOX_RS10530	218	3.66	16	5.02	6	tcccgcatttcgtgcaTTCCCCgttctatgtttatgcgTATGCTttcggg
NC_006677	2035883	56	Fwd	GOX_RS10550	0	5.97	17	4.61	6	gggtggggaaggctcTTGCTGtccgtgatgcgctttccCATCTTggcatg
NC_006677	2038076	38	Fwd	GOX_RS10555	122	1.67	18	3.97	4	ctgtgccgctgggaccGGGTGGgggcggctacgatccggcGAAGAAgaag
NC_006677	2040350	34	Rev	GOX_RS10565	50	5.25	18	4.31	7	aattggcaccttcTTGCCCtcccggatatgcatctggCAAGACacgcagt
NC_006677	2041127	63	Fwd	GOX_RS10575	105	5.1	17	3.9	6	gggctgtttacactcGTGACAttgccgcaatgcgagagTAAAAGcgacgc
NC_006677	2042319	196	Fwd	GOX_RS10580	76	3.99	18	3.41	4	ggcgttctgctcgatcGTGCCGggcgtcatgatctatggtGAGGTTctta
NC_006677	2044532	21	Rev	GOX_RS10585	39	3.54	19	3.68	3	cgcatgattccgggcaGTGATCtaatgttccggcagagcgtTAATGCgcc
NC_006677	2048825	22	Rev	GOX_RS10600	279			2.18	9	cgcatcgaaaccgccctgctgaccgatacgaccttCACCGCcgtcgaaca
NC_006677	2049553	28	Rev	GOX_RS10605	0	6.42	16	4.74	7	gacctcacttctgacTTGCCAaacacgactggcagggCAATGTcagaggc
NC_006677	2049982	417	Rev	GOX_RS10610	30	4.13	18	4.75	5	cctagacatgcgttaACGAAGttttcacagttctttggtCAAAATgacaa
NC_006677	2060360	150	Fwd	GOX_RS10650	8			5.07	8	cgtcgttctgtttttgggtgaggagtttgcctgcgtGATCCTgcgcgtcc
NC_006677	2061425	566	Fwd	GOX_RS10655	225			4.13	8	gtcctttgcgctgtgcgggtttgcgaacatctcgacGATCGGgattctga
NC_006677	2064994	32	Fwd	GOX_RS10675	168	2.85	19	3.68	4	cgagaatggcgtggtCGGTCTgggacaggacgccttcggcCAGGATcgtg
NC_006677	2067476	30	Rev	GOX_RS10685	60	3.55	16	3.52	6	cgccagaaccgtgtctTGGCGGacagcggacatcatgcTACCGCcgaggg
NC_006677	2075270	217	Rev	GOX_RS10720	24			4.74	8	gttctaaaaacctcttggtattgaggcctacgctgtGATTCCatttttct
NC_006677	2076522	147	Rev	GOX_RS10730	26			2.44	8	tgttctttcgggatttcggcacttacaccgcactgaTACGTTtactttca
NC_006677	2076595	47	Fwd	GOX_RS10735	16			1.7	11	gtgtaagtgccgaaatcccgaaagaacattgttCAATGGcgctggaaccc
NC_006677	2080833	44	Rev	GOX_RS10755	104	4.34	16	4.38	8	ggtgacacagacagTCGCAAaaccgtggaagagttcTATAAGatggcgat
NC_006677	2082278	53	Rev	GOX_RS10765	121	4.46	18	2.84	6	cgcatcggcgacctTCGCATcctctacgctcttgcggcGTTTGCgttccc
NC_006677	2082313	899	Fwd	GOX_RS10775	278	3.44	18	2.97	4	gtcatcaatctccgtcGGGAACgcaaacgccgcaagagcgTAGAGGatgc
NC_006677	2090769	40	Rev	GOX_RS10790	1	5.13	17	3.85	6	acccgcaaaacatccTCGCCGgattttcccctacccgcTACACTggcgac
NC_006677	2096575	43	Fwd	GOX_RS10820	187			2.55	10	cattgcacgccgggcatggaaccgcgcatcagcgCAAGCGtttcccggac
NC_006677	2102443	54	Rev	GOX_RS10845	50	5.61	17	4.42	7	acggctgacgatgcTTGCGTctgaggccaaaccttcgCATATCatcccgc
NC_006677	2106910	100	Fwd	GOX_RS10865	203	3.2	17	3.81	7	gttgaaagattaggGTGTCAaacgcgcttcaatcaggCATACGccctttt
NC_006677	2115422	26	Rev	GOX_RS14065	158			4.35	8	acaaaaatgatttgttatttgttaactactatgggaGATATAgggtctcc
NC_006677	2117425	25	Rev	GOX_RS10900	13	1.42	18	2.2	6	gataggtctgtcgcAGTATTttaacgtcccctgtttctTTTCTTccgact
NC_006677	2120369	62	Rev	GOX_RS10915	59	5.97	18	3.74	5	ccgcgtttaaatcacTTGCTTattttccccgaataagcaGATATTagtct
NC_006677	2130702	48	Fwd	GOX_RS10970	53			5.78	7	cgctgtccatggggttgggctacagcggtgtttccgtTATCGGaacggct
NC_006677	2136447	42	Rev	GOX_RS10985	0	4.16	21	3.57	4	tgcgggttcagctTGGAACatgcttccaagagcgatacggTAGCATcatc
NC_006677	2141028	1338	Fwd	GOX_RS11025	24	5.68	17	3.11	6	ctttttctgtcgggcTTGTCCggttcttcgaggaatgaCAGTGTgacatt
NC_006677	2142685	24	Rev	GOX_RS11035	88	5.75	16	3.56	7	gtcaccagcgtttgcTTGCGGcctacgcagtttactgGAATAGttttctc
NC_006677	2145220	34	Rev	GOX_RS11045	57	6.07	17	2.73	6	ttccccagcccgcaaTTGCAGagggaagccgccgcagcTAGGCTggcggc
NC_006677	2146858	1195	Fwd	GOX_RS11065	211			1.93	9	gtgctggttgatccggtgtcgggcgtgatgatggaGACGGCggaccaggc
NC_006677	2148463	25	Fwd	GOX_RS11075	215			4.05	9	cgatgggcatgggcggcaaggctggtctggactggGATGCGgctcttcgt
NC_006677	2155102	39	Fwd	GOX_RS11105	24			3.58	7	ctgggcagcctgccaaatttgcgccttgatctgggcgTAGGGCgcgcaac
NC_006677	2155850	1035	Rev	GOX_RS11110	1	1.98	19	2.84	6	tccggccgacattCAGACTtccttaaccgcaccggaagCATCCTgacggc
NC_006677	2156643	28	Fwd	GOX_RS11120	74	2.9	17	2.71	7	cgacggcggaccagCAGAAGgaagcccggcgcatcctGACGCAgatcgtt
NC_006677	2177110	35	Rev	GOX_RS11210	125			1.05	8	gtgatccgcccagtcagtggcctgctgcgacgacgcGTGCTGtcccagat
NC_006677	2180191	55	Rev	GOX_RS11230	32	4.05	21	3.01	3	gtgaacaccgacgcGGGAAAcgatccatgacatgtcacgttTAAACGggc
NC_006677	2184398	40	Fwd	GOX_RS11250	141	6.12	17	5.07	6	gggggctgcaatgggTTGACCgtcttcctgctgccgctCATATGgtcttt
NC_006677	2184466	40	Rev	GOX_RS11245	78	5.5	18	4.79	5	gacgggcccggagacTGGCCCaggaccgcacgggcacgaTATGATgtggc
NC_006677	2187255	24	Rev	GOX_RS11260	24	2.3	17	4.6	5	cggaacatattgccccTACCCTtcccggcaacagcccggTAAACCacgag
NC_006677	2187404	111	Fwd	GOX_RS11265	35	5.68	17	3.06	5	ccatcgatcttcgtgcTTGCATgggagcgtcgggagttcTAGGGAgagat
NC_006677	2190775	35	Rev	GOX_RS11285	155	2.91	16	4.1	7	gatcgtctttatggtGTCACGatgcaggaacgtggtgTAAGCCgggtcct
NC_006677	2196162	77	Rev	GOX_RS11295	224	3.01	16	3.65	8	gctcgaccatcaggACGAGTgggccttcgcacagaaCATCGAccccatcg
NC_006677	2200823	34	Rev	GOX_RS11320	274	6.64	18	3.75	6	caatcaggtttatcTTGACTtgaagcctgcccccgcgtCACCTTcggaac
NC_006677	2201854	22	Rev	GOX_RS11325	0			4.32	9	caacaaacaagattgtgtcccccccgcgaaaacctTATCACtcagccccc
NC_006677	2202027	27	Fwd	GOX_RS11330	10					ctgtccgggaggacttgacagggagcgccgtgcaaggttcctcggatggt
NC_006677	2211370	35	Rev	GOX_RS11350	71	4.46	19	2.54	5	ggctgtggttttctTCGCATcccggacggggtctctcgcGTTGGCgacac
NC_006677	2212060	110	Rev	GOX_RS11355	0	2.88	17	5.15	8	cttgcgatcagacAAGACAgcagggggtttttctgcTATAAGccggggct
NC_006677	2214290	64	Fwd	GOX_RS11370	15	2.7	19	3.85	5	gcggacatcaatctGGGCTTcgacatgatgagccgcggtGAGAGCattcg
NC_006677	2214922	29	Fwd	GOX_RS11375	234			3.82	9	aaagcgtttgatgcatatttcggcggtgatccggcGAAATGgcagagctg
NC_006677	2221073	56	Fwd	GOX_RS11405	182	1.13	19	1.68	3	gtgtgcgggccatgatGGGTGAgccggcgcttctgctgctgGAGCATccg
NC_006677	2224978	35	Fwd	GOX_RS11425	11	3.49	17	4.28	8	aaatcgcgcccagATGATCggcagatggcgcgggcgGATGCGgagggtga
NC_006677	2227956	21	Rev	GOX_RS11435	22	4.96	18	4.3	6	agagtgacgatgagATGACAcgatgggacaattttgggTAGGTGtgatgc
NC_006677	2228844	36	Fwd	GOX_RS11445	116			2.88	9	gcgaatgttgtctatcgtctgatgcagtggcgccgGAAGGTcttccagaa
NC_006677	2229656	116	Fwd	GOX_RS11450	11	6.1	18	4.98	6	tacgttccgtccttTTGACGaaatgatattttatacctCATTATaggggc
NC_006677	2233399	382	Fwd	GOX_RS11465	233			4.16	9	gcacccgtgactgcggcgatttttccagaaagggaCATTGAaaaaagatc
NC_006677	2237109	80	Fwd	GOX_RS11485	182	4.97	17	4.63	6	gatggtctgaatgctTGGCCTttttggttaaagcatgcTAATCGcgcgct
NC_006677	2246035	21	Rev	GOX_RS11530	51	3.02	17	4.26	6	cttggaaacgcggggACGCTGccagctccgctggccgtCAGCGTcggacc
NC_006677	2249250	24	Rev	GOX_RS11545	71	4.06	16	5.58	8	tatggcgttcggctATGCGGgcgggtctagcacggcTATGATggaactgc
NC_006677	2252724	79	Rev	GOX_RS11565	41	1.01	20	2.83	5	tgctgcctgaagaGGCAAAggggtggcgaagggggccggTTTGGAgcata
NC_006677	2254823	27	Rev	GOX_RS11570	247	5.68	16	4.61	7	gatccgcccgcgcccTTGTCTctttctcaacgcccacCATGTCaaatggc
NC_006677	2257147	20	Rev	GOX_RS11580	44	3.66	16	4.88	8	tcacaaaaagtgagTTCAGAtttccggggaaacgccTATTTCtggtgccc
NC_006677	2261211	22	Rev	GOX_RS11590	104	5.35	17	4.2	7	acggccctttatgcTCGACAccgtaacataaatccgcCAGAAAcggctcc
NC_006677	2261914	38	Rev	GOX_RS11595	65	4.62	17	5.06	7	gttgctcgggcttcTGGTCGctgcggtctttgtgggaTATGAAgtcctgc
NC_006677	2266488	36	Rev	GOX_RS11615	3			4.55	8	catcaatatagcatgttgaatattcattcccgatggGATTGAatacaccc
NC_006677	2271091	21	Rev	GOX_RS11635	21	3.06	16	4.42	9	gatccgaagatatTTCCCAgggctccgatccggctTATGAAgggcatcct
NC_006677	2276276	28	Rev	GOX_RS11650	91	5.62	20	2.58	4	gcattttcatggtgTTGCCTctttgccggaggggaaccgtTTTGCTacac
NC_006677	2285972	24	Rev	GOX_RS11695	153	4.91	17	3.08	7	gacaggacaagatcCTGCCGggcggcgaaggccggccCACTTGccagcag
NC_006677	2289408	48	Fwd	GOX_RS11720	37	3.05	16	4.03	7	atcacataaaacgctTTCTTTatcgctcaacatgctcCAAAACgaacatc
NC_006677	2291930	27	Fwd	GOX_RS11730	81	1.85	21	1.91	4	gatcaatcccgccGAGCCGgtcctggtcgtgtccaacccgGACGACcccg
NC_006677	2296704	21	Rev	GOX_RS11745	156	0.11	20	1.93	4	cccgcaggatcatcCCTCGGgcagcaccatcatgggtgtgGACCCCaagg
NC_006677	2301008	59	Rev	GOX_RS11760	169	5.13	19	3.72	4	gccacttttctcgacTTCACAgtcgagatcatccggcggtCAGAGAcagc
NC_006677	2321547	29	Rev	GOX_RS11850	218			2.97	9	cgatccttgcatctccggaagaaaagcagatggcgGAACAGacccgtgca
NC_006677	2327784	48	Rev	GOX_RS11870	79	3.63	18	3.77	6	ccatatcttcgatcATCCACtgctggtcgccatcccggGAGTAAcgatca
NC_006677	2328711	25	Rev	GOX_RS11875	191			1.1	9	cattgatccccgtcctgaccctggccgggatccagCTTCCGgtcctcgtg
NC_006677	2349171	31	Rev	GOX_RS11980	147	2.06	16	2.81	8	cgtcgatcccacgaCTTACGgacatacggtgtatgtGACCTTccgttatt
NC_006677	2351152	61	Rev	GOX_RS11985	69					gatatatcaattttcaaacttccgtgaacgcgtaagtctctcctgacggg
NC_006677	2355824	129	Rev	GOX_RS11995	61	2.83	17	5.31	6	tttagggagagacacTTTTCCgcatgaccacgctatgcCATCGTctgcgt
NC_006677	2360983	66	Rev	GOX_RS12020	59	5.64	18	2.63	6	gatcaaaatgaagcATGAAGtccggattccgttatttaGAACCCtgcctt
NC_006677	2363483	26	Rev	GOX_RS12030	25	3.24	19	3.6	5	caaggttgtctgccGGGCTGccctgcggcatgaaggggcCACTTCatccc
NC_006677	2368152	25	Fwd	GOX_RS12070	23	3.01	18	4.38	8	tcacgctgccgcTTGAGAtccgtcggcccagaccctGATCCTgtccgtaa
NC_006677	2370300	57	Fwd	GOX_RS12080	59					tgcacagggccgttcccggaaagcgggacacgaggcctcccgcaggcgct
NC_006677	2374685	224	Rev	GOX_RS12100	24			4.74	8	gttctaaaaacctcttggtattgaggcctacgctgtGATTCCatttttct
NC_006677	2375145	68	Fwd	GOX_RS12110	187					gatcgttttgcgacagacgatttgatttcagcctcgtgccggcatggtct
NC_006677	2380822	84	Fwd	GOX_RS12150	163			2.88	10	ggcgctcgtcacggcttcgcagaatggtcttctgGATGGCgtgacagcaa
NC_006677	2387085	26	Rev	GOX_RS12170	170	3.01	16	5.48	8	cccgcgaagggcctCGGCTTcggcggcggcatgcgcTATTCCaataaatc
NC_006677	2388363	67	Rev	GOX_RS12175	181	5.13	19	3.72	4	gccacttttctcgacTTCACAgtcgagatcatccggcggtCAGAGAcagc
NC_006677	2389252	29	Rev	GOX_RS12180	260	0.58	22	4.22	4	gcggctatgtgaCGGATAacggcttcgtccgctaccgcgtCAATGGcacc
NC_006677	2395218	57	Rev	GOX_RS12210	39	1.25	17	5.28	7	acaccgcctgacggCACAACcgtccgacccgttctgcCATTCCcacccca
NC_006677	2399684	63	Fwd	GOX_RS12230	59			3.06	9	ctgctatgcttgcttgggatgcggtgacacggtgaTAATCTacctgccgt
NC_006677	2401750	532	Fwd	GOX_RS12240	164			4.16	8	tgtcaattctgccaaGCGCTAacgctccgctgcgatGATAGTctagcgac
NC_006677	2408878	61	Rev	GOX_RS12285	59			2.55	8	cgcgaccgcctgtggcttcaaccagatcattcagcaCAGTCTgaacgcct
NC_006677	2421844	45	Fwd	GOX_RS12330	188	4.82	17	5.55	7	tcgggggaacgactTCGAAAgagaggacaggaacgggCATGTCagaatga
NC_006677	2423885	209	Fwd	GOX_RS12340	24			4.74	8	gttctaaaaacctcttggtattgaggcctacgctgtGATTCCatttttct
NC_006677	2428073	50	Fwd	GOX_RS12355	45			4.4	8	acatgaagggaagatccttgcagaaagaaagaggttGATGCGcccctatt
NC_006677	2443351	125	Fwd	GOX_RS12420	265	5.61	20	3.32	3	tcttatttcgcactaTTGCTTttcttttatttctccctcacCATCACggc
NC_006677	2448725	416	Fwd	GOX_RS12450	131					atgagacgggactgccctccgtggactgggcggttcgcgggccgatcgag
NC_006677	2454322	20	Rev	GOX_RS12480	42					catcagcgtctcgatcgtcttcagaacccagcaggttccccccttcccgg
NC_006677	2458553	46	Fwd	GOX_RS12500	266	3.85	17	3.39	8	ggccgtgatcgggTTGTATacggacatggatctgtgGAATACgataagcc
NC_006677	2461041	23	Fwd	GOX_RS12510	206	2.92	17	3.21	6	acaaggctcggccgcATTACGatgtggcgatctgcatgTATCATgatcag
NC_006677	2463596	48	Rev	GOX_RS12525	48	3.57	18	4.37	7	atgatgataattgCTGACTttcactcttgaaagacgtTAGCCTcagtgtc
NC_006677	2469458	101	Rev	GOX_RS12555	65			1.09	11	gtcatcagcagatggttgcaatttatgacagcaTAATCCccccggctttt
NC_006677	2474391	24	Fwd	GOX_RS12585	25	5.14	16	3.66	7	ccgttcaggtcatctTTGTCTcggggggatttgggtcTAGAACcctgatc
NC_006677	2480806	73	Rev	GOX_RS12605	185	4.12	17	5.09	6	ttcatcgccaaggtgTTCCAGggcggctcggaaaaggaTATGCTagcact
NC_006677	2484254	29	Fwd	GOX_RS12630	280	3.07	20	4.06	5	tgcggaccgttatTTCCAGgcggaagtccgcgatacgctCAAGCTggtcc
NC_006677	2488856	100	Fwd	GOX_RS12650	119	3.79	16	5.28	7	tagccataatgctgtTTCCTTttgcggctgtacttgcCATAGTctgcccc
NC_006677	2491709	31	Fwd	GOX_RS12665	225					acagaacatgatcatgagcggcgaaaagggagccggttcgtccatcatgg
NC_006677	2494480	73	Fwd	GOX_RS12675	187	3.7	18	5.77	6	gccagcctgatcggCGGAATtcttctctggttctcggtCATTCCgaccgt
NC_006677	2496276	316	Fwd	GOX_RS12685	64			1.99	11	cgtcagggccttgacctgcggaccacaaatcagCATGGTgcgcccaatct
NC_006677	2496947	70	Rev	GOX_RS12690	27	5.32	16	4.63	7	tctctgcatccttcaTTGTCTggtcacgattgactgaTATAAActgaagt
NC_006677	2498325	121	Fwd	GOX_RS12700	120					acctcgacggtgggattgccgcggctgtccaggatttcgcgggaggtgat
NC_006677	2501373	77	Rev	GOX_RS12710	3	4.77	18	4.74	5	gacgcgtctcttcgcTTCCCCtgccccatgtcggcagtgTATGAAgaccg
NC_006677	2502749	199	Rev	GOX_RS12720	176	3.73	17	4.37	6	atccggatgacgggaTGGTGCggacacaaaaggcccgcTAGACTtgccgc
NC_006677	2507806	24	Fwd	GOX_RS12745	96	5.66	16	3.64	6	gtgaaggccggagtgaTTGACGttccggctttccgtcgCAATGTaggaat
NC_006677	2509825	247	Fwd	GOX_RS12755	165	4.16	17	5.33	6	gtcagcgcgcggaagTCGAGGagatgcgtcgcacgcgcGATCCGatcgag
NC_006677	2514854	49	Fwd	GOX_RS12775	122	1.77	16	5.87	6	cggtggaaaagtttgtTACCCCcgacgagtttgacggcTATGCTgctgct
NC_006677	2515277	57	Fwd	GOX_RS12780	265					ttacctgaacaatgtctggacgttcacgcccgacccgcggggctgtctgg
NC_006677	2519166	51	Rev	GOX_RS12795	296			1.64	9	aagccatgtcaggaacgcgatgacgtcatggcgcgTTTCGGcttcgatct
NC_006677	2524622	26	Fwd	GOX_RS12830	128	5.68	16	4.89	7	ccgatggcgcagcccTTGTCGcggcggcggagaaggcCAACGTtctggca
NC_006677	2525569	123	Fwd	GOX_RS12840	26	4.87	16	4.59	8	tttcccaagaggggTTGTCGaaccccgagttcagcgCATAGGctggttcc
NC_006677	2527292	56	Rev	GOX_RS12850	0	5.89	16	4.54	7	ccgcaacagtcgactTTGCAGaagcgaaagttaggagCATGATcgggggc
NC_006677	2528818	31	Fwd	GOX_RS12860	26	5.88	17	4.46	6	ataggcggattgtttTTGCCGaggcaggcaatctgggcTAGTCAcatgcc
NC_006677	2531298	68	Rev	GOX_RS12865	104	4.7	17	3.25	7	caacattccctctcTGGCGAgccgtccccaacgtgctTACACTacaaccc
NC_006677	2534957	24	Rev	GOX_RS12880	20	2.37	19	3.18	4	gccttcatgaaggaaCTCCGCaaaaaagaaggtatttcccGAACTGcgag
NC_006677	2539823	27	Rev	GOX_RS12905	195			2.79	9	gcggagaaagtcgcgcgggataaggcgagagagcaTAATTGgttctatct
NC_006677	2542532	29	Rev	GOX_RS12940	2	3.31	18	3.63	6	tcgaaggtggccgcGTCACActcgactggagcgatgccCAGGAGctggcg
NC_006677	2544601	26	Fwd	GOX_RS12975	206			4.85	9	caatcaagtgaaacattgaaataggttgcgatcgcCATCAGagtcgctct
NC_006677	2545400	25	Fwd	GOX_RS12985	66	3.33	16	4.38	8	cggtcggttacggcCGGCGAatgggaagccgttcggCAAGCGcggatcca
NC_006677	2549890	54	Fwd	GOX_RS13025	235	4.56	16	3.65	8	cctgcatttttctcTAGCCActtccgccattttgaaCATATGtaattggc
NC_006677	2578602	30	Fwd	GOX_RS13190	22	3.56	18	5.02	6	tgcatgaataacgaAAGAATtctcggccactttccgcgTATGCGaaaggt
NC_006677	2582094	86	Fwd	GOX_RS13205	43	4.87	19	3.07	5	cgtttttagaaaacTTGTGTggaagtccgtctcgttctaCAACAGcgaat
NC_006677	2584265	24	Rev	GOX_RS13210	102			3.97	9	gcctgcccgcgcaacagccacgaaggctgaaagatCATCAAgctcgaatg
NC_006677	2585437	41	Rev	GOX_RS13220	17	5.86	17	2.61	6	gtttcgcaggaaagcTGGACAtcctgttttccaggttcCACCCTtttcac
NC_006677	2588685	62	Rev	GOX_RS13232	59			4.04	7	atacacaggttcgtttttcataacctgcggaggattgGATTTCgtttcct
NC_006677	2592955	83	Fwd	GOX_RS13250	37	4.04	20	4.36	3	ttttccttcagaaaaAGGATAacggtgccgtcatttgccgtCATGACtgg
NC_006677	2593955	69	Fwd	GOX_RS13255	28	6.27	17	2.75	7	cattttatgatttaTTGACGcaaaaacagaagtctttTACACAtccattt
NC_006677	2600261	44	Rev	GOX_RS13290	65	3.29	17	2.53	5	tcaccgcatgtcgagcCGGATGtagccgcgtggctgtcgGAGGTCtgcaa
NC_006677	2608838	26	Rev	GOX_RS13330	63			2.98	10	agcgcaagctccagctcaaagatgagatttcgtgGATCGAgacccgtctg
NC_006677	2609880	1545	Rev	GOX_RS13340	126	5.6	18	4.76	7	tccgttttggtgcTTGACCgccgcggcttcggtgccgCATACCcgtttgc
NC_006677	2614490	62	Rev	GOX_RS13370	117	3.91	20	3.02	4	gtattcatgctgacAGGCTTatcaggcgcgctgtttcccgGAAAGAcagt
NC_006677	2617433	22	Rev	GOX_RS13380	81	3.93	18	2.9	7	acccttcgagccgATGACActggctgtggccacctatCAGGCTgttacag
NC_006677	2618212	27	Fwd	GOX_RS13390	165			2.3	10	tggcctcctgaaaagatatctgctgacgcaccccGAATGGaatgcatctc
NC_006677	2618222	21	Rev	GOX_RS13385	68	2.22	17	5.34	6	ggcggccacgaagacTATACGgagattgggcatcgtgtCATGACtattca
NC_006677	2618986	70	Fwd	GOX_RS13395	30	4.62	18	5	6	tttcctccgccccgATGCAAcattttcgcctgaccgttCATTGAtcccat
NC_006677	2628213	177	Rev	GOX_RS13425	58	4.5	18	2.62	7	aagtgttcgggccTTGTCGtggccggggaaatgggagCACTTTaccggat
NC_006677	2631539	50	Rev	GOX_RS13445	86	4.1	17	5.71	6	aaaccgctttattcgTGGTCGgatcggggctggaagggTATAGCcctccc
NC_006677	2632460	36	Fwd	GOX_RS13455	49	5.6	16	2.24	9	aacaatccggaacTTGACGcagcagaaccggtaggCAACTGctgcgcatt
NC_006677	2641073	28	Rev	GOX_RS13510	54			2.7	8	gtccggaatgcctatctcgccagcctgccgacaaccGATCCGggcgacgg
NC_006677	2645506	37	Rev	GOX_RS13540	13	2.12	17	3.47	6	acaccgacagccaaaCCCAAAccattcaagccctgactTATCAGgcaagc
NC_006677	2654489	96	Rev	GOX_RS13595	147			1.16	11	ttcaagcgacttatcgttgaaatgcctaatgatGAAATCgacttggttga
NC_006677	2655309	33	Fwd	GOX_RS13605	4	4.27	17	5.45	7	cgccagcgagggtaTTCCCCtccgcctcaaactccggCATGTTacggagt
NC_006677	2661660	63	Rev	GOX_RS13645	147	2.96	21	1.93	4	catcgtgaccaacACGCAGgccgtggccgggcatctggtgGACCATcacg
NC_006677	2668027	75	Rev	GOX_RS13685	95					ccgcgccgttctttcagacggtctcgcatttatgcaggtggctatacttg
NC_006677	2668936	75	Rev	GOX_RS13695	51			4.73	7	gagaggaacaaagcgcttgtacttggccccagcggctGATACGgttagac
NC_006677	2670089	935	Fwd	GOX_RS14095	76	5.83	19	5.14	5	ccgctggaaacatcTTGCTGgacacggcgtttccggtgtCATGTGcgatt
NC_006677	2671437	28	Rev	GOX_RS13715	214	2.98	19	4.11	3	cggctttgttcgataaTGGTGGaacaataaacaccgagggcGATCTCggg
NC_006677	2673997	31	Rev	GOX_RS13735	124	2.05	19	2.18	3	aacgcaaggctcttcaGGGCGAcattaaggatatcttctccGAAGCCaag
NC_006677	2674398	25	Rev	GOX_RS13745	39			3.63	8	cgcgactgggattcctggtccgcctgggccgaggccGAAATGgctcggta
NC_006677	2675722	38	Rev	GOX_RS13760	105	3.1	16	3.66	7	gcggggactcggttgCCGCCGatccccgcaatgacggTACGACcgatact
NC_006677	2676318	30	Rev	GOX_RS13765	92	2.15	20	2.41	4	ctgtcctgaaatggAAGTCGatcccggtacagcacgtcctCACAATcgag
NC_006677	2703195	80	Rev	GOX_RS13920	0			4.2	9	acttctggaagctctggcatggctggcctcaacgaTATATCgattgcccc
NC_006677	2704144	120	Fwd	GOX_RS13930	42	6.78	18	3.1	5	aaatgtgcaaaacgcTTGACGtgacccgtccggacagagTAGACGgcgcc
