# Supplementary material for: RNAseq analysis of α-proteobacterium Gluconobacter oxydans 621H
Source: BMC Genomics. 2018 Jan 6;19:24. doi: 10.1186/s12864-017-4415-x (PMC5756330; doi:10.1186/s12864-017-4415-x)
Supplement: Additional file 10: Table S10. — List of ribosome binding site (RBS) motifs within 20 nt upstream of translation initiation codon. (XLSX 54 kb) [file 12864_2017_4415_MOESM10_ESM.xlsx]

## Sheet: Table S10
Table S10: List of ribosome binding site (RBS) motifs within 20 nt upstream of translation initiation codon.
Locus tag	20 nt with RBS motifs in upper case letters	Improbizer Score	Spacing
GOX_RS00010	gtcatgacccGGGAtagccc	3.27	6
GOX_RS00015	acacaacCGGTagaggaaag	2.21	9
GOX_RS00035	ggcaaccgaGGGCaggacat	2.09	7
GOX_RS00045	ctgtcgtcatactgccgggt
GOX_RS00055	aaacttcgctGTGAgccatc	1.49	6
GOX_RS00060	gataacctgATGAgatcaag	3.07	7
GOX_RS00080	ccgcgggcGGGAagatggcg	4.06	8
GOX_RS00085	gcacgacaCGGAcacgagct	4.27	8
GOX_RS00125	tacaagaaAGGAaccgcatc	5.10	8
GOX_RS00130	tattccgaGAGAggcagagc	2.51	8
GOX_RS00135	acaacgacAGGAggacaccg	5.10	8
GOX_RS00150	tgatccgAGGAaaatatccc	5.07	9
GOX_RS00160	tgtcatatcTGGAgatcgac	3.81	7
GOX_RS00170	caggagatcgGGGCcgcctg	1.55	6
GOX_RS00175	agacagAAGAaagagctcct	3.21	10
GOX_RS00200	agagatcagAGGAagagagc	4.84	7
GOX_RS00210	aggaaAGGAgaaagatgacg	4.15	11
GOX_RS00215	tcattacaCTGAgggatttc	2.50	8
GOX_RS00225	ccagagaTGGAtcgagcatc	4.03	9
GOX_RS00230	ccagaagaAAGCcgacgtga	1.84	8
GOX_RS00240	gatctgcTGGAaatcgcatt	4.03	9
GOX_RS00255	aatgtgttaACGAagactga	1.79	7
GOX_RS00270	caaaacAGGAggctcccgag	4.75	10
GOX_RS00280	gtagGGGCtatcaacggtag	0.51	12
GOX_RS00290	cgccagcacaACGAggccgc	1.25	6
GOX_RS00310	acatacaaAGGAgagatcca	5.10	8
GOX_RS00330	ttgaaacAGGAtttgagttc	5.07	9
GOX_RS00335	catgccacttatataaccgc
GOX_RS00350	caggagacgcAGGAttaccc	4.30	6
GOX_RS00360	tgaatttccaaaagggcttt
GOX_RS00365	ggttcccagcGAGAtcattc	1.72	6
GOX_RS00375	agcAGGAgcattatttgagg	2.10	13
GOX_RS00430	ggcgtgatCAGAggcggcag	2.73	8
GOX_RS00435	cctgaacgAGGAcgggtttt	5.10	8
GOX_RS00440	caacagAGGAgaagacactc	4.75	10
GOX_RS00485	cccccagacCGGAccgatca	4.02	7
GOX_RS00535	caggaaAAGCcccgggacgg	1.49	10
GOX_RS00555	ttgccgcgggCGGAtggtac	3.48	6
GOX_RS00590	atctctcaTGGAggaaaggc	4.07	8
GOX_RS00600	acggtagAGGCgcacaccct	3.35	9
GOX_RS00610	ggcgaAGGAgaccatgcccc	4.15	11
GOX_RS00615	agggaagAGGAgatagcctg	5.07	9
GOX_RS00630	cacaggatcAGGAttctaag	4.84	7
GOX_RS00680	gcgttcgggcTGGAataatc	3.27	6
GOX_RS00685	ggcgaggCGGCcgagcaggc	2.53	9
GOX_RS00700	catcaGGGAgagagacgaac	3.11	11
GOX_RS00705	tatacgttacaatatttccc
GOX_RS00710	caatccAGGAgagttatgat	4.75	10
GOX_RS00735	ctttggagTGGAgatctatc	4.07	8
GOX_RS00780	cccATGAactcccctcggcc	0.32	13
GOX_RS00790	acgggtcAGGAgtgaggtcc	5.07	9
GOX_RS00800	aagattgaAAGCtggctccc	1.84	8
GOX_RS00825	tcattacaCTGAgggattcc	2.50	8
GOX_RS00830	cagaaAGGAgacagcagacg	4.15	11
GOX_RS00840	attgaaCTGAgcgagacgtt	2.15	10
GOX_RS00845	cgtaataCGGAgctgagctc	4.24	9
GOX_RS00850	ccagaacAGGAcgacctccc	5.07	9
GOX_RS00865	cgagagtggaAGGAagcatt	4.30	6
GOX_RS00870	tcgaccgAGGCcttaacctt	3.35	9
GOX_RS00890	atccccgCTGAactgggtcc	2.47	9
GOX_RS00910	tgcaCGGCctcgtgccgaaa	0.72	12
GOX_RS00915	attctgaaCGGAgaaagctg	4.27	8
GOX_RS00930	acggggagCAGAagtgctgg	2.73	8
GOX_RS00935	aatgtgttaACGAagactga	1.79	7
GOX_RS00940	aaactgaattaaaaccatgt
GOX_RS00980	gtttttccGAGAgggttcaa	2.51	8
GOX_RS00985	agtagctatCTGTaattgaa	0.22	7
GOX_RS01000	gtagtgtgtATGAtgtgtaa	3.07	7
GOX_RS01005	cacgaaAGGCacgcaccgac	3.03	10
GOX_RS01025	gtgggcgtggAGGAccgatc	4.30	6
GOX_RS01040	cgagagtggaAGGAagcatt	4.30	6
GOX_RS01055	tgagaactcTTGCaatagca	0.32	7
GOX_RS01060	aagcgtgcaaAGGTgcaaaa	2.28	6
GOX_RS01065	ctggttggAGGAatggcgct	5.10	8
GOX_RS01070	gtcaactttgGGGTtgaggg	1.24	6
GOX_RS01075	cgttcatcttACGAtgaggg	1.25	6
GOX_RS01080	acaaggccaCAGAtgccctg	2.47	7
GOX_RS01085	aacaagcgaaCGGAtgggtc	3.48	6
GOX_RS01115	accgcCGGTttctcaacggc	1.30	11
GOX_RS01120	gataacctgATGAgatcaag	3.07	7
GOX_RS01125	cccttcGGGAatgaggccga	3.71	10
GOX_RS01130	gtaacaggggAGGAtagacc	4.30	6
GOX_RS01135	gatctggaCGGCtgggaggc	2.56	8
GOX_RS01140	tggatATGAaagggggtaca	2.37	11
GOX_RS01145	gatcttcgccgAGGCtcgga	1.76	5
GOX_RS01150	ggtctgagcACGAgccacga	1.79	7
GOX_RS01155	tgccctgaAAGTcgccaatc	1.53	8
GOX_RS01165	ttggataccccGGGCgggac	0.73	5
GOX_RS01170	gctcggaAGGAacagggctg	5.07	9
GOX_RS01175	cacgtcatcgcaaccgctac
GOX_RS01200	gcgttATGAaacgagtggac	2.37	11
GOX_RS01215	tggtcccgcgcagtaagggc
GOX_RS01220	accgtgagcCAGTaacagca	0.45	7
GOX_RS01225	ttccggaAGGCgaggctggc	3.35	9
GOX_RS01250	tgtaAGGAgtccttcgtctg	3.27	12
GOX_RS01255	tgaaagtgcatcacgggtcg
GOX_RS01270	ataacAGGTtcgcttgaatg	2.12	11
GOX_RS01285	aacctgttaTAGTtggtgtc	0.24	7
GOX_RS01290	cgcAGGAcgcgcctgaacag	2.10	13
GOX_RS01295	gtacTGGAgccttatccgcg	2.23	12
GOX_RS01300	cacacagaAGGAgaattctg	5.10	8
GOX_RS01325	tgtccAGGAatgaggatcct	4.15	11
GOX_RS01330	agcagtatgTGGAccccctg	3.81	7
GOX_RS01345	cctttttCGGAgaaacgcgc	4.24	9
GOX_RS01360	ccacagtcCGGAaccccctc	4.27	8
GOX_RS01395	aggtataGGGCattagcagg	2.31	9
GOX_RS01405	tcgctcccctcttcgcatcg
GOX_RS01410	cttctggaCTGAtcacagct	2.50	8
GOX_RS01415	gtgacGGGAgagggatgagc	3.11	11
GOX_RS01420	tatctgcCGGAgcctccgaa	4.24	9
GOX_RS01440	tgtccgccgcaGGGAgattt	2.44	5
GOX_RS01475	ctccggccccgtgcccctac
GOX_RS01490	gcgagctTGGTatcctcgat	2.01	9
GOX_RS01495	cggatcggggAGGAtggacg	4.30	6
GOX_RS01500	gacgcaAGGAattctgaatc	4.75	10
GOX_RS01510	ctgaaggacCGGAccgcaac	4.02	7
GOX_RS01515	taacacCAGAaaggcacatc	2.38	10
GOX_RS01525	gcaagggaaaGGGAacagca	3.27	6
GOX_RS01555	ggcattgAGGAacagacagc	5.07	9
GOX_RS01570	tgcccgAGGAgagcgaccgc	4.75	10
GOX_RS01580	cgaAGGAagtgtgggttaat	2.10	13
GOX_RS01585	gttgcgcttgATGAcagggc	2.53	6
GOX_RS01600	gcatcgAGGAaagtaccacc	4.75	10
GOX_RS01640	cagaaagAGGCataaaagcc	3.35	9
GOX_RS01660	ccgggggcTGGAgtgcctga	4.07	8
GOX_RS01680	acAGGAtagtttccggatcc	0.64	14
GOX_RS01725	tttgaAGGAcagacgttttc	4.15	11
GOX_RS01730	cataAGGAgttgacggcacc	3.27	12
GOX_RS01735	tggtatcgtaaAGGCtttcc	1.76	5
GOX_RS01740	atacgcctcgccaaatccgg
GOX_RS01760	atacccattgAGGAcccatc	4.30	6
GOX_RS01765	agtcaggTGGAacagctgtc	4.03	9
GOX_RS01770	acagggacGGGAgcggtttc	4.06	8
GOX_RS01785	gagcagagGGGTgaaatatc	2.03	8
GOX_RS01800	cttacaactGGGAtgatgac	3.80	7
GOX_RS01815	gaacagaGAGAgtttccaga	2.48	9
GOX_RS01820	gccaaaaGGGAccgtcaggg	4.03	9
GOX_RS01825	gagaggtCAGAgagtcttcc	2.70	9
GOX_RS01830	aggaaggAGGCacatcatcc	3.35	9
GOX_RS01835	acAGGAcgcacccccgcacg	0.64	14
GOX_RS01845	ctggcgacgCTGAaactgcg	2.24	7
GOX_RS01860	tgcccAAGAgtacctgcccc	2.60	11
GOX_RS01875	tccgaAGGAgaacagacggt	4.15	11
GOX_RS01890	gaaatgcctaAAGTgccgca	0.73	6
GOX_RS01905	gcgAGGAcgactgatctctc	2.10	13
GOX_RS01925	ccgcccgcttgGGGAacacc	2.44	5
GOX_RS01940	gttGGGAgtttcttcagctg	1.06	13
GOX_RS01950	attataaCGGActgccgcga	4.24	9
GOX_RS02020	tattggttgAAGAatacaga	3.30	7
GOX_RS02035	gtttgaaaaAGGAagcttcg	4.84	7
GOX_RS02040	atcctgtccgcgccagtctg
GOX_RS02045	cccagttTTGAcgaaaggtc	2.26	9
GOX_RS02050	gcatgcagAGGAcaacatca	5.10	8
GOX_RS02055	ctgtctctcAGGAgtatttc	4.84	7
GOX_RS02065	cagagTGGAgttgccgattc	3.12	11
GOX_RS02070	aaaacgtaaaaaagttatac
GOX_RS02075	cgagagtggaAGGAagcatt	4.30	6
GOX_RS02080	gacatgaAGGAcgccgtctg	5.07	9
GOX_RS02130	acttTGGAaaattactccgc	2.23	12
GOX_RS02155	ggctgaaAAGAccaacggct	3.52	9
GOX_RS02170	acaggaAGGAgggctgaccg	4.75	10
GOX_RS02175	tttactggCAGAatgagtgc	2.73	8
GOX_RS02235	ccgttcactaccctgttttt
GOX_RS02240	cgcaccgcTAGAggcatcac	2.52	8
GOX_RS02280	gaaccgcaAGGAgaagccgc	5.10	8
GOX_RS02285	agggtcatcAGGAcacaagc	4.84	7
GOX_RS02290	gcgcgaAGGActgatccagc	4.75	10
GOX_RS02295	aaaatcAGGAaagacacgcc	4.75	10
GOX_RS02320	ccggcAGGCagggctgatcc	2.43	11
GOX_RS02325	taatcccttATGTagcagcc	1.04	7
GOX_RS02330	gatggaCTGAcccctgcctt	2.15	10
GOX_RS02335	gccccCGGAgcgtccgcttg	3.32	11
GOX_RS02345	gcacgaaGTGAgggggcggc	2.25	9
GOX_RS02350	agtgtgccTTGAggcttttc	2.29	8
GOX_RS02355	acaccaAGGAccacccagtt	4.75	10
GOX_RS02360	aacagactccccgggggacc
GOX_RS02375	agaaactgAAGActgaattc	3.55	8
GOX_RS02385	acagGGGCtgtgctgcgtcg	0.51	12
GOX_RS02400	ttcgtaAGGAgataaggtaa	4.75	10
GOX_RS02425	ttacggcgaGGGAgaccgaa	3.80	7
GOX_RS02430	cgctcTGGAgatcatacccc	3.12	11
GOX_RS02445	gaccacTGGAagccatatct	3.72	10
GOX_RS02450	ctgtcgaaGGGAttgattga	4.06	8
GOX_RS02465	ctggtgtgCAGAacagcatg	2.73	8
GOX_RS02470	cctgatgATGAggtagctgc	3.29	9
GOX_RS02485	gtgccgtAAGAgtgcgttcc	3.52	9
GOX_RS02505	ctctgagcCAGAcgcctttc	2.73	8
GOX_RS02510	tatagagcacaGGGCtagag	0.73	5
GOX_RS02520	tgagcctgctttacgctttc
GOX_RS02530	gcctggcatcCGGTgacggg	1.45	6
GOX_RS02535	gtgctGGGAgtgatggcgtg	3.11	11
GOX_RS02540	tctTGGAgtagtctgggcga	1.06	13
GOX_RS02555	ctgcacatggAGGAtggttg	4.30	6
GOX_RS02560	cggagttgaCGGAgagacga	4.02	7
GOX_RS02565	cagacacAGGAtcgcagcca	5.07	9
GOX_RS02570	gcgggcaAGGAgaccgcaaa	5.07	9
GOX_RS02575	cgccagaAGGAgtcttttcc	5.07	9
GOX_RS02580	aagccacAGGAgaacacgcc	5.07	9
GOX_RS02595	gttttgCGGAtgaggccaga	3.92	10
GOX_RS02630	ctcAGGCcatagttcgactc	0.38	13
GOX_RS02650	ccgatgtaAGGAgaacggcg	5.10	8
GOX_RS02655	gctttttcgAGGAtttcaga	4.84	7
GOX_RS02695	ctcaAGGTcacatatcgctg	1.24	12
GOX_RS02705	catccagaaGGGAgcgttcc	3.80	7
GOX_RS02710	caagacggaAGGAtccggtc	4.84	7
GOX_RS02720	tatgacGGGTgtctctctgc	1.69	10
GOX_RS02725	ttcccgAGGAtggagatcac	4.75	10
GOX_RS02740	acacctgtCAGActggcgtc	2.73	8
GOX_RS02755	caggccctcctCTGAtcgcc	0.88	5
GOX_RS02760	gatcacagtatattggcatc
GOX_RS02765	gtcgGGGAgaatgctcagaa	2.23	12
GOX_RS02780	taatccGGGAggctttttgc	3.71	10
GOX_RS02785	tccggacagAGGAgaacaag	4.84	7
GOX_RS02790	acgggaAAGAcagaaccacc	3.21	10
GOX_RS02805	gattaGGGAacagcaagacc	3.11	11
GOX_RS02815	tcccGGGAaacacagtcctg	2.23	12
GOX_RS02820	agcgttTGGAgagcgttata	3.72	10
GOX_RS02830	caaggtaAGGAaaactagca	5.07	9
GOX_RS02850	ttccaatGGGAgtaacaggc	4.03	9
GOX_RS02855	ccgggAGGCtcgaagcgtcg	2.43	11
GOX_RS02870	tttcatgaaAGGAcaggtgg	4.84	7
GOX_RS02880	gacggaagCGGAggtgacaa	4.27	8
GOX_RS02885	gttccGGGAgaaaattcgag	3.11	11
GOX_RS02890	ctggctcCGGAggtgctgta	4.24	9
GOX_RS02895	cagcgtatCGGAgacgcgta	4.27	8
GOX_RS02900	gtaagaggGGGCaaacagag	2.34	8
GOX_RS02910	ctgacgcggggtAGGAtacc	2.37	4
GOX_RS02925	gccggttgAGGAcgaggggc	5.10	8
GOX_RS02930	caaactctaAGGTccagacg	2.82	7
GOX_RS02945	cggggtttTGGAgaaagacg	4.07	8
GOX_RS02950	tggtgcagaGGGCagaagag	2.09	7
GOX_RS02955	catcaatttAGGAtaagacc	4.84	7
GOX_RS02965	cgtggTGGAgggctgatatc	3.12	11
GOX_RS02990	caaacagGGGAgtcccggat	4.03	9
GOX_RS03000	ccaagGGGTagtctgaccgc	1.09	11
GOX_RS03015	ccgatcaAGGAcacatcgaa	5.07	9
GOX_RS03035	caggtccgACGAttttcacg	2.05	8
GOX_RS03040	gacgttttttTGGAgtattc	3.27	6
GOX_RS03050	caagagaCGGAacaatacgg	4.24	9
GOX_RS03055	tggatctcGGGAgtttgtgc	4.06	8
GOX_RS03065	tgatcgTGGAggcggcgaag	3.72	10
GOX_RS03085	gtgcgtaAGGTttcaggtcc	3.04	9
GOX_RS03090	ctggttggAGGAatggcgct	5.10	8
GOX_RS03100	aaccggaAAGAgagcagccg	3.52	9
GOX_RS03105	ttcactaAGGAagagttctg	5.07	9
GOX_RS03120	agattcaCGGAgacgatatc	4.24	9
GOX_RS03140	ctggagAAGAacctgatata	3.21	10
GOX_RS03155	ggttctGGGAattgagtgtc	3.71	10
GOX_RS03160	gccagccggGTGAtgcactg	2.03	7
GOX_RS03170	gatttccagCGGAttgaatc	4.02	7
GOX_RS03175	cggcagcgacCGGAgcggaa	3.48	6
GOX_RS03190	atgatcGCGAcccgtccccg	0.66	10
GOX_RS03215	cttcggAAGAtgttttcccc	3.21	10
GOX_RS03245	cgagtcgtaAGGCctgtatc	3.13	7
GOX_RS03265	cccaagcTGGAatgtcacta	4.03	9
GOX_RS03295	tccttcatcCGGAgcatacc	4.02	7
GOX_RS03305	actgacgctAAGAagaagtc	3.30	7
GOX_RS03330	cgaaaagtgCGGAagaaccc	4.02	7
GOX_RS03340	tcagaccatgAGGAcagcag	4.30	6
GOX_RS03350	atcccttcaTGGAgaagagc	3.81	7
GOX_RS03365	actggaCGGAacaccttcgc	3.92	10
GOX_RS03380	cgcggacgcCGGTtgatctg	1.99	7
GOX_RS03390	ccctccaccaaAGGCgtgct	1.76	5
GOX_RS03395	agcacatttcCGGAgtttcc	3.48	6
GOX_RS03400	caggctTGGAgagtaagacc	3.72	10
GOX_RS03405	acgggcgcaATGCgcggatg	1.35	7
GOX_RS03435	ggtccgggaAGGAgcagcgt	4.84	7
GOX_RS03450	ctctcgccaatcccgagcgt
GOX_RS03455	ctgtccagAGGAgacaactg	5.10	8
GOX_RS03475	cctcggctacaccctgtgtc
GOX_RS03495	ggcgaaAGGAgtcgaagatc	4.75	10
GOX_RS03515	ctgcgaCGGTtccgcgcgat	1.90	10
GOX_RS03520	cagcAGGAaatttcttgtcc	3.27	12
GOX_RS03530	tttcgcAAGAacgaggtgtc	3.21	10
GOX_RS03545	gtcgccgcccggggggcgcg
GOX_RS03550	ttatcaacCAGCggtttgca	1.01	8
GOX_RS03555	ctgcggCAGAgtaagcttcc	2.38	10
GOX_RS03565	ttgggtaaagGGGAcccgtc	3.27	6
GOX_RS03580	aattccagAGGCgctgagtc	3.38	8
GOX_RS03600	gcgcgcGGGAgggcgcgggt	3.71	10
GOX_RS03615	cttttTGGAaatggaatgcg	3.12	11
GOX_RS03645	ttttgacatggGGGAattag	2.44	5
GOX_RS03650	atacggaCTGAccgggtttc	2.47	9
GOX_RS03670	accattccATGAgccggttt	3.32	8
GOX_RS03675	agactttcgccgcaggggga
GOX_RS03690	gataacctgATGAgatcaag	3.07	7
GOX_RS03705	cgagagagcCAGCctgggtg	0.76	7
GOX_RS03710	ggccagagagGGGAaggacc	3.27	6
GOX_RS03725	tagccgtttcTGGAattccc	3.27	6
GOX_RS03730	acagccagaAGGTgaacgcc	2.82	7
GOX_RS03755	cccatgacgcGGGAgcgctc	3.27	6
GOX_RS03800	agaatATGAtccgttatttc	2.37	11
GOX_RS03835	ttactggaCAGAccataccc	2.73	8
GOX_RS03870	catcatggaaGGGAcgagaa	3.27	6
GOX_RS03875	ctctggaAAGTtctgaacac	1.49	9
GOX_RS03885	cgtccgagcccAAGAgattg	1.93	5
GOX_RS03890	tccGGGAatatagtatctac	1.06	13
GOX_RS03895	gcattagcAGGCtccgcaca	3.38	8
GOX_RS03900	gaaccgatAGGAcgatactg	5.10	8
GOX_RS03905	gctgagggtCAGAcaatttc	2.47	7
GOX_RS03910	tgaAGGAtcgggcagcagat	2.10	13
GOX_RS03920	gtcgagAGGAgcgccatcac	4.75	10
GOX_RS03935	agcagaAGGAccccgctccc	4.75	10
GOX_RS03980	cctttttcGTGAgaccagcc	2.28	8
GOX_RS03985	aggcagatcCGGCcaagacc	2.30	7
GOX_RS03995	caggatacaccccgccgccc
GOX_RS04000	cagccaGGGAttggatgcgc	3.71	10
GOX_RS04005	cacttcGGGAaacctgaatg	3.71	10
GOX_RS04025	cctcccgtcTGGAagaccac	3.81	7
GOX_RS04070	gcaacCGGAaggtggatggc	3.32	11
GOX_RS04080	atctttgcaGGGAgacagac	3.80	7
GOX_RS04085	gtcgcCGGAgttttcccgtc	3.32	11
GOX_RS04090	ctttgtgaaAGGAgagcatc	4.84	7
GOX_RS04105	ccggatTTGCgctgggcgcg	0.23	10
GOX_RS04125	cttgtccGAGAtcccgcctg	2.48	9
GOX_RS04130	gatcccaaGGGAgcaggccg	4.06	8
GOX_RS04140	tttcttcaGGGTccggcatc	2.03	8
GOX_RS04155	ttcccgtgttAAGTgaggcc	0.73	6
GOX_RS04165	gccgacAGGAccctttccag	4.75	10
GOX_RS04175	acatgaCAGAaacagcgcac	2.38	10
GOX_RS04210	ggcagagggCGGAtcctgga	4.02	7
GOX_RS04215	accggggtaCCGAactgatg	0.97	7
GOX_RS04220	gccattacGGGAgttccctg	4.06	8
GOX_RS04280	ctgttggaAAGAagtgctgc	3.55	8
GOX_RS04285	gacgacAGGAaacgagcccc	4.75	10
GOX_RS04320	caagagaatGGGAtgacttc	3.80	7
GOX_RS04325	aaatgtGAGAaaagccgctc	2.17	10
GOX_RS04340	ttcccccCGGTtccgccccg	2.21	9
GOX_RS04350	ttccagtcAGGAagtccgtc	5.10	8
GOX_RS04355	tggatgCAGAgcgacacatc	2.38	10
GOX_RS04360	cacAGGAtagcggccgtatc	2.10	13
GOX_RS04375	ttcgtagAGGTgctggtgca	3.04	9
GOX_RS04390	aaagagaAGGCagacaaacg	3.35	9
GOX_RS04400	atgctgcgGGGAgatacgaa	4.06	8
GOX_RS04405	cgatgttcAGGAgtagtcca	5.10	8
GOX_RS04415	tcattCGGCtttacgctgtc	1.61	11
GOX_RS04440	agcgcgaGGGActcttcaac	4.03	9
GOX_RS04465	aagtcccgatTGGAtttctg	3.27	6
GOX_RS04470	catgacgAGGTtgaagacca	3.04	9
GOX_RS04480	catgcGGGAaaacgcaagcc	3.11	11
GOX_RS04485	gatgtgttgcGGGAgggcgc	3.27	6
GOX_RS04500	aaaacggaaAGGAcagagcc	4.84	7
GOX_RS04505	actgggatattGGGAagagt	2.44	5
GOX_RS04515	tatatggaAAGAagagtgcc	3.55	8
GOX_RS04520	tttctcctaacgtaagagtc
GOX_RS04535	cccgtcGAGAgcctgtcacc	2.17	10
GOX_RS04545	cttttttcAGGAgattttat	5.10	8
GOX_RS04570	agaatgaAGGTtctttctgc	3.04	9
GOX_RS04595	gtacgaaAGGCcatgggcgt	3.35	9
GOX_RS04600	caacacccGGGAggttttca	4.06	8
GOX_RS04640	agggcattttgGGGAtggtt	2.44	5
GOX_RS04650	agcgcatGAGAcaagaccgg	2.48	9
GOX_RS04690	gaaggcccgGGGAgagctgc	3.80	7
GOX_RS04695	cgatttCGGActgcacccgc	3.92	10
GOX_RS04705	tcagaactaAGGAtaccgtg	4.84	7
GOX_RS04710	cagttcAGGAcatggacatc	4.75	10
GOX_RS04715	ctttccaAGGAatcagcggc	5.07	9
GOX_RS04720	gagaggggcaTGGAatagtc	3.27	6
GOX_RS04735	acgctcTGGAgactccgatt	3.72	10
GOX_RS04740	ttttcggctAGGCcgcagat	3.13	7
GOX_RS04750	ggatgaAGGActtaactaca	4.75	10
GOX_RS04775	gataacctgATGAgatcaag	3.07	7
GOX_RS04780	gtggagactaTGGAaaagac	3.27	6
GOX_RS04790	gcgttgtgtTGGAgtcgccc	3.81	7
GOX_RS04830	ttcaaagcGAGAcaaacatt	2.51	8
GOX_RS04855	accgaCGGAgaacagattca	3.32	11
GOX_RS04860	gccgtcgCGGAcgcgtcttc	4.24	9
GOX_RS04865	gcgcttgTGGAgactgcacg	4.03	9
GOX_RS04875	gcgacgcgcaTGGCcggcac	1.56	6
GOX_RS04880	tgaaAGGAacgcgctaccag	3.27	12
GOX_RS04890	aggcaggagAGGAattcatt	4.84	7
GOX_RS04900	ggaatgccataTTGAccctc	0.67	5
GOX_RS04905	cattgaaTTGAgttcactga	2.26	9
GOX_RS04910	ccctcacAGGAcacaacggt	5.07	9
GOX_RS04940	aaacggcTAGAgtgtggcgc	2.49	9
GOX_RS04945	tggagcAGGAccacgaaccc	4.75	10
GOX_RS04975	ccatagCAGAaggtcgtgac	2.38	10
GOX_RS04980	tgaccatagcTAGAccgccg	1.73	6
GOX_RS04985	cagccGGGActtcgcggatc	3.11	11
GOX_RS04990	aatgggctacacaatccgtg
GOX_RS05015	tgcgggCGGActgattgttg	3.92	10
GOX_RS05020	cggaaggAAGAaagacaacg	3.52	9
GOX_RS05040	atgttcCTGTcctgtttccc	0.12	10
GOX_RS05055	cgggcgcGGGCaagacgacg	2.31	9
GOX_RS05065	gttatcaaAGGAgacctgca	5.10	8
GOX_RS05070	gacgaataaGGGAacaccac	3.80	7
GOX_RS05120	ccggcTGGTatcgggcaggg	1.09	11
GOX_RS05130	aacaagatcAGGAtccgtcc	4.84	7
GOX_RS05155	tcaacttacaCGGAcccgac	3.48	6
GOX_RS05160	tgtttctcaAGGAtcgcacc	4.84	7
GOX_RS05170	agttctggAGGCtttcacca	3.38	8
GOX_RS05180	gctgagAGGActgatattac	4.75	10
GOX_RS05185	acagatccgAGGAgcctctc	4.84	7
GOX_RS05190	caggaacCGGAaagatcaaa	4.24	9
GOX_RS05200	cagagtttgAGGCattcgga	3.13	7
GOX_RS05220	atgccatCGGCcagtccgaa	2.53	9
GOX_RS05240	tcagcgagtttcctgacatc
GOX_RS05250	gacagcagcgaAAGAtgacg	1.93	5
GOX_RS05260	acagaagcgaAGGTgatctg	2.28	6
GOX_RS05265	gtaggagAAGCgccgtcggc	1.81	9
GOX_RS05270	tttcagttacGGGAaaaatc	3.27	6
GOX_RS05280	gttccacagTAGAgggcact	2.27	7
GOX_RS05285	atgaagacgAAGActgagcg	3.30	7
GOX_RS05290	tcgacccaAGGCgtcctctc	3.38	8
GOX_RS05295	gggacacAGGAgacgagttc	5.07	9
GOX_RS05315	agtccgaaAGGAagaaacag	5.10	8
GOX_RS05340	gatttcTGGAaggttccaag	3.72	10
GOX_RS05360	gaaaattggttGGGAcggga	2.44	5
GOX_RS05375	ctccatattccggggtctcc
GOX_RS05405	cgagagtggaAGGAagcatt	4.30	6
GOX_RS05415	catctGGGCgtccgccagaa	1.40	11
GOX_RS05425	cgagagtggaAGGAagcatt	4.30	6
GOX_RS05440	gcggaagCTGAgggcttttc	2.47	9
GOX_RS05455	ctttgagaaGGGAgacgccc	3.80	7
GOX_RS05465	aaaaaGAGAgcagttcttcc	1.57	11
GOX_RS05470	tcttgcaTCGAgtgttcagc	0.98	9
GOX_RS05475	cgagagtggaAGGAagcatt	4.30	6
GOX_RS05480	tcatgccaAGGAatccagcg	5.10	8
GOX_RS05490	tgtccagtcaTGGTgcctgc	1.25	6
GOX_RS05495	acgccccataaGGGAttccc	2.44	5
GOX_RS05500	gtccagatATGCgtattgca	1.61	8
GOX_RS05515	gtagcGGGAtatctgtgaaa	3.11	11
GOX_RS05535	gtttggcaCAGCcgcgtatc	1.01	8
GOX_RS05540	ggggcgtGAGAgaccagaaa	2.48	9
GOX_RS05550	gctcacaGGGAgactaagac	4.03	9
GOX_RS05575	acggatCTGTtcttctcaca	0.12	10
GOX_RS05580	atgcctCAGCcatccagacg	0.67	10
GOX_RS05585	accttAGGAaaccctgcgtc	4.15	11
GOX_RS05595	gagaaGGGAccacggccgcg	3.11	11
GOX_RS05600	aaggactccgAAGAagacgc	2.76	6
GOX_RS05630	caaacgAGGAtagccctgcc	4.75	10
GOX_RS05640	ccgtCGGAgacagacctctc	2.44	12
GOX_RS05655	actctgtTAGActctgccgg	2.49	9
GOX_RS05665	gacCGGAgcctgtaaagccc	1.27	13
GOX_RS05680	cccgcgttCTGCgccagcgg	0.78	8
GOX_RS05685	tcccagtcAGGCgcagcaca	3.38	8
GOX_RS05705	accggacgAGGCcgtttttc	3.38	8
GOX_RS05730	cttcgtgaaCGGActttccc	4.02	7
GOX_RS05735	ttctagAGGAgaataatgga	4.75	10
GOX_RS05755	tctttagAGGAtttttacct	5.07	9
GOX_RS05765	ccctttCCGAcacagtttcg	0.87	10
GOX_RS05770	agtcttgcaaAGGCcgcatc	2.59	6
GOX_RS05785	gaaAAGAacgtcctgcacac	0.55	13
GOX_RS05805	ccgccggGGGCtttcgttcc	2.31	9
GOX_RS05815	ggagaccaAGGAgaaaaatc	5.10	8
GOX_RS05830	cggcaaGGGAaagacacttc	3.71	10
GOX_RS05835	ccgagaAGGAgaaatcagtc	4.75	10
GOX_RS05865	cttctgcccAGGCttttgcc	3.13	7
GOX_RS05875	ccctcgggTGGCtggatcgc	2.35	8
GOX_RS05880	cccgcaagcTGGAgcctgtc	3.81	7
GOX_RS05885	aacagaCAGAaggtttcatg	2.38	10
GOX_RS05890	ggagCGGAgcgtgacagatc	2.44	12
GOX_RS05905	ggataCAGAcatagtgcggc	1.78	11
GOX_RS05910	gccttcttttcgcgacgagc
GOX_RS05925	cgagaAAGAccgaaaatacg	2.60	11
GOX_RS05940	ttccttcaCGGAgcacagtc	4.27	8
GOX_RS05960	actgaAGGAgaagcaggcct	4.15	11
GOX_RS05965	cctgtaCGGAgactgatgag	3.92	10
GOX_RS05970	agcgcaatCGGAacctgatc	4.27	8
GOX_RS06025	tccatgtccGGGAgtatgcc	3.80	7
GOX_RS06030	gattcgttcaTGGCagcatc	1.56	6
GOX_RS06040	ccaaaaccctcttctccgga
GOX_RS06055	atttcgGGGAtccgggtgtc	3.71	10
GOX_RS06060	acactggaAGGAcagacccg	5.10	8
GOX_RS06075	gtcgaggCGGTacgcgcggt	2.21	9
GOX_RS06090	acgctttcccgAGGAaaatg	3.48	5
GOX_RS06140	ttgtgatATGTtatcccact	1.26	9
GOX_RS06145	tcatgcccAGGTgccgaaac	3.07	8
GOX_RS06160	ttctcttACGAaaagtgagc	2.02	9
GOX_RS06165	aaaacaGGGAttttcagagc	3.71	10
GOX_RS06180	gcaccatcGAGAcaaagccc	2.51	8
GOX_RS06185	ccccgttACGCcccgttgtc	0.30	9
GOX_RS06200	cgagagtggaAGGAagcatt	4.30	6
GOX_RS06220	gctcccgcgcTAGAacaccg	1.73	6
GOX_RS06230	tccaccggTAGAcgggccat	2.52	8
GOX_RS06255	caaggtcaGTGAtttcaagc	2.28	8
GOX_RS06260	acaaaaAGGAcagttggatc	4.75	10
GOX_RS06265	gctcGGGCaccgtgtcgttc	0.51	12
GOX_RS06270	cacatcaAGGCgcgtctttc	3.35	9
GOX_RS06280	acgcaagacaGGGAaacagc	3.27	6
GOX_RS06285	ttcacTGGAgcccattcccc	3.12	11
GOX_RS06290	tgggcagcaaGGGCcatttc	1.55	6
GOX_RS06300	gaactcccctcCGGAaagga	2.65	5
GOX_RS06315	gctcctgAGGTactgaaatc	3.04	9
GOX_RS06325	ccttcgtcatatccgttccc
GOX_RS06365	tttcccacAGGAaacttgct	5.10	8
GOX_RS06380	tactggtttggGGGTacgtg	0.42	5
GOX_RS06390	cgacaAGGAaacgatgatcc	4.15	11
GOX_RS06395	cgcatgaGCGAtcgtaacga	0.98	9
GOX_RS06400	gaatggaccGGGCtttcccc	2.09	7
GOX_RS06405	tgttgatgAGGAgttccatc	5.10	8
GOX_RS06420	ggaagacAGGAgaatttcag	5.07	9
GOX_RS06430	caccacttcAAGAcggcccg	3.30	7
GOX_RS06435	ccgttgcccgcgtcttcgag
GOX_RS06455	gtcagttcTGGAatccgttg	4.07	8
GOX_RS06465	agagacgaAAGCtattcgtg	1.84	8
GOX_RS06490	aattcactGGGAgagaattg	4.06	8
GOX_RS06495	gaacggcgCGGAgagtcccc	4.27	8
GOX_RS06500	gcgctccgCTGCctgatccg	0.78	8
GOX_RS06515	agatgacGGGAgaagccagc	4.03	9
GOX_RS06525	agggtaaGGGAtcagacctc	4.03	9
GOX_RS06540	attttcACGAgggtatcgtc	1.70	10
GOX_RS06545	ggggctcAGGAgaaagagtc	5.07	9
GOX_RS06555	ctgcctgcCGGAggaccatc	4.27	8
GOX_RS06565	ttttttAGGAgtgcatggta	4.75	10
GOX_RS06575	tcttgtgaAAGCctgacaga	1.84	8
GOX_RS06605	gctttcgacAGGAgacccgt	4.84	7
GOX_RS06610	tgcgcAGGAgacgcctgacc	4.15	11
GOX_RS06630	agaacagcAGGAacttcatc	5.10	8
GOX_RS06635	attccTTGAgccatcccctg	1.34	11
GOX_RS06650	tacaggcagAGGCgcatttc	3.13	7
GOX_RS06655	caatacgcAGGAgcgtaaca	5.10	8
GOX_RS06660	aatgatgaTGGAgagcacga	4.07	8
GOX_RS06665	cactggccgAGGCtgccaag	3.13	7
GOX_RS06675	aggacgAAGAgcaggactga	3.21	10
GOX_RS06685	caatcAGGAtcctaaagatc	4.15	11
GOX_RS06700	ccatcacacgAGGTgtcatc	2.28	6
GOX_RS06705	accgtcTGGAagggggagct	3.72	10
GOX_RS06710	gctgaagcaTTGAtggtcct	2.04	7
GOX_RS06730	acgctcaaggCGGAattctg	3.48	6
GOX_RS06735	ccgaAGGAgcagtgtcggtg	3.27	12
GOX_RS06745	cgcggctttctCGGAagcgg	2.65	5
GOX_RS06755	cgtgggtaTTGCggggtggt	0.58	8
GOX_RS06780	ctgactgcggGGGCtgtcaa	1.55	6
GOX_RS06795	tcgtGAGActcacaacagag	0.68	12
GOX_RS06800	cggcggaCTGAcgatctccc	2.47	9
GOX_RS06825	atgatcgagAGGCacagacc	3.13	7
GOX_RS06830	gaacggAAGCctgcttctcc	1.49	10
GOX_RS06840	aatagaCCGAtaattccatc	0.87	10
GOX_RS06850	cgcagcaaatCGGAattctc	3.48	6
GOX_RS06865	gcctttcaGGGAggcggcat	4.06	8
GOX_RS06880	catcatctGGGAgtgaagct	4.06	8
GOX_RS06905	ttttggAAGTttcctgattt	1.18	10
GOX_RS06920	cacatttaCGGAaaaaacac	4.27	8
GOX_RS06925	aggtctgaGGGAggataaga	4.06	8
GOX_RS06930	catcgGGGAgtgtcggctaa	3.11	11
GOX_RS06935	tctacgAGGAcgaagatttc	4.75	10
GOX_RS06940	ggcagggatgAGGAattttc	4.30	6
GOX_RS06950	ccaggctggGGGAtgaccgg	3.80	7
GOX_RS07040	ctggggaAAGAaaacggctg	3.52	9
GOX_RS07045	ttccgcagtctCTGAaaatg	0.88	5
GOX_RS07050	gtttgcAGGAtcgtgatccg	4.75	10
GOX_RS07060	ccgaaacTGGCtcgtccctc	2.32	9
GOX_RS07065	tgtccctgTGGCatgagggg	2.35	8
GOX_RS07070	gggaCGGCgacaacgcagac	0.72	12
GOX_RS07075	acgatgcgtTGGAgttgacc	3.81	7
GOX_RS07085	caggacgaaCGGAaacagtc	4.02	7
GOX_RS07130	gtctttaccgTGGCtgaagt	1.56	6
GOX_RS07135	gtgcaggTGGTacctttcca	2.01	9
GOX_RS07155	gataacctgATGAgatcaag	3.07	7
GOX_RS07170	ccgcaaccgcAAGCcgggcc	1.04	6
GOX_RS07185	gacagacggCGGAgcattct	4.02	7
GOX_RS07225	gccacacAGGAgaccgccgc	5.07	9
GOX_RS07250	aaattcTGGTcagccacaat	1.69	10
GOX_RS07265	cgccagcacaACGAggccgc	1.25	6
GOX_RS07275	cggacgctgctCAGAagctg	1.11	5
GOX_RS07280	aggggtAAGAaggtttcgac	3.21	10
GOX_RS07315	cctttTGGAgaaccgccgtc	3.12	11
GOX_RS07320	tcatggaAGGAcagtaattc	5.07	9
GOX_RS07355	tgagagctcTGGCcggaaac	2.10	7
GOX_RS07380	ccggcTGGAgagcacgcaga	3.12	11
GOX_RS07410	tgcgttaggttAGGAgcccg	3.48	5
GOX_RS07425	ctggttggAGGAatggcgct	5.10	8
GOX_RS07430	tcatagatGGGAaaacggct	4.06	8
GOX_RS07465	ttcggtcatatctatgggac
GOX_RS07475	caaggtcAGGAgacagtctg	5.07	9
GOX_RS07485	ccgaaatcCGGAgaaaaaca	4.27	8
GOX_RS07490	ctccaAGGAacattcccatc	4.15	11
GOX_RS07525	tccAGGAttattcgaacacg	2.10	13
GOX_RS07530	gcctcgacGGGAttctgagc	4.06	8
GOX_RS07550	caggcgAGGAgtctctcatc	4.75	10
GOX_RS07555	cgacctgccCGGAgtgcctc	4.02	7
GOX_RS07560	gtttgccgatacAGGAgagt	2.37	4
GOX_RS07570	tgaagacaaAGGTattcccc	2.82	7
GOX_RS07580	gacatcatcAGGAgtacccc	4.84	7
GOX_RS07610	acgggcatgAGGCgtcagga	3.13	7
GOX_RS07615	tccacaagAGGAgtcctgac	5.10	8
GOX_RS07630	tctgtTGGAgtattttgcag	3.12	11
GOX_RS07635	gatgacccgAGGAaaatttc	4.84	7
GOX_RS07660	cgagagtggaAGGAagcatt	4.30	6
GOX_RS07690	tgctacacaCGGAccgcaac	4.02	7
GOX_RS07700	ctggttggAGGAatggcgct	5.10	8
GOX_RS07805	gcgggatccGGGCgggaagg	2.09	7
GOX_RS07830	ggcatcaaTGGAggtatggc	4.07	8
GOX_RS07845	ctggttggAGGAatggcgct	5.10	8
GOX_RS07850	gcgcgcagcATGAgggctgt	3.07	7
GOX_RS07855	gaaacgcaaGGGCtgagacc	2.09	7
GOX_RS07865	gccagctGTGTctctgcgcc	0.23	9
GOX_RS07895	attcAAGAaggggtttgaac	1.72	12
GOX_RS07925	gacggtgGGGTcggtccctg	2.00	9
GOX_RS07930	gaagaagacgGGGAgatgac	3.27	6
GOX_RS07950	acaggGAGAcagtttggaag	1.57	11
GOX_RS07955	ttcattgttCCGAggttttc	0.97	7
GOX_RS07975	tcctcAGGTgcccagacccg	2.12	11
GOX_RS07990	ggatcgggtAGGCggacgat	3.13	7
GOX_RS08065	ggttttcTGGAtctgacgct	4.03	9
GOX_RS08070	gacattcaGGGAgacagttc	4.06	8
GOX_RS08090	cgctctcATGAgggatcccc	3.29	9
GOX_RS08100	gaaacatcAGGCttgcgacc	3.38	8
GOX_RS08105	ttctgcgtTAGCgtgcaggt	0.81	8
GOX_RS08125	gataacagcAGGAtgtttcc	4.84	7
GOX_RS08145	gcagacagggTGGAtggcgc	3.27	6
GOX_RS08170	acccgtgCGGAgttttcggc	4.24	9
GOX_RS08210	cggctgcTGGAccagaagga	4.03	9
GOX_RS08225	ttgccgaGTGTtcataaaat	0.23	9
GOX_RS08230	caagaAGGAgcctgatggat	4.15	11
GOX_RS08235	catgagAGGAatttaagaga	4.75	10
GOX_RS08250	cgcaatgcCGGActgacatc	4.27	8
GOX_RS08260	ctggttggAGGAatggcgct	5.10	8
GOX_RS08270	tatgatcatcAGGAtcgggt	4.30	6
GOX_RS08290	tacatcagaAGGCaggcctc	3.13	7
GOX_RS08300	agtattcGGGAgcatatgga	4.03	9
GOX_RS08305	tccagGGGAacggcgctgca	3.11	11
GOX_RS08330	cgagagtggaAGGAagcatt	4.30	6
GOX_RS08335	gaccgggcCGGAgaagccgc	4.27	8
GOX_RS08340	gcatggtttgtCAGAcatga	1.11	5
GOX_RS08345	catcgcaGGGCaaagaggct	2.31	9
GOX_RS08350	ttaatggttCGGAgtctacg	4.02	7
GOX_RS08355	gataacctgATGAgatcaag	3.07	7
GOX_RS08375	aaaatcgAGGAtccccttgc	5.07	9
GOX_RS08445	cctctgtccCAGAgctggtc	2.47	7
GOX_RS08450	ggcacgccGCGAacacagtc	1.01	8
GOX_RS08465	gatctaCTGAagtaatccag	2.15	10
GOX_RS08500	gcaagtaAGGAgcctgacgg	5.07	9
GOX_RS08505	gcatgaTGGAgactgtctcg	3.72	10
GOX_RS08540	cggacagtcGTGAccagaca	2.03	7
GOX_RS08545	ggcatgttgAGGAtctccgt	4.84	7
GOX_RS08595	ctgtatcgaagGGGAtcttg	2.44	5
GOX_RS08605	ccttctcaCGGAggcgccgc	4.27	8
GOX_RS08610	gtttctggAGGCggtctggc	3.38	8
GOX_RS08615	gcggtgAGGCgtgtcagcgc	3.03	10
GOX_RS08645	gggcTAGAgtttcgtccatt	0.69	12
GOX_RS08650	gcaaccagaaCGGAtagatc	3.48	6
GOX_RS08675	ccaaaaGGGCtctgggctta	2.00	10
GOX_RS08695	gataacctgATGAgatcaag	3.07	7
GOX_RS08715	ttcatattGAGAtcatcgtc	2.51	8
GOX_RS08725	cccgcgcATGAgaccctttg	3.29	9
GOX_RS08730	ttccggaacTGGCtgatctg	2.10	7
GOX_RS08740	ttcctgCGGAcgctgctgtg	3.92	10
GOX_RS08815	gccggGTGAgccactgatcc	1.34	11
GOX_RS08825	ttcttcgatccctccaggtc
GOX_RS08840	ttgattgaGGGAatggcgat	4.06	8
GOX_RS08865	tccagtaAGGAaccgccccg	5.07	9
GOX_RS08870	gggagtGAGAtggttctgaa	2.17	10
GOX_RS08875	gacgggccgccttttttgtc
GOX_RS08895	ctggcTGGAggtccgatctg	3.12	11
GOX_RS08910	agcagAAGCcgcctgaaggc	0.89	11
GOX_RS08935	aacagacCAGAagcagccgc	2.70	9
GOX_RS08940	ccagcacccgccagctccgg
GOX_RS08980	cgagtttttTGGAgaacacg	3.81	7
GOX_RS08995	cgagagaTCGAtagcctgtc	0.98	9
GOX_RS09035	tttctgatcAGGTcttttcc	2.82	7
GOX_RS09040	agacgaAAGCccactgagga	1.49	10
GOX_RS09050	cagccgAGGAgcatcacgtc	4.75	10
GOX_RS09060	agcgaagcCAGTtcggacat	0.70	8
GOX_RS09075	caagcCGGActgggaaaagc	3.32	11
GOX_RS09085	tcacCGGAgacccgttttac	2.44	12
GOX_RS09090	ccctgcCGGAcgtccgaata	3.92	10
GOX_RS09095	tgaaatcgTAGAgagggagc	2.52	8
GOX_RS09100	tgagatgaAGGAgcctgaca	5.10	8
GOX_RS09105	gtccggaaAGGCcgcgccgc	3.38	8
GOX_RS09110	gcggtctcttcctctttcag
GOX_RS09115	ttatCGGAgatgcccgtcag	2.44	12
GOX_RS09120	attcCTGAtaatgggcgatc	0.67	12
GOX_RS09125	cgtccgAGGCtggccggact	3.03	10
GOX_RS09130	agcagggggCTGAccgcctg	2.24	7
GOX_RS09135	cgtcgtgaaAGGTcagcatc	2.82	7
GOX_RS09140	ccttggggcGGGAgtgaaat	3.80	7
GOX_RS09145	gagcttccgGGGAaaagccc	3.80	7
GOX_RS09155	cgagcaAAGActgtaccctc	3.21	10
GOX_RS09210	gtttcgAGGAgaaagatgcc	4.75	10
GOX_RS09215	cgggctctGGGAgttctgca	4.06	8
GOX_RS09220	tccgtacaCGGAgcatcgcc	4.27	8
GOX_RS09250	tcccggcccattcctccccc
GOX_RS09255	cctgcacaacaGGGCgtttt	0.73	5
GOX_RS09265	cttgatatgAGGAaaaatcc	4.84	7
GOX_RS09275	tcggcatctcaAGGTtcagc	1.45	5
GOX_RS09295	gatagaggaAGGAgcgaccg	4.84	7
GOX_RS09335	accatgacTGGAgaaacagt	4.07	8
GOX_RS09360	gatctgtacAGGAgagaaca	4.84	7
GOX_RS09380	gtaatccacgAGGAagtctc	4.30	6
GOX_RS09400	cgttctcAGGAttgagacac	5.07	9
GOX_RS09440	ccaagccGGGAgttgagaac	4.03	9
GOX_RS09445	cccgcgaaccaAAGAccaga	1.93	5
GOX_RS09450	cgcgcagtatcgtcgccggc
GOX_RS09460	tcatgCGGAaagacgaacat	3.32	11
GOX_RS09480	ccgcgagGGGAcaccgccat	4.03	9
GOX_RS09490	atattGTGAaacacgctctt	1.34	11
GOX_RS09495	aagcCGGAgaccccattccg	2.44	12
GOX_RS09505	gcaagtaaGGGAgagatcct	4.06	8
GOX_RS09520	cactggcAGGAgcataagtc	5.07	9
GOX_RS09530	tggcagggtaTGGTtttgcc	1.25	6
GOX_RS09545	ttcccccctgAGGAcctccc	4.30	6
GOX_RS09575	cagaaaatgcAGGAaccttc	4.30	6
GOX_RS09580	gccctgtaAGGAgttccgtc	5.10	8
GOX_RS09585	ttccgcaGCGAtatcgggtt	0.98	9
GOX_RS09590	gtcgTGGAgttcagttttcc	2.23	12
GOX_RS09595	cagacgagACGAtcacaatc	2.05	8
GOX_RS09615	gtgtgggTGGCggctccctg	2.32	9
GOX_RS09630	aaccgcgccAGGAgttttgg	4.84	7
GOX_RS09635	gatcCTGAattcctgccctg	0.67	12
GOX_RS09655	catctggaAGGAtgatgacg	5.10	8
GOX_RS09660	cagccgggAGGCcatactcg	3.38	8
GOX_RS09675	ccttcaAGGCagacactcca	3.03	10
GOX_RS09680	tcatggaaAGGAgagcatgg	5.10	8
GOX_RS09690	cttctcgcTGGCctgatccg	2.35	8
GOX_RS09705	gatttcGGGAacacacgccc	3.71	10
GOX_RS09720	cacacacAGGAcatgtcttg	5.07	9
GOX_RS09735	gttacAGGAatcgagctgaa	4.15	11
GOX_RS09740	ccagttctGAGAgctggcgt	2.51	8
GOX_RS09750	gcgagcggaaAGGAcggcga	4.30	6
GOX_RS09755	acctgcCGGAgccctgaacc	3.92	10
GOX_RS09760	aaccggagaCAGAaccagac	2.47	7
GOX_RS09765	tctgaaGGGCagcaccgggc	2.00	10
GOX_RS09770	tgccttcgAGGAtcagaatc	5.10	8
GOX_RS09775	actcatcCGGAgggcatttg	4.24	9
GOX_RS09800	cgggacagccAGGAgacatc	4.30	6
GOX_RS09805	gacatcccATGAcggatttc	3.32	8
GOX_RS09815	acatggCGGAaggcgtaacc	3.92	10
GOX_RS09885	gctggcgcaTTGAtcggcgt	2.04	7
GOX_RS09905	gcccctgtaatagggggcgc
GOX_RS09910	cattccCGGActtacttctt	3.92	10
GOX_RS09915	atgagtacagGGGTcaaccc	1.24	6
GOX_RS09920	ggaaCTGAcgctccctcatc	0.67	12
GOX_RS09935	gtcactaagAGGAcgaaaac	4.84	7
GOX_RS09950	tgcagcgcgtacGGGAagtc	1.33	4
GOX_RS09975	tcacttcGAGAtctttttca	2.48	9
GOX_RS09980	ctccgcacaCGGAtcgggtc	4.02	7
GOX_RS09990	attcCGGAgtttcggccacg	2.44	12
GOX_RS09995	aagacTGGAcccttacatcc	3.12	11
GOX_RS10000	atcacaAGGAgccagtttcc	4.75	10
GOX_RS10005	ttgggccactttcagccgag
GOX_RS10010	tacataccAGGAttaccatt	5.10	8
GOX_RS10015	acccgaaggGGGCctgtcgc	2.09	7
GOX_RS10025	tgaccaAGGAgaacaggccc	4.75	10
GOX_RS10040	cgaactgaaAGGAacagctc	4.84	7
GOX_RS10045	ggcgacGGGCcgtgtctgac	2.00	10
GOX_RS10065	ttgaaGGGCatggtgaaacg	1.40	11
GOX_RS10075	cagtccgaaaCCGAaggcgc	0.43	6
GOX_RS10080	gaagatctgaAGGAgaagtg	4.30	6
GOX_RS10095	ggtttttaAGGAtcaacgtc	5.10	8
GOX_RS10105	ggggaAGGAcagtccggatc	4.15	11
GOX_RS10115	ggcttcagaAGGAacctgac	4.84	7
GOX_RS10125	aattgacAGGAatatttcta	5.07	9
GOX_RS10130	aacagcagccAGGCacccaa	2.59	6
GOX_RS10135	caaggactgAAGAccgaaaa	3.30	7
GOX_RS10140	ctcctgcgAAGCggcctgtc	1.84	8
GOX_RS10150	atttccggtcTGGCctgaac	1.56	6
GOX_RS10180	ggttctcTGGAggccgcgga	4.03	9
GOX_RS10190	cccggatcttccgccacttc
GOX_RS10195	caggaggactgAGGAgcatc	3.48	5
GOX_RS10200	ttcgtccAGGAatggaggga	5.07	9
GOX_RS10230	ggtctgggcAGGTcgggcgc	2.82	7
GOX_RS10235	caggcccgAGGAggacaaca	5.10	8
GOX_RS10245	cagggaCCGAttacgcgatc	0.87	10
GOX_RS10255	gggcgtgcccGGGTctcggc	1.24	6
GOX_RS10270	atgaatattgcAGGActttg	3.48	5
GOX_RS10275	gacgtgatataaattccccc
GOX_RS10280	gtgtcagAGGTtttgagacg	3.04	9
GOX_RS10295	ccggacccatCGGCaccttc	1.76	6
GOX_RS10315	atcagactGTGAgtttctcc	2.28	8
GOX_RS10350	atgggctaAAGCtgccgttc	1.84	8
GOX_RS10355	cctgcggaacCGGAgactgt	3.48	6
GOX_RS10365	aagtggtgcgttccagcacg
GOX_RS10370	ctggttggAGGAatggcgct	5.10	8
GOX_RS10380	atttccgaGAGAgcagaccc	2.51	8
GOX_RS10405	gaccagacAGGAgttttaag	5.10	8
GOX_RS10450	gaacagaaGTGAgccccacc	2.28	8
GOX_RS10460	cttccagcgCGGAcggtcgc	4.02	7
GOX_RS10470	ggccataaaTGGAgcgatcc	3.81	7
GOX_RS10475	ctcattcAGGAgtaagaatt	5.07	9
GOX_RS10480	ccgctgatccccgAGGAaga	0.98	3
GOX_RS10485	atctcatTGGAaaaggtgtc	4.03	9
GOX_RS10515	tatctcgcAGGTgtgatgta	3.07	8
GOX_RS10520	caagacgatCGGAgacgtca	4.02	7
GOX_RS10530	gactgcttAGGAgagagatc	5.10	8
GOX_RS10535	cgagagtggaAGGAagcatt	4.30	6
GOX_RS10555	tcacgaaAGGTggctcctcc	3.04	9
GOX_RS10565	gaaacttaGGGAgtctcccg	4.06	8
GOX_RS10575	gtgtcgtccTTGAagaaagg	2.04	7
GOX_RS10580	atcatctgtttacggttccc
GOX_RS10585	agtaagagtGTGAagtcctg	2.03	7
GOX_RS10600	gcgagcCTGCgcactgacgc	0.43	10
GOX_RS10610	ctggaCGGAgtgcgggcctg	3.32	11
GOX_RS10625	cgaacAGGAaagggagctgt	4.15	11
GOX_RS10655	acattTGGAgacgccggttg	3.12	11
GOX_RS10675	agacGGGAtctgctgcctac	2.23	12
GOX_RS10685	tgattggCAGTtcctgagac	0.67	9
GOX_RS10705	ttgctcCTGCcgcatcaggc	0.43	10
GOX_RS10720	tggAAGAgcccatcatgacc	0.55	13
GOX_RS10730	cgacaggtTGGAaagaccat	4.07	8
GOX_RS10755	gggaacTGGAgtaatgaccc	3.72	10
GOX_RS10760	cgacgtcagCGGAgacaagc	4.02	7
GOX_RS10765	catttacggcAGGAacagaa	4.30	6
GOX_RS10775	caccccttcCCGAccccatc	0.97	7
GOX_RS10780	cagttgcaaAGGCttcctga	3.13	7
GOX_RS10810	tcattacatgGGGCtgccag	1.55	6
GOX_RS10820	acaaggagAGGTgaggccag	3.07	8
GOX_RS10840	catgccaagGGGCtttctgc	2.09	7
GOX_RS10845	cgttttCAGCgtgtgcttcg	0.67	10
GOX_RS10865	ttttcgatgcgAGGTtcctg	1.45	5
GOX_RS10915	caaccctTGGAgattgatcc	4.03	9
GOX_RS10970	ccctgcgtcCGGAgatcgag	4.02	7
GOX_RS11025	tatagGGGCaccactctgga	1.40	11
GOX_RS11035	aagagcctCGGCaggacttg	2.56	8
GOX_RS11045	cgggacgtgAGGAgaggggt	4.84	7
GOX_RS11065	cgggcagaAGGAacgaacag	5.10	8
GOX_RS11075	cttttgCGGAtggaggaacg	3.92	10
GOX_RS11095	gacaAGGCccttttctgatc	1.55	12
GOX_RS11105	gacaccGAGAgttgaagtcc	2.17	10
GOX_RS11120	caaaCGGAgctagtccaggt	2.44	12
GOX_RS11160	acgaaagtttccataaattg
GOX_RS11165	gcagtcttttGGGCagcctc	1.55	6
GOX_RS11210	aggagccggCAGAcgcgcgc	2.47	7
GOX_RS11230	gccacagacAGGAccccagc	4.84	7
GOX_RS11245	ccctgcCGGAtttcagcatc	3.92	10
GOX_RS11250	tcttcatgcCGGAaccagtc	4.02	7
GOX_RS11260	agctaCAGAgcgttctgccc	1.78	11
GOX_RS11265	aatatgAAGAgaatttccgt	3.21	10
GOX_RS11285	tgtggctttCGGAaaaggat	4.02	7
GOX_RS11295	cgtgatgacAGGAgagtgtg	4.84	7
GOX_RS11320	ctttcgcCGGAgaacacatc	4.24	9
GOX_RS11350	gctgaaaaAAGAactgctcc	3.55	8
GOX_RS11375	gccgaaacgctcatccgtga
GOX_RS11400	cgccagcacaACGAggccgc	1.25	6
GOX_RS11405	cccaactgaCGGAcgacccc	4.02	7
GOX_RS11435	tattttactcAGGAtcgtat	4.30	6
GOX_RS11445	tccgtctttaCGGCgccgtc	1.76	6
GOX_RS11450	gcccatgAGGAgcacacccc	5.07	9
GOX_RS11465	ccgcgccttgAGGCcgaccc	2.59	6
GOX_RS11470	tgttcctgcCGGAgttgccc	4.02	7
GOX_RS11485	tatttcTGGAgcttttactg	3.72	10
GOX_RS11530	atgacactcTGGAgaatttc	3.81	7
GOX_RS11545	gattttAGGAagggaaaagt	4.75	10
GOX_RS11565	gtttcaAGGAactgcgtttc	4.75	10
GOX_RS11570	cgagagtggaAGGAagcatt	4.30	6
GOX_RS11580	ccctgccgcAGGTtctcaag	2.82	7
GOX_RS11585	ggaggtgcaGGGTgcctgac	1.78	7
GOX_RS11590	ttccggaacAGGAtatgatc	4.84	7
GOX_RS11595	cgagagtggaAGGAagcatt	4.30	6
GOX_RS11630	ctggttggAGGAatggcgct	5.10	8
GOX_RS11635	tgcgctcaaaAGGAgactaa	4.30	6
GOX_RS11650	ccccGGGCttcagccgcctc	0.51	12
GOX_RS11675	ggtcccAGGCaacggttgat	3.03	10
GOX_RS11695	cgaaaaaccGGGCtcctggc	2.09	7
GOX_RS11720	catcgccaaCTGCctgagct	0.53	7
GOX_RS11730	atccGTGAatttccaaaagg	0.45	12
GOX_RS11745	cgccagcacaACGAggccgc	1.25	6
GOX_RS11760	ttttccagAGGCcgatttcc	3.38	8
GOX_RS11765	cacAGGAaagttgacatttg	2.10	13
GOX_RS11850	cgagagtggaAGGAagcatt	4.30	6
GOX_RS11855	caaagaTGGAgacgatgaag	3.72	10
GOX_RS11865	ggcatgatCGGAgaaggcgc	4.27	8
GOX_RS11870	cgagagtggaAGGAagcatt	4.30	6
GOX_RS11875	ctggttggAGGAatggcgct	5.10	8
GOX_RS11925	cggaaatcaCGGAaggggtg	4.02	7
GOX_RS11930	accgatCTGAtgcagttgat	2.15	10
GOX_RS11980	atgcatatAGGCggcaagag	3.38	8
GOX_RS11985	ctggttggAGGAatggcgct	5.10	8
GOX_RS11995	cgcaAGGAaagccatccttc	3.27	12
GOX_RS12020	ttctttgaAAGAatacactt	3.55	8
GOX_RS12030	tacgcttgAGGAgacaccat	5.10	8
GOX_RS12050	ttcattGCGAcaacagggcg	0.66	10
GOX_RS12070	cagaaggtCTGAtctccacc	2.50	8
GOX_RS12080	ccccgaacaTGGAacacaag	3.81	7
GOX_RS12100	tatcgggaAGGAagaggatc	5.10	8
GOX_RS12110	ttacgcgcaaAGGAgacatg	4.30	6
GOX_RS12150	acccgagCAGAgaagtcatc	2.70	9
GOX_RS12155	ttcgatcgAGGAcgccgtat	5.10	8
GOX_RS12160	agagcgtgtccaaacggtat
GOX_RS12170	aaacgagacagGGGAcagac	2.44	5
GOX_RS12175	cggAAGAataacccgtctcg	0.55	13
GOX_RS12180	aaacGGGCtacgggggcgct	0.51	12
GOX_RS12210	atagaacGAGAcaggttatt	2.48	9
GOX_RS12225	tggatgactgAAGAagctga	2.76	6
GOX_RS12230	tgaccttgtGGGAgtaagaa	3.80	7
GOX_RS12240	ggcgaaagcCCGAgggtatc	0.97	7
GOX_RS12260	cagaaCGGAgttctcacgac	3.32	11
GOX_RS12285	gccgtgAGGTcaacgacgac	2.72	10
GOX_RS12295	ttgtcgtTGGAaactggaag	4.03	9
GOX_RS12320	cccaaagacgcAGGAcgatc	3.48	5
GOX_RS12325	ttctggTGGAggcctgatcc	3.72	10
GOX_RS12330	cgtctgaAAGAaagtctctg	3.52	9
GOX_RS12340	gacatgaaaAGGAttacgaa	4.84	7
GOX_RS12355	cttttcggAAGAatgacacc	3.55	8
GOX_RS12385	accccgcatcCGGAgttccc	3.48	6
GOX_RS12420	ggtgaggGGGCctgattttc	2.31	9
GOX_RS12450	acgggatGGGAtaaacgtca	4.03	9
GOX_RS12480	accctggagaaTGGAccacg	2.45	5
GOX_RS12500	ccgtcGGGTttccggggacc	1.09	11
GOX_RS12510	aaatttggcAAGAagcgcac	3.30	7
GOX_RS12515	acacgcgaggGGGAacaggc	3.27	6
GOX_RS12525	ttcacggAGGAtctggcacg	5.07	9
GOX_RS12545	gggatgTAGCacatgtgtaa	0.46	10
GOX_RS12555	aacattcataTTGActtcca	1.50	6
GOX_RS12585	ctcaatgaCAGAggcgccgc	2.73	8
GOX_RS12605	cgtctcatgAGGAaccggca	4.84	7
GOX_RS12630	ttccgcagAAGAggtttgcg	3.55	8
GOX_RS12650	ccgtcagaataGGGAaatcc	2.44	5
GOX_RS12665	cccttatcaAGGAgatacca	4.84	7
GOX_RS12675	ctcggGAGAcgtttccattc	1.57	11
GOX_RS12685	cgagagtggaAGGAagcatt	4.30	6
GOX_RS12690	cactttCGGAaggctgtaac	3.92	10
GOX_RS12700	tgcgaaccgcgtaaaaaagc
GOX_RS12720	ggggatcataacgccgtgct
GOX_RS12745	tcccgatcatatacaggaca
GOX_RS12755	ttcgTGGAgatcagatcgtg	2.23	12
GOX_RS12775	acgaaacccttcAGGAcgac	2.37	4
GOX_RS12780	ccagcaAGGAacgcaccgac	4.75	10
GOX_RS12795	ggacgtcTCGAcctgatatg	0.98	9
GOX_RS12800	gctgcgacacaTAGAgagcc	0.90	5
GOX_RS12830	tttcaggAGGCcatggacac	3.35	9
GOX_RS12840	aaggcagctttcaccgcggc
GOX_RS12860	cgaaatcAGGAgtcagttcc	5.07	9
GOX_RS12865	acaacaccGGGAgactgtcg	4.06	8
GOX_RS12880	tcagAGGTacacctgccatt	1.24	12
GOX_RS12905	gccagAGGAtttgaggtgcc	4.15	11
GOX_RS12915	aaaagcatcAAGAgcgggac	3.30	7
GOX_RS12965	ggcaagctaGGGTgtcagtc	1.78	7
GOX_RS12975	ggacaatgAGGAcggcgagt	5.10	8
GOX_RS12985	atcgcggcGGGAactctgtc	4.06	8
GOX_RS13025	ccctaAGGAggccgaagcgg	4.15	11
GOX_RS13040	accgactaAGGAgtatggcc	5.10	8
GOX_RS13085	tgcagattcgAGGAtatagc	4.30	6
GOX_RS13190	acagaCGGAaggcgatgaca	3.32	11
GOX_RS13205	atcaaagaAGGAacatcact	5.10	8
GOX_RS13210	tttattcCGGAcaatcagcg	4.24	9
GOX_RS13225	gagcaacagcGGGAacagtc	3.27	6
GOX_RS13232	tgcgttgGGGAtgtaacggc	4.03	9
GOX_RS13250	gcgcgggAGGAgcttcggaa	5.07	9
GOX_RS13255	tttgccGGGAgggttgtctg	3.71	10
GOX_RS13265	cgcgcaaAGGAgccagcgtg	5.07	9
GOX_RS13285	aaaCGGAatattaacaatcc	1.27	13
GOX_RS13290	actgactgtccTGGAtaacc	2.45	5
GOX_RS13305	ccttttagCGGAgcatcatc	4.27	8
GOX_RS13330	cggcTGGCgtctgtaaggcc	0.52	12
GOX_RS13340	caaactgaaCCGAaagatcc	0.97	7
GOX_RS13370	tcgcagcttcAGGCccggaa	2.59	6
GOX_RS13380	agtacatcATGAaggtcccg	3.32	8
GOX_RS13385	ggggaaatatctcacaaggc
GOX_RS13390	gatgaacccaCGGAtgtgtc	3.48	6
GOX_RS13395	ccggccGGGTgggtttccgg	1.69	10
GOX_RS13425	gttatacAGGAactcagcac	5.07	9
GOX_RS13445	ttccgaacagCGGCagaggg	1.76	6
GOX_RS13455	acattctaaatcattttggc
GOX_RS13510	agcctgaCGGTtcagggcgt	2.21	9
GOX_RS13540	ctcaccgcTGGCctgatccc	2.35	8
GOX_RS13550	ctgtccGGGAaactgtctca	3.71	10
GOX_RS13560	agggctAAGAaactcacgca	3.21	10
GOX_RS13585	gcacgcCGGAgcgacagagc	3.92	10
GOX_RS13595	gctggcccttAGGAgcctgg	4.30	6
GOX_RS13600	ctacccagaAGGCaatcgac	3.13	7
GOX_RS13645	tctacatcgcgCGGCagttc	0.94	5
GOX_RS13685	cagccagcaacggggcgacc
GOX_RS13695	tccaatcCGGTagcgcccct	2.21	9
GOX_RS13715	agaggccAGGAtccagaccg	5.07	9
GOX_RS13735	aacttcctgCGGTggacctc	1.99	7
GOX_RS13745	tttggaccaattctggacca
GOX_RS13760	ttgtggtcatataaagagat
GOX_RS13765	cgagcAGGAggcttgccctg	4.15	11
GOX_RS13865	tatgatgcaatcATGAcaat	0.60	4
GOX_RS13870	aggattttCAGTtaagggtc	0.70	8
GOX_RS13890	aaacggaGGGTccgccccgg	2.00	9
GOX_RS13915	cgggacaAGGAtaacgctcc	5.07	9
GOX_RS13930	caatggcgtcttctccagac
GOX_RS13980	ttcttgcatcgccgttttta
GOX_RS14005	gatggctttacaatggcgtc
GOX_RS14015	atgtcttgCTGAgttcgggg	2.50	8
GOX_RS14035	ctgacaGGGTtttgtgctgt	1.69	10
GOX_RS14060	ttctCGGCcactttccgcgt	0.72	12
GOX_RS14065	gtctcgttctacaacagcga
GOX_RS14070	ctgacctgctcgcacattac
GOX_RS14095	aagagagcGGGTatctcgcg	2.03	8
