# Supplementary material for: RNAseq analysis of α-proteobacterium Gluconobacter oxydans 621H
Source: BMC Genomics. 2018 Jan 6;19:24. doi: 10.1186/s12864-017-4415-x (PMC5756330; doi:10.1186/s12864-017-4415-x)
Supplement: Additional file 11: Table S11. — List of operons, sub-operons, and monocistronic transcripts. (XLSX 78 kb) [file 12864_2017_4415_MOESM11_ESM.xlsx]

## Sheet: Table S11
Table S11. List of operons, sub-operons, and monocistronic transcripts.
Genes	Strand	Classification	Number of genes	TSS
GOX_RS00005	Rev	monocistronic transcript	1
GOX_RS00010	Fwd	monocistronic transcript	1	Yes
GOX_RS00015	Rev	monocistronic transcript	1	Yes
GOX_RS00020	Rev	monocistronic transcript	1	Yes
GOX_RS00025	Rev	monocistronic transcript	1
GOX_RS00030	Rev	monocistronic transcript	1
GOX_RS00035	Rev	monocistronic transcript	1	Yes
GOX_RS00040	Rev	monocistronic transcript	1
GOX_RS00045	Rev	monocistronic transcript	1	Yes
GOX_RS00060	Rev	monocistronic transcript	1	Yes
GOX_RS00065	Fwd	monocistronic transcript	1
GOX_RS00085	Fwd	monocistronic transcript	1	Yes
GOX_RS00100	Rev	monocistronic transcript	1
GOX_RS00125	Rev	monocistronic transcript	1	Yes
GOX_RS00130	Rev	monocistronic transcript	1	Yes
GOX_RS00135	Fwd	monocistronic transcript	1	Yes
GOX_RS00150	Rev	monocistronic transcript	1	Yes
GOX_RS00165	Rev	monocistronic transcript	1
GOX_RS00170	Rev	monocistronic transcript	1	Yes
GOX_RS00175	Rev	monocistronic transcript	1	Yes
GOX_RS00180	Rev	monocistronic transcript	1
GOX_RS00185	Rev	monocistronic transcript	1
GOX_RS00205	Rev	monocistronic transcript	1
GOX_RS00210	Rev	monocistronic transcript	1	Yes
GOX_RS00215	Fwd	monocistronic transcript	1	Yes
GOX_RS00220	Rev	monocistronic transcript	1
GOX_RS00225	Rev	monocistronic transcript	1	Yes
GOX_RS00230	Fwd	monocistronic transcript	1	Yes
GOX_RS00235	Fwd	monocistronic transcript	1
GOX_RS00240	Rev	monocistronic transcript	1	Yes
GOX_RS00245	Rev	monocistronic transcript	1
GOX_RS00250	Rev	monocistronic transcript	1	Yes
GOX_RS00255	Fwd	monocistronic transcript	1	Yes
GOX_RS00265	Rev	monocistronic transcript	1
GOX_RS00280	Rev	monocistronic transcript	1	Yes
GOX_RS00285	Fwd	monocistronic transcript	1
GOX_RS00290	Fwd	monocistronic transcript	1	Yes
GOX_RS00310	Rev	monocistronic transcript	1	Yes
GOX_RS00340	Fwd	monocistronic transcript	1
GOX_RS00345	Fwd	monocistronic transcript	1
GOX_RS00350	Fwd	monocistronic transcript	1	Yes
GOX_RS00365	Rev	monocistronic transcript	1	Yes
GOX_RS00370	Rev	monocistronic transcript	1
GOX_RS00375	Fwd	monocistronic transcript	1	Yes
GOX_RS00380	Fwd	monocistronic transcript	1
GOX_RS00395	Rev	monocistronic transcript	1
GOX_RS00410	Fwd	monocistronic transcript	1
GOX_RS00425	Rev	monocistronic transcript	1
GOX_RS00440	Rev	monocistronic transcript	1	Yes
GOX_RS00445	Fwd	monocistronic transcript	1
GOX_RS00450	Rev	monocistronic transcript	1
GOX_RS00455	Fwd	monocistronic transcript	1
GOX_RS00460	Rev	monocistronic transcript	1
GOX_RS00465	Fwd	monocistronic transcript	1
GOX_RS00470	Rev	monocistronic transcript	1
GOX_RS00475	Rev	monocistronic transcript	1
GOX_RS00485	Rev	monocistronic transcript	1	Yes
GOX_RS00490	Rev	monocistronic transcript	1
GOX_RS00495	Rev	monocistronic transcript	1
GOX_RS00500	Fwd	monocistronic transcript	1
GOX_RS00505	Fwd	monocistronic transcript	1
GOX_RS00550	Fwd	monocistronic transcript	1
GOX_RS00555	Fwd	monocistronic transcript	1	Yes
GOX_RS00585	Fwd	monocistronic transcript	1
GOX_RS00590	Fwd	monocistronic transcript	1	Yes
GOX_RS00635	Fwd	monocistronic transcript	1
GOX_RS00655	Fwd	monocistronic transcript	1
GOX_RS00680	Fwd	monocistronic transcript	1	Yes
GOX_RS00695	Rev	monocistronic transcript	1
GOX_RS00700	Rev	monocistronic transcript	1	Yes
GOX_RS00705	Fwd	monocistronic transcript	1	Yes
GOX_RS00730	Fwd	monocistronic transcript	1
GOX_RS00735	Rev	monocistronic transcript	1	Yes
GOX_RS00750	Fwd	monocistronic transcript	1
GOX_RS00755	Fwd	monocistronic transcript	1
GOX_RS00770	Fwd	monocistronic transcript	1
GOX_RS00775	Fwd	monocistronic transcript	1
GOX_RS00780	Fwd	monocistronic transcript	1	Yes
GOX_RS00785	Rev	monocistronic transcript	1
GOX_RS00790	Fwd	monocistronic transcript	1	Yes
GOX_RS00805	Rev	monocistronic transcript	1
GOX_RS00810	Rev	monocistronic transcript	1
GOX_RS00815	Fwd	monocistronic transcript	1
GOX_RS00820	Fwd	monocistronic transcript	1
GOX_RS00825	Rev	monocistronic transcript	1	Yes
GOX_RS00830	Fwd	monocistronic transcript	1	Yes
GOX_RS00835	Fwd	monocistronic transcript	1
GOX_RS00840	Rev	monocistronic transcript	1	Yes
GOX_RS00845	Fwd	monocistronic transcript	1	Yes
GOX_RS00860	Fwd	monocistronic transcript	1	Yes
GOX_RS00865	Rev	monocistronic transcript	1	Yes
GOX_RS00870	Rev	monocistronic transcript	1	Yes
GOX_RS00875	Rev	monocistronic transcript	1
GOX_RS00880	Fwd	monocistronic transcript	1
GOX_RS00885	Rev	monocistronic transcript	1
GOX_RS00900	Fwd	monocistronic transcript	1
GOX_RS00905	Fwd	monocistronic transcript	1
GOX_RS00910	Rev	monocistronic transcript	1	Yes
GOX_RS00915	Rev	monocistronic transcript	1	Yes
GOX_RS00930	Fwd	monocistronic transcript	1	Yes
GOX_RS00935	Fwd	monocistronic transcript	1	Yes
GOX_RS00940	Rev	monocistronic transcript	1	Yes
GOX_RS00945	Fwd	monocistronic transcript	1
GOX_RS00950	Fwd	monocistronic transcript	1
GOX_RS00975	Rev	monocistronic transcript	1
GOX_RS00980	Rev	monocistronic transcript	1	Yes
GOX_RS00985	Fwd	monocistronic transcript	1	Yes
GOX_RS01000	Rev	monocistronic transcript	1	Yes
GOX_RS01015	Fwd	monocistronic transcript	1
GOX_RS01020	Rev	monocistronic transcript	1
GOX_RS01045	Rev	monocistronic transcript	1
GOX_RS01080	Fwd	monocistronic transcript	1	Yes
GOX_RS01085	Fwd	monocistronic transcript	1	Yes
GOX_RS01090	Rev	monocistronic transcript	1
GOX_RS01095	Fwd	monocistronic transcript	1
GOX_RS01100	Fwd	monocistronic transcript	1
GOX_RS01105	Rev	monocistronic transcript	1
GOX_RS01110	Rev	monocistronic transcript	1
GOX_RS01115	Fwd	monocistronic transcript	1	Yes
GOX_RS01120	Fwd	monocistronic transcript	1	Yes
GOX_RS01125	Rev	monocistronic transcript	1	Yes
GOX_RS01130	Rev	monocistronic transcript	1	Yes
GOX_RS01145	Fwd	monocistronic transcript	1	Yes
GOX_RS01180	Fwd	monocistronic transcript	1
GOX_RS01195	Rev	monocistronic transcript	1
GOX_RS01200	Fwd	monocistronic transcript	1	Yes
GOX_RS01255	Rev	monocistronic transcript	1	Yes
GOX_RS01270	Rev	monocistronic transcript	1	Yes
GOX_RS01285	Rev	monocistronic transcript	1	Yes
GOX_RS01290	Rev	monocistronic transcript	1	Yes
GOX_RS01295	Fwd	monocistronic transcript	1	Yes
GOX_RS01330	Fwd	monocistronic transcript	1	Yes
GOX_RS01335	Rev	monocistronic transcript	1
GOX_RS01365	Rev	monocistronic transcript	1
GOX_RS01370	Fwd	monocistronic transcript	1
GOX_RS01385	Fwd	monocistronic transcript	1
GOX_RS01400	Rev	monocistronic transcript	1
GOX_RS01405	Rev	monocistronic transcript	1	Yes
GOX_RS01410	Fwd	monocistronic transcript	1	Yes
GOX_RS01415	Rev	monocistronic transcript	1	Yes
GOX_RS01420	Fwd	monocistronic transcript	1	Yes
GOX_RS01425	Fwd	monocistronic transcript	1	Yes
GOX_RS01430	Rev	monocistronic transcript	1
GOX_RS01460	Fwd	monocistronic transcript	1
GOX_RS01495	Rev	monocistronic transcript	1	Yes
GOX_RS01500	Fwd	monocistronic transcript	1	Yes
GOX_RS01505	Rev	monocistronic transcript	1	Yes
GOX_RS01510	Fwd	monocistronic transcript	1	Yes
GOX_RS01515	Rev	monocistronic transcript	1	Yes
GOX_RS01520	Rev	monocistronic transcript	1
GOX_RS01525	Rev	monocistronic transcript	1	Yes
GOX_RS01570	Rev	monocistronic transcript	1	Yes
GOX_RS01575	Rev	monocistronic transcript	1
GOX_RS01580	Rev	monocistronic transcript	1	Yes
GOX_RS01585	Rev	monocistronic transcript	1	Yes
GOX_RS01600	Rev	monocistronic transcript	1	Yes
GOX_RS01610	Fwd	monocistronic transcript	1
GOX_RS01615	Fwd	monocistronic transcript	1
GOX_RS01655	Rev	monocistronic transcript	1
GOX_RS01660	Fwd	monocistronic transcript	1	Yes
GOX_RS01665	Fwd	monocistronic transcript	1
GOX_RS01670	Rev	monocistronic transcript	1
GOX_RS01675	Rev	monocistronic transcript	1
GOX_RS01680	Rev	monocistronic transcript	1	Yes
GOX_RS01685	Rev	monocistronic transcript	1
GOX_RS01700	Fwd	monocistronic transcript	1
GOX_RS01735	Rev	monocistronic transcript	1	Yes
GOX_RS01740	Fwd	monocistronic transcript	1	Yes
GOX_RS01745	Rev	monocistronic transcript	1
GOX_RS01765	Fwd	monocistronic transcript	1	Yes
GOX_RS01800	Fwd	monocistronic transcript	1	Yes
GOX_RS01805	Fwd	monocistronic transcript	1
GOX_RS01825	Rev	monocistronic transcript	1	Yes
GOX_RS01840	Rev	monocistronic transcript	1
GOX_RS01865	Rev	monocistronic transcript	1
GOX_RS01870	Rev	monocistronic transcript	1
GOX_RS01875	Fwd	monocistronic transcript	1	Yes
GOX_RS01880	Fwd	monocistronic transcript	1
GOX_RS01885	Rev	monocistronic transcript	1
GOX_RS02020	Fwd	monocistronic transcript	1	Yes
GOX_RS02025	Rev	monocistronic transcript	1
GOX_RS02045	Fwd	monocistronic transcript	1	Yes
GOX_RS02050	Fwd	monocistronic transcript	1	Yes
GOX_RS02055	Rev	monocistronic transcript	1	Yes
GOX_RS02070	Fwd	monocistronic transcript	1	Yes
GOX_RS02075	Rev	monocistronic transcript	1	Yes
GOX_RS02080	Fwd	monocistronic transcript	1	Yes
GOX_RS02140	Rev	monocistronic transcript	1
GOX_RS02145	Fwd	monocistronic transcript	1
GOX_RS02150	Rev	monocistronic transcript	1
GOX_RS02155	Rev	monocistronic transcript	1	Yes
GOX_RS02170	Fwd	monocistronic transcript	1	Yes
GOX_RS02175	Rev	monocistronic transcript	1	Yes
GOX_RS02180	Rev	monocistronic transcript	1
GOX_RS02225	Rev	monocistronic transcript	1
GOX_RS02240	Rev	monocistronic transcript	1	Yes
GOX_RS02255	Rev	monocistronic transcript	1
GOX_RS02270	Rev	monocistronic transcript	1
GOX_RS02315	Rev	monocistronic transcript	1
GOX_RS02320	Fwd	monocistronic transcript	1	Yes
GOX_RS02325	Rev	monocistronic transcript	1	Yes
GOX_RS02365	Rev	monocistronic transcript	1
GOX_RS02370	Fwd	monocistronic transcript	1
GOX_RS02375	Fwd	monocistronic transcript	1	Yes
GOX_RS02380	Fwd	monocistronic transcript	1	Yes
GOX_RS02395	Fwd	monocistronic transcript	1
GOX_RS02420	Fwd	monocistronic transcript	1	Yes
GOX_RS02435	Rev	monocistronic transcript	1
GOX_RS02475	Fwd	monocistronic transcript	1
GOX_RS02480	Fwd	monocistronic transcript	1
GOX_RS02485	Fwd	monocistronic transcript	1	Yes
GOX_RS02505	Fwd	monocistronic transcript	1	Yes
GOX_RS02510	Rev	monocistronic transcript	1	Yes
GOX_RS02535	Fwd	monocistronic transcript	1	Yes
GOX_RS02550	Rev	monocistronic transcript	1
GOX_RS02555	Fwd	monocistronic transcript	1	Yes
GOX_RS02570	Rev	monocistronic transcript	1	Yes
GOX_RS02645	Fwd	monocistronic transcript	1
GOX_RS02670	Rev	monocistronic transcript	1
GOX_RS02700	Rev	monocistronic transcript	1
GOX_RS02735	Fwd	monocistronic transcript	1
GOX_RS02740	Rev	monocistronic transcript	1	Yes
GOX_RS02745	Rev	monocistronic transcript	1
GOX_RS02750	Rev	monocistronic transcript	1
GOX_RS02755	Fwd	monocistronic transcript	1	Yes
GOX_RS02760	Rev	monocistronic transcript	1	Yes
GOX_RS02775	Fwd	monocistronic transcript	1
GOX_RS02790	Rev	monocistronic transcript	1	Yes
GOX_RS02805	Fwd	monocistronic transcript	1	Yes
GOX_RS02870	Fwd	monocistronic transcript	1	Yes
GOX_RS02885	Rev	monocistronic transcript	1	Yes
GOX_RS02890	Rev	monocistronic transcript	1	Yes
GOX_RS02920	Rev	monocistronic transcript	1
GOX_RS02925	Rev	monocistronic transcript	1	Yes
GOX_RS03065	Rev	monocistronic transcript	1	Yes
GOX_RS03080	Rev	monocistronic transcript	1
GOX_RS03085	Rev	monocistronic transcript	1	Yes
GOX_RS03110	Rev	monocistronic transcript	1
GOX_RS03155	Fwd	monocistronic transcript	1	Yes
GOX_RS03170	Fwd	monocistronic transcript	1	Yes
GOX_RS03175	Rev	monocistronic transcript	1	Yes
GOX_RS03180	Fwd	monocistronic transcript	1
GOX_RS03185	Fwd	monocistronic transcript	1
GOX_RS03190	Fwd	monocistronic transcript	1	Yes
GOX_RS03215	Fwd	monocistronic transcript	1	Yes
GOX_RS03220	Rev	monocistronic transcript	1
GOX_RS03240	Rev	monocistronic transcript	1
GOX_RS03245	Fwd	monocistronic transcript	1	Yes
GOX_RS03305	Fwd	monocistronic transcript	1	Yes
GOX_RS03330	Fwd	monocistronic transcript	1	Yes
GOX_RS03335	Rev	monocistronic transcript	1
GOX_RS03340	Fwd	monocistronic transcript	1	Yes
GOX_RS03345	Fwd	monocistronic transcript	1
GOX_RS03380	Rev	monocistronic transcript	1	Yes
GOX_RS03395	Rev	monocistronic transcript	1	Yes
GOX_RS03420	Rev	monocistronic transcript	1
GOX_RS03425	Fwd	monocistronic transcript	1
GOX_RS03430	Rev	monocistronic transcript	1
GOX_RS03435	Rev	monocistronic transcript	1	Yes
GOX_RS03440	Fwd	monocistronic transcript	1
GOX_RS03445	Fwd	monocistronic transcript	1
GOX_RS03450	Fwd	monocistronic transcript	1	Yes
GOX_RS03455	Rev	monocistronic transcript	1	Yes
GOX_RS03460	Fwd	monocistronic transcript	1
GOX_RS03505	Rev	monocistronic transcript	1	Yes
GOX_RS03510	Fwd	monocistronic transcript	1	Yes
GOX_RS03515	Fwd	monocistronic transcript	1	Yes
GOX_RS03520	Fwd	monocistronic transcript	1	Yes
GOX_RS03580	Fwd	monocistronic transcript	1	Yes
GOX_RS03595	Fwd	monocistronic transcript	1
GOX_RS03610	Fwd	monocistronic transcript	1
GOX_RS03615	Rev	monocistronic transcript	1	Yes
GOX_RS03620	Fwd	monocistronic transcript	1
GOX_RS03625	Rev	monocistronic transcript	1
GOX_RS03630	Rev	monocistronic transcript	1
GOX_RS03635	Fwd	monocistronic transcript	1	Yes
GOX_RS03640	Rev	monocistronic transcript	1
GOX_RS03645	Fwd	monocistronic transcript	1	Yes
GOX_RS03650	Rev	monocistronic transcript	1	Yes
GOX_RS03655	Fwd	monocistronic transcript	1
GOX_RS03660	Rev	monocistronic transcript	1
GOX_RS03665	Rev	monocistronic transcript	1
GOX_RS03670	Fwd	monocistronic transcript	1	Yes
GOX_RS03675	Fwd	monocistronic transcript	1	Yes
GOX_RS03690	Fwd	monocistronic transcript	1	Yes
GOX_RS03695	Rev	monocistronic transcript	1
GOX_RS03700	Fwd	monocistronic transcript	1
GOX_RS03705	Rev	monocistronic transcript	1	Yes
GOX_RS03710	Rev	monocistronic transcript	1	Yes
GOX_RS03715	Fwd	monocistronic transcript	1
GOX_RS03720	Rev	monocistronic transcript	1
GOX_RS03725	Rev	monocistronic transcript	1	Yes
GOX_RS03730	Fwd	monocistronic transcript	1	Yes
GOX_RS03735	Rev	monocistronic transcript	1
GOX_RS03740	Fwd	monocistronic transcript	1
GOX_RS03745	Rev	monocistronic transcript	1
GOX_RS03750	Rev	monocistronic transcript	1
GOX_RS03755	Fwd	monocistronic transcript	1	Yes
GOX_RS03760	Fwd	monocistronic transcript	1
GOX_RS03765	Fwd	monocistronic transcript	1
GOX_RS03770	Rev	monocistronic transcript	1
GOX_RS03775	Fwd	monocistronic transcript	1
GOX_RS03780	Rev	monocistronic transcript	1
GOX_RS03785	Fwd	monocistronic transcript	1
GOX_RS03810	Rev	monocistronic transcript	1
GOX_RS03815	Rev	monocistronic transcript	1
GOX_RS03820	Rev	monocistronic transcript	1
GOX_RS03825	Rev	monocistronic transcript	1
GOX_RS03830	Fwd	monocistronic transcript	1
GOX_RS03835	Fwd	monocistronic transcript	1	Yes
GOX_RS03840	Fwd	monocistronic transcript	1
GOX_RS03845	Rev	monocistronic transcript	1
GOX_RS03850	Rev	monocistronic transcript	1
GOX_RS03855	Rev	monocistronic transcript	1
GOX_RS03860	Rev	monocistronic transcript	1
GOX_RS03865	Fwd	monocistronic transcript	1
GOX_RS03880	Rev	monocistronic transcript	1	Yes
GOX_RS03885	Rev	monocistronic transcript	1	Yes
GOX_RS03890	Fwd	monocistronic transcript	1	Yes
GOX_RS03910	Rev	monocistronic transcript	1	Yes
GOX_RS03915	Fwd	monocistronic transcript	1
GOX_RS03920	Fwd	monocistronic transcript	1	Yes
GOX_RS03925	Rev	monocistronic transcript	1
GOX_RS03930	Fwd	monocistronic transcript	1
GOX_RS03935	Rev	monocistronic transcript	1	Yes
GOX_RS03940	Rev	monocistronic transcript	1
GOX_RS03960	Rev	monocistronic transcript	1
GOX_RS03965	Rev	monocistronic transcript	1
GOX_RS03970	Fwd	monocistronic transcript	1
GOX_RS04000	Fwd	monocistronic transcript	1	Yes
GOX_RS04005	Fwd	monocistronic transcript	1	Yes
GOX_RS04010	Fwd	monocistronic transcript	1
GOX_RS04015	Rev	monocistronic transcript	1
GOX_RS04020	Rev	monocistronic transcript	1
GOX_RS04055	Fwd	monocistronic transcript	1
GOX_RS04070	Fwd	monocistronic transcript	1	Yes
GOX_RS04075	Rev	monocistronic transcript	1
GOX_RS04090	Rev	monocistronic transcript	1	Yes
GOX_RS04145	Rev	monocistronic transcript	1
GOX_RS04150	Fwd	monocistronic transcript	1
GOX_RS04155	Fwd	monocistronic transcript	1	Yes
GOX_RS04160	Rev	monocistronic transcript	1
GOX_RS04165	Rev	monocistronic transcript	1	Yes
GOX_RS04170	Fwd	monocistronic transcript	1
GOX_RS04175	Rev	monocistronic transcript	1	Yes
GOX_RS04195	Fwd	monocistronic transcript	1
GOX_RS04200	Fwd	monocistronic transcript	1
GOX_RS04215	Rev	monocistronic transcript	1	Yes
GOX_RS04230	Rev	monocistronic transcript	1
GOX_RS04260	Rev	monocistronic transcript	1
GOX_RS04265	Fwd	monocistronic transcript	1	Yes
GOX_RS04270	Fwd	monocistronic transcript	1
GOX_RS04275	Fwd	monocistronic transcript	1
GOX_RS04280	Rev	monocistronic transcript	1	Yes
GOX_RS04285	Rev	monocistronic transcript	1	Yes
GOX_RS04300	Rev	monocistronic transcript	1
GOX_RS04315	Rev	monocistronic transcript	1
GOX_RS04320	Rev	monocistronic transcript	1	Yes
GOX_RS04325	Rev	monocistronic transcript	1	Yes
GOX_RS04330	Rev	monocistronic transcript	1
GOX_RS04335	Fwd	monocistronic transcript	1
GOX_RS04350	Fwd	monocistronic transcript	1	Yes
GOX_RS04355	Rev	monocistronic transcript	1	Yes
GOX_RS04360	Rev	monocistronic transcript	1	Yes
GOX_RS04400	Rev	monocistronic transcript	1	Yes
GOX_RS04405	Fwd	monocistronic transcript	1	Yes
GOX_RS04410	Fwd	monocistronic transcript	1
GOX_RS04415	Rev	monocistronic transcript	1	Yes
GOX_RS04420	Rev	monocistronic transcript	1
GOX_RS04435	Rev	monocistronic transcript	1
GOX_RS04440	Rev	monocistronic transcript	1	Yes
GOX_RS04445	Fwd	monocistronic transcript	1
GOX_RS04465	Rev	monocistronic transcript	1	Yes
GOX_RS04485	Rev	monocistronic transcript	1	Yes
GOX_RS04500	Fwd	monocistronic transcript	1	Yes
GOX_RS04505	Fwd	monocistronic transcript	1	Yes
GOX_RS04510	Rev	monocistronic transcript	1
GOX_RS04515	Fwd	monocistronic transcript	1	Yes
GOX_RS04520	Rev	monocistronic transcript	1	Yes
GOX_RS04525	Fwd	monocistronic transcript	1
GOX_RS04530	Fwd	monocistronic transcript	1
GOX_RS04535	Fwd	monocistronic transcript	1	Yes
GOX_RS04540	Fwd	monocistronic transcript	1
GOX_RS04545	Rev	monocistronic transcript	1	Yes
GOX_RS04550	Rev	monocistronic transcript	1
GOX_RS04575	Fwd	monocistronic transcript	1
GOX_RS04605	Fwd	monocistronic transcript	1
GOX_RS04610	Fwd	monocistronic transcript	1
GOX_RS04615	Rev	monocistronic transcript	1
GOX_RS04650	Fwd	monocistronic transcript	1	Yes
GOX_RS04655	Rev	monocistronic transcript	1	Yes
GOX_RS04660	Fwd	monocistronic transcript	1
GOX_RS04665	Rev	monocistronic transcript	1
GOX_RS04670	Rev	monocistronic transcript	1
GOX_RS04695	Rev	monocistronic transcript	1	Yes
GOX_RS04700	Fwd	monocistronic transcript	1
GOX_RS04705	Fwd	monocistronic transcript	1	Yes
GOX_RS04710	Rev	monocistronic transcript	1	Yes
GOX_RS04740	Fwd	monocistronic transcript	1	Yes
GOX_RS04745	Fwd	monocistronic transcript	1
GOX_RS04750	Rev	monocistronic transcript	1	Yes
GOX_RS04755	Fwd	monocistronic transcript	1
GOX_RS04775	Rev	monocistronic transcript	1	Yes
GOX_RS04790	Fwd	monocistronic transcript	1	Yes
GOX_RS04795	Rev	monocistronic transcript	1
GOX_RS04810	Rev	monocistronic transcript	1
GOX_RS04815	Fwd	monocistronic transcript	1
GOX_RS04820	Rev	monocistronic transcript	1
GOX_RS04825	Fwd	monocistronic transcript	1
GOX_RS04830	Rev	monocistronic transcript	1	Yes
GOX_RS04845	Rev	monocistronic transcript	1
GOX_RS04860	Rev	monocistronic transcript	1	Yes
GOX_RS04875	Fwd	monocistronic transcript	1	Yes
GOX_RS04880	Rev	monocistronic transcript	1	Yes
GOX_RS04885	Rev	monocistronic transcript	1
GOX_RS04890	Rev	monocistronic transcript	1
GOX_RS04895	Fwd	monocistronic transcript	1
GOX_RS04900	Fwd	monocistronic transcript	1	Yes
GOX_RS04905	Fwd	monocistronic transcript	1	Yes
GOX_RS04910	Fwd	monocistronic transcript	1	Yes
GOX_RS04915	Rev	monocistronic transcript	1
GOX_RS04920	Rev	monocistronic transcript	1
GOX_RS04925	Rev	monocistronic transcript	1
GOX_RS04945	Rev	monocistronic transcript	1	Yes
GOX_RS04950	Rev	monocistronic transcript	1	Yes
GOX_RS04955	Fwd	monocistronic transcript	1	Yes
GOX_RS04960	Rev	monocistronic transcript	1
GOX_RS04965	Rev	monocistronic transcript	1
GOX_RS04970	Rev	monocistronic transcript	1
GOX_RS04975	Rev	monocistronic transcript	1	Yes
GOX_RS04980	Rev	monocistronic transcript	1	Yes
GOX_RS04985	Rev	monocistronic transcript	1	Yes
GOX_RS05020	Fwd	monocistronic transcript	1	Yes
GOX_RS05025	Rev	monocistronic transcript	1
GOX_RS05030	Fwd	monocistronic transcript	1
GOX_RS05055	Fwd	monocistronic transcript	1	Yes
GOX_RS05060	Fwd	monocistronic transcript	1
GOX_RS05090	Rev	monocistronic transcript	1
GOX_RS05095	Fwd	monocistronic transcript	1
GOX_RS05100	Rev	monocistronic transcript	1
GOX_RS05105	Rev	monocistronic transcript	1
GOX_RS05110	Rev	monocistronic transcript	1
GOX_RS05150	Rev	monocistronic transcript	1	Yes
GOX_RS05155	Rev	monocistronic transcript	1	Yes
GOX_RS05195	Rev	monocistronic transcript	1
GOX_RS05200	Fwd	monocistronic transcript	1	Yes
GOX_RS05205	Fwd	monocistronic transcript	1
GOX_RS05210	Rev	monocistronic transcript	1
GOX_RS05215	Rev	monocistronic transcript	1
GOX_RS05220	Fwd	monocistronic transcript	1	Yes
GOX_RS05235	Fwd	monocistronic transcript	1
GOX_RS05240	Fwd	monocistronic transcript	1	Yes
GOX_RS05245	Rev	monocistronic transcript	1	Yes
GOX_RS05285	Rev	monocistronic transcript	1	Yes
GOX_RS05290	Rev	monocistronic transcript	1	Yes
GOX_RS05330	Fwd	monocistronic transcript	1
GOX_RS05340	Rev	monocistronic transcript	1	Yes
GOX_RS05345	Fwd	monocistronic transcript	1	Yes
GOX_RS05365	Rev	monocistronic transcript	1
GOX_RS05370	Fwd	monocistronic transcript	1
GOX_RS05410	Rev	monocistronic transcript	1
GOX_RS05415	Fwd	monocistronic transcript	1	Yes
GOX_RS05420	Fwd	monocistronic transcript	1
GOX_RS05425	Rev	monocistronic transcript	1	Yes
GOX_RS05430	Rev	monocistronic transcript	1
GOX_RS05435	Fwd	monocistronic transcript	1
GOX_RS05440	Rev	monocistronic transcript	1
GOX_RS05455	Rev	monocistronic transcript	1	Yes
GOX_RS05460	Fwd	monocistronic transcript	1
GOX_RS05485	Fwd	monocistronic transcript	1	Yes
GOX_RS05490	Fwd	monocistronic transcript	1
GOX_RS05495	Rev	monocistronic transcript	1	Yes
GOX_RS05500	Rev	monocistronic transcript	1	Yes
GOX_RS05505	Fwd	monocistronic transcript	1
GOX_RS05530	Rev	monocistronic transcript	1
GOX_RS05535	Fwd	monocistronic transcript	1	Yes
GOX_RS05540	Fwd	monocistronic transcript	1	Yes
GOX_RS05545	Rev	monocistronic transcript	1
GOX_RS05550	Fwd	monocistronic transcript	1	Yes
GOX_RS05555	Fwd	monocistronic transcript	1
GOX_RS05560	Rev	monocistronic transcript	1
GOX_RS05580	Rev	monocistronic transcript	1	Yes
GOX_RS05585	Fwd	monocistronic transcript	1	Yes
GOX_RS05590	Rev	monocistronic transcript	1
GOX_RS05595	Fwd	monocistronic transcript	1	Yes
GOX_RS05620	Rev	monocistronic transcript	1
GOX_RS05625	Fwd	monocistronic transcript	1
GOX_RS05630	Rev	monocistronic transcript	1	Yes
GOX_RS05635	Fwd	monocistronic transcript	1
GOX_RS05665	Fwd	monocistronic transcript	1	Yes
GOX_RS05670	Fwd	monocistronic transcript	1
GOX_RS05675	Fwd	monocistronic transcript	1
GOX_RS05680	Rev	monocistronic transcript	1	Yes
GOX_RS05685	Rev	monocistronic transcript	1	Yes
GOX_RS05690	Rev	monocistronic transcript	1
GOX_RS05695	Fwd	monocistronic transcript	1
GOX_RS05700	Fwd	monocistronic transcript	1
GOX_RS05725	Fwd	monocistronic transcript	1	Yes
GOX_RS05730	Rev	monocistronic transcript	1	Yes
GOX_RS05735	Rev	monocistronic transcript	1	Yes
GOX_RS05740	Fwd	monocistronic transcript	1
GOX_RS05745	Fwd	monocistronic transcript	1
GOX_RS05750	Fwd	monocistronic transcript	1
GOX_RS05755	Fwd	monocistronic transcript	1	Yes
GOX_RS05760	Rev	monocistronic transcript	1
GOX_RS05775	Rev	monocistronic transcript	1
GOX_RS05780	Rev	monocistronic transcript	1
GOX_RS05785	Rev	monocistronic transcript	1	Yes
GOX_RS05825	Fwd	monocistronic transcript	1
GOX_RS05840	Rev	monocistronic transcript	1
GOX_RS05845	Rev	monocistronic transcript	1	Yes
GOX_RS05850	Fwd	monocistronic transcript	1
GOX_RS05865	Fwd	monocistronic transcript	1	Yes
GOX_RS05885	Fwd	monocistronic transcript	1	Yes
GOX_RS05890	Fwd	monocistronic transcript	1	Yes
GOX_RS05895	Fwd	monocistronic transcript	1
GOX_RS05925	Rev	monocistronic transcript	1	Yes
GOX_RS05930	Fwd	monocistronic transcript	1
GOX_RS05935	Fwd	monocistronic transcript	1
GOX_RS05940	Fwd	monocistronic transcript	1	Yes
GOX_RS05945	Rev	monocistronic transcript	1
GOX_RS05950	Fwd	monocistronic transcript	1
GOX_RS05955	Fwd	monocistronic transcript	1
GOX_RS05970	Fwd	monocistronic transcript	1	Yes
GOX_RS05980	Rev	monocistronic transcript	1
GOX_RS05985	Fwd	monocistronic transcript	1
GOX_RS06005	Rev	monocistronic transcript	1
GOX_RS06010	Fwd	monocistronic transcript	1
GOX_RS06015	Fwd	monocistronic transcript	1	Yes
GOX_RS06020	Rev	monocistronic transcript	1
GOX_RS06025	Fwd	monocistronic transcript	1	Yes
GOX_RS06050	Fwd	monocistronic transcript	1
GOX_RS06075	Rev	monocistronic transcript	1	Yes
GOX_RS06080	Fwd	monocistronic transcript	1
GOX_RS06085	Fwd	monocistronic transcript	1
GOX_RS06100	Rev	monocistronic transcript	1	Yes
GOX_RS06105	Fwd	monocistronic transcript	1
GOX_RS06110	Rev	monocistronic transcript	1
GOX_RS06115	Fwd	monocistronic transcript	1
GOX_RS06130	Rev	monocistronic transcript	1
GOX_RS06135	Fwd	monocistronic transcript	1
GOX_RS06140	Fwd	monocistronic transcript	1	Yes
GOX_RS06145	Fwd	monocistronic transcript	1	Yes
GOX_RS06180	Fwd	monocistronic transcript	1	Yes
GOX_RS06185	Fwd	monocistronic transcript	1	Yes
GOX_RS06195	Rev	monocistronic transcript	1
GOX_RS06200	Fwd	monocistronic transcript	1	Yes
GOX_RS06225	Fwd	monocistronic transcript	1
GOX_RS06230	Fwd	monocistronic transcript	1	Yes
GOX_RS06235	Fwd	monocistronic transcript	1
GOX_RS06255	Fwd	monocistronic transcript	1	Yes
GOX_RS06260	Rev	monocistronic transcript	1	Yes
GOX_RS06265	Rev	monocistronic transcript	1	Yes
GOX_RS06285	Fwd	monocistronic transcript	1	Yes
GOX_RS06290	Rev	monocistronic transcript	1	Yes
GOX_RS06295	Rev	monocistronic transcript	1
GOX_RS06300	Fwd	monocistronic transcript	1	Yes
GOX_RS06305	Rev	monocistronic transcript	1
GOX_RS06335	Fwd	monocistronic transcript	1
GOX_RS06340	Fwd	monocistronic transcript	1
GOX_RS06345	Fwd	monocistronic transcript	1
GOX_RS06350	Fwd	monocistronic transcript	1
GOX_RS06355	Rev	monocistronic transcript	1
GOX_RS06360	Fwd	monocistronic transcript	1
GOX_RS06375	Fwd	monocistronic transcript	1
GOX_RS06390	Rev	monocistronic transcript	1	Yes
GOX_RS06425	Rev	monocistronic transcript	1
GOX_RS06430	Fwd	monocistronic transcript	1	Yes
GOX_RS06435	Rev	monocistronic transcript	1	Yes
GOX_RS06440	Fwd	monocistronic transcript	1
GOX_RS06445	Fwd	monocistronic transcript	1
GOX_RS06450	Fwd	monocistronic transcript	1
GOX_RS06455	Rev	monocistronic transcript	1
GOX_RS06495	Fwd	monocistronic transcript	1	Yes
GOX_RS06500	Rev	monocistronic transcript	1	Yes
GOX_RS06515	Fwd	monocistronic transcript	1	Yes
GOX_RS06520	Fwd	monocistronic transcript	1
GOX_RS06535	Rev	monocistronic transcript	1
GOX_RS06540	Rev	monocistronic transcript	1	Yes
GOX_RS06545	Rev	monocistronic transcript	1	Yes
GOX_RS06550	Fwd	monocistronic transcript	1
GOX_RS06555	Rev	monocistronic transcript	1	Yes
GOX_RS06570	Fwd	monocistronic transcript	1
GOX_RS06575	Fwd	monocistronic transcript	1	Yes
GOX_RS06580	Rev	monocistronic transcript	1
GOX_RS06605	Fwd	monocistronic transcript	1	Yes
GOX_RS06610	Fwd	monocistronic transcript	1	Yes
GOX_RS06615	Rev	monocistronic transcript	1
GOX_RS06650	Fwd	monocistronic transcript	1	Yes
GOX_RS06655	Fwd	monocistronic transcript	1	Yes
GOX_RS06660	Rev	monocistronic transcript	1	Yes
GOX_RS06665	Rev	monocistronic transcript	1	Yes
GOX_RS06670	Fwd	monocistronic transcript	1
GOX_RS06675	Fwd	monocistronic transcript	1	Yes
GOX_RS06690	Rev	monocistronic transcript	1
GOX_RS06695	Fwd	monocistronic transcript	1
GOX_RS06700	Rev	monocistronic transcript	1	Yes
GOX_RS06705	Rev	monocistronic transcript	1	Yes
GOX_RS06730	Rev	monocistronic transcript	1	Yes
GOX_RS06735	Rev	monocistronic transcript	1	Yes
GOX_RS06740	Rev	monocistronic transcript	1
GOX_RS06780	Fwd	monocistronic transcript	1	Yes
GOX_RS06785	Fwd	monocistronic transcript	1
GOX_RS06790	Rev	monocistronic transcript	1
GOX_RS06795	Fwd	monocistronic transcript	1	Yes
GOX_RS06800	Fwd	monocistronic transcript	1	Yes
GOX_RS06805	Rev	monocistronic transcript	1
GOX_RS06810	Fwd	monocistronic transcript	1
GOX_RS06840	Rev	monocistronic transcript	1	Yes
GOX_RS06860	Rev	monocistronic transcript	1
GOX_RS06865	Rev	monocistronic transcript	1	Yes
GOX_RS06870	Fwd	monocistronic transcript	1
GOX_RS06875	Rev	monocistronic transcript	1
GOX_RS06890	Rev	monocistronic transcript	1
GOX_RS06905	Fwd	monocistronic transcript	1	Yes
GOX_RS06930	Rev	monocistronic transcript	1	Yes
GOX_RS06935	Rev	monocistronic transcript	1	Yes
GOX_RS06955	Fwd	monocistronic transcript	1
GOX_RS06970	Fwd	monocistronic transcript	1
GOX_RS06985	Rev	monocistronic transcript	1
GOX_RS06990	Rev	monocistronic transcript	1
GOX_RS07020	Rev	monocistronic transcript	1
GOX_RS07025	Rev	monocistronic transcript	1
GOX_RS07030	Rev	monocistronic transcript	1
GOX_RS07045	Fwd	monocistronic transcript	1	Yes
GOX_RS07060	Fwd	monocistronic transcript	1	Yes
GOX_RS07090	Rev	monocistronic transcript	1
GOX_RS07105	Fwd	monocistronic transcript	1
GOX_RS07110	Fwd	monocistronic transcript	1
GOX_RS07115	Fwd	monocistronic transcript	1
GOX_RS07125	Fwd	monocistronic transcript	1
GOX_RS07130	Rev	monocistronic transcript	1	Yes
GOX_RS07135	Rev	monocistronic transcript	1	Yes
GOX_RS07140	Fwd	monocistronic transcript	1	Yes
GOX_RS07145	Rev	monocistronic transcript	1
GOX_RS07150	Fwd	monocistronic transcript	1
GOX_RS07155	Fwd	monocistronic transcript	1	Yes
GOX_RS07175	Rev	monocistronic transcript	1
GOX_RS07190	Rev	monocistronic transcript	1
GOX_RS07210	Rev	monocistronic transcript	1
GOX_RS07370	Rev	monocistronic transcript	1
GOX_RS07410	Fwd	monocistronic transcript	1	Yes
GOX_RS07435	Fwd	monocistronic transcript	1	Yes
GOX_RS07440	Fwd	monocistronic transcript	1
GOX_RS07445	Fwd	monocistronic transcript	1
GOX_RS07450	Rev	monocistronic transcript	1
GOX_RS07455	Rev	monocistronic transcript	1
GOX_RS07475	Fwd	monocistronic transcript	1	Yes
GOX_RS07480	Rev	monocistronic transcript	1
GOX_RS07525	Fwd	monocistronic transcript	1	Yes
GOX_RS07530	Rev	monocistronic transcript	1	Yes
GOX_RS07535	Fwd	monocistronic transcript	1
GOX_RS07540	Fwd	monocistronic transcript	1
GOX_RS07545	Fwd	monocistronic transcript	1
GOX_RS07550	Rev	monocistronic transcript	1	Yes
GOX_RS07555	Fwd	monocistronic transcript	1	Yes
GOX_RS07560	Fwd	monocistronic transcript	1	Yes
GOX_RS07565	Rev	monocistronic transcript	1
GOX_RS07570	Rev	monocistronic transcript	1	Yes
GOX_RS07575	Fwd	monocistronic transcript	1
GOX_RS07580	Rev	monocistronic transcript	1	Yes
GOX_RS07585	Rev	monocistronic transcript	1
GOX_RS07600	Fwd	monocistronic transcript	1
GOX_RS07605	Fwd	monocistronic transcript	1
GOX_RS07610	Fwd	monocistronic transcript	1	Yes
GOX_RS07615	Fwd	monocistronic transcript	1	Yes
GOX_RS07640	Rev	monocistronic transcript	1
GOX_RS07645	Fwd	monocistronic transcript	1
GOX_RS07685	Rev	monocistronic transcript	1
GOX_RS07690	Fwd	monocistronic transcript	1	Yes
GOX_RS07695	Fwd	monocistronic transcript	1
GOX_RS07725	Rev	monocistronic transcript	1
GOX_RS07730	Fwd	monocistronic transcript	1
GOX_RS07735	Rev	monocistronic transcript	1
GOX_RS07765	Fwd	monocistronic transcript	1
GOX_RS07780	Fwd	monocistronic transcript	1
GOX_RS07795	Rev	monocistronic transcript	1
GOX_RS07800	Fwd	monocistronic transcript	1
GOX_RS07805	Rev	monocistronic transcript	1	Yes
GOX_RS07835	Rev	monocistronic transcript	1
GOX_RS07840	Fwd	monocistronic transcript	1
GOX_RS07845	Rev	monocistronic transcript	1	Yes
GOX_RS07850	Fwd	monocistronic transcript	1	Yes
GOX_RS07875	Fwd	monocistronic transcript	1
GOX_RS07880	Rev	monocistronic transcript	1
GOX_RS07885	Rev	monocistronic transcript	1
GOX_RS07890	Rev	monocistronic transcript	1
GOX_RS07915	Fwd	monocistronic transcript	1
GOX_RS07935	Fwd	monocistronic transcript	1
GOX_RS07950	Rev	monocistronic transcript	1	Yes
GOX_RS07970	Rev	monocistronic transcript	1
GOX_RS07990	Rev	monocistronic transcript	1	Yes
GOX_RS08030	Rev	monocistronic transcript	1
GOX_RS08060	Rev	monocistronic transcript	1
GOX_RS08085	Fwd	monocistronic transcript	1
GOX_RS08090	Fwd	monocistronic transcript	1	Yes
GOX_RS08095	Fwd	monocistronic transcript	1
GOX_RS08100	Rev	monocistronic transcript	1	Yes
GOX_RS08105	Rev	monocistronic transcript	1	Yes
GOX_RS08130	Fwd	monocistronic transcript	1
GOX_RS08145	Rev	monocistronic transcript	1	Yes
GOX_RS08150	Fwd	monocistronic transcript	1
GOX_RS08155	Rev	monocistronic transcript	1
GOX_RS08160	Rev	monocistronic transcript	1
GOX_RS08215	Rev	monocistronic transcript	1
GOX_RS08220	Fwd	monocistronic transcript	1
GOX_RS08225	Fwd	monocistronic transcript	1	Yes
GOX_RS08255	Rev	monocistronic transcript	1
GOX_RS08260	Fwd	monocistronic transcript	1	Yes
GOX_RS08265	Fwd	monocistronic transcript	1
GOX_RS08290	Fwd	monocistronic transcript	1	Yes
GOX_RS08295	Fwd	monocistronic transcript	1
GOX_RS08300	Fwd	monocistronic transcript	1	Yes
GOX_RS08305	Rev	monocistronic transcript	1	Yes
GOX_RS08310	Rev	monocistronic transcript	1
GOX_RS08315	Fwd	monocistronic transcript	1
GOX_RS08345	Fwd	monocistronic transcript	1	Yes
GOX_RS08350	Rev	monocistronic transcript	1	Yes
GOX_RS08355	Rev	monocistronic transcript	1	Yes
GOX_RS08360	Fwd	monocistronic transcript	1	Yes
GOX_RS08365	Rev	monocistronic transcript	1
GOX_RS08370	Rev	monocistronic transcript	1
GOX_RS08385	Fwd	monocistronic transcript	1
GOX_RS08390	Rev	monocistronic transcript	1	Yes
GOX_RS08395	Fwd	monocistronic transcript	1
GOX_RS08420	Rev	monocistronic transcript	1
GOX_RS08435	Rev	monocistronic transcript	1
GOX_RS08440	Fwd	monocistronic transcript	1
GOX_RS08445	Rev	monocistronic transcript	1	Yes
GOX_RS08450	Fwd	monocistronic transcript	1	Yes
GOX_RS08485	Rev	monocistronic transcript	1
GOX_RS08500	Fwd	monocistronic transcript	1	Yes
GOX_RS08505	Fwd	monocistronic transcript	1	Yes
GOX_RS08535	Rev	monocistronic transcript	1
GOX_RS08540	Fwd	monocistronic transcript	1	Yes
GOX_RS08545	Fwd	monocistronic transcript	1	Yes
GOX_RS08550	Fwd	monocistronic transcript	1
GOX_RS08565	Fwd	monocistronic transcript	1
GOX_RS08580	Rev	monocistronic transcript	1
GOX_RS08585	Fwd	monocistronic transcript	1
GOX_RS08605	Fwd	monocistronic transcript	1	Yes
GOX_RS08620	Fwd	monocistronic transcript	1
GOX_RS08670	Fwd	monocistronic transcript	1
GOX_RS08675	Fwd	monocistronic transcript	1	Yes
GOX_RS08705	Fwd	monocistronic transcript	1
GOX_RS08710	Fwd	monocistronic transcript	1
GOX_RS08715	Fwd	monocistronic transcript	1	Yes
GOX_RS08725	Rev	monocistronic transcript	1	Yes
GOX_RS08740	Rev	monocistronic transcript	1	Yes
GOX_RS08760	Rev	monocistronic transcript	1
GOX_RS08775	Fwd	monocistronic transcript	1	Yes
GOX_RS08780	Fwd	monocistronic transcript	1
GOX_RS08785	Fwd	monocistronic transcript	1
GOX_RS08790	Fwd	monocistronic transcript	1
GOX_RS08795	Fwd	monocistronic transcript	1
GOX_RS08800	Rev	monocistronic transcript	1	Yes
GOX_RS08830	Rev	monocistronic transcript	1
GOX_RS08845	Rev	monocistronic transcript	1
GOX_RS08880	Rev	monocistronic transcript	1
GOX_RS08895	Rev	monocistronic transcript	1	Yes
GOX_RS08900	Fwd	monocistronic transcript	1
GOX_RS08905	Rev	monocistronic transcript	1
GOX_RS08925	Rev	monocistronic transcript	1
GOX_RS08930	Fwd	monocistronic transcript	1
GOX_RS08935	Fwd	monocistronic transcript	1	Yes
GOX_RS08965	Rev	monocistronic transcript	1
GOX_RS08970	Rev	monocistronic transcript	1
GOX_RS08975	Fwd	monocistronic transcript	1
GOX_RS09040	Fwd	monocistronic transcript	1	Yes
GOX_RS09045	Fwd	monocistronic transcript	1
GOX_RS09050	Rev	monocistronic transcript	1	Yes
GOX_RS09055	Fwd	monocistronic transcript	1
GOX_RS09060	Rev	monocistronic transcript	1	Yes
GOX_RS09065	Rev	monocistronic transcript	1
GOX_RS09070	Fwd	monocistronic transcript	1
GOX_RS09075	Rev	monocistronic transcript	1	Yes
GOX_RS09150	Fwd	monocistronic transcript	1	Yes
GOX_RS09155	Fwd	monocistronic transcript	1	Yes
GOX_RS09175	Rev	monocistronic transcript	1
GOX_RS09180	Rev	monocistronic transcript	1
GOX_RS09185	Fwd	monocistronic transcript	1
GOX_RS09210	Rev	monocistronic transcript	1	Yes
GOX_RS09215	Fwd	monocistronic transcript	1	Yes
GOX_RS09220	Rev	monocistronic transcript	1	Yes
GOX_RS09235	Rev	monocistronic transcript	1
GOX_RS09240	Fwd	monocistronic transcript	1
GOX_RS09245	Rev	monocistronic transcript	1	Yes
GOX_RS09280	Fwd	monocistronic transcript	1
GOX_RS09285	Fwd	monocistronic transcript	1
GOX_RS09300	Rev	monocistronic transcript	1
GOX_RS09305	Fwd	monocistronic transcript	1
GOX_RS09310	Rev	monocistronic transcript	1
GOX_RS09350	Rev	monocistronic transcript	1
GOX_RS09355	Fwd	monocistronic transcript	1
GOX_RS09360	Rev	monocistronic transcript	1	Yes
GOX_RS09390	Rev	monocistronic transcript	1
GOX_RS09395	Fwd	monocistronic transcript	1	Yes
GOX_RS09400	Rev	monocistronic transcript	1	Yes
GOX_RS09405	Rev	monocistronic transcript	1
GOX_RS09420	Rev	monocistronic transcript	1
GOX_RS09425	Fwd	monocistronic transcript	1
GOX_RS09445	Rev	monocistronic transcript	1	Yes
GOX_RS09450	Rev	monocistronic transcript	1	Yes
GOX_RS09455	Rev	monocistronic transcript	1
GOX_RS09460	Rev	monocistronic transcript	1	Yes
GOX_RS09465	Rev	monocistronic transcript	1
GOX_RS09500	Rev	monocistronic transcript	1
GOX_RS09505	Fwd	monocistronic transcript	1	Yes
GOX_RS09510	Rev	monocistronic transcript	1
GOX_RS09525	Rev	monocistronic transcript	1	Yes
GOX_RS09545	Fwd	monocistronic transcript	1	Yes
GOX_RS09600	Fwd	monocistronic transcript	1
GOX_RS09615	Rev	monocistronic transcript	1	Yes
GOX_RS09680	Fwd	monocistronic transcript	1	Yes
GOX_RS09695	Fwd	monocistronic transcript	1
GOX_RS09700	Fwd	monocistronic transcript	1
GOX_RS09705	Rev	monocistronic transcript	1	Yes
GOX_RS09720	Rev	monocistronic transcript	1	Yes
GOX_RS09735	Fwd	monocistronic transcript	1	Yes
GOX_RS09740	Rev	monocistronic transcript	1	Yes
GOX_RS09755	Rev	monocistronic transcript	1	Yes
GOX_RS09835	Fwd	monocistronic transcript	1
GOX_RS09840	Fwd	monocistronic transcript	1
GOX_RS09845	Rev	monocistronic transcript	1
GOX_RS09860	Rev	monocistronic transcript	1
GOX_RS09865	Rev	monocistronic transcript	1
GOX_RS09905	Rev	monocistronic transcript	1	Yes
GOX_RS09910	Fwd	monocistronic transcript	1	Yes
GOX_RS09915	Fwd	monocistronic transcript	1	Yes
GOX_RS09920	Fwd	monocistronic transcript	1	Yes
GOX_RS09950	Fwd	monocistronic transcript	1	Yes
GOX_RS09955	Fwd	monocistronic transcript	1
GOX_RS09975	Fwd	monocistronic transcript	1	Yes
GOX_RS09980	Fwd	monocistronic transcript	1	Yes
GOX_RS09985	Fwd	monocistronic transcript	1
GOX_RS09990	Fwd	monocistronic transcript	1	Yes
GOX_RS09995	Fwd	monocistronic transcript	1	Yes
GOX_RS10060	Rev	monocistronic transcript	1	Yes
GOX_RS10075	Fwd	monocistronic transcript	1	Yes
GOX_RS10090	Fwd	monocistronic transcript	1
GOX_RS10110	Fwd	monocistronic transcript	1
GOX_RS10135	Fwd	monocistronic transcript	1	Yes
GOX_RS10140	Rev	monocistronic transcript	1	Yes
GOX_RS10145	Rev	monocistronic transcript	1
GOX_RS10150	Fwd	monocistronic transcript	1	Yes
GOX_RS10155	Fwd	monocistronic transcript	1
GOX_RS10180	Rev	monocistronic transcript	1	Yes
GOX_RS10185	Rev	monocistronic transcript	1
GOX_RS10190	Rev	monocistronic transcript	1	Yes
GOX_RS10195	Rev	monocistronic transcript	1	Yes
GOX_RS10210	Fwd	monocistronic transcript	1
GOX_RS10215	Rev	monocistronic transcript	1
GOX_RS10220	Fwd	monocistronic transcript	1
GOX_RS10235	Fwd	monocistronic transcript	1	Yes
GOX_RS10240	Rev	monocistronic transcript	1
GOX_RS10245	Fwd	monocistronic transcript	1	Yes
GOX_RS10270	Rev	monocistronic transcript	1	Yes
GOX_RS10275	Rev	monocistronic transcript	1	Yes
GOX_RS10375	Rev	monocistronic transcript	1
GOX_RS10410	Rev	monocistronic transcript	1
GOX_RS10445	Fwd	monocistronic transcript	1
GOX_RS10460	Rev	monocistronic transcript	1	Yes
GOX_RS10500	Fwd	monocistronic transcript	1
GOX_RS10505	Fwd	monocistronic transcript	1
GOX_RS10520	Rev	monocistronic transcript	1	Yes
GOX_RS10535	Fwd	monocistronic transcript	1	Yes
GOX_RS10540	Rev	monocistronic transcript	1
GOX_RS10545	Rev	monocistronic transcript	1
GOX_RS10550	Fwd	monocistronic transcript	1	Yes
GOX_RS10555	Fwd	monocistronic transcript	1	Yes
GOX_RS10560	Fwd	monocistronic transcript	1
GOX_RS10565	Rev	monocistronic transcript	1	Yes
GOX_RS10570	Fwd	monocistronic transcript	1
GOX_RS10610	Rev	monocistronic transcript	1	Yes
GOX_RS10615	Fwd	monocistronic transcript	1
GOX_RS10630	Rev	monocistronic transcript	1
GOX_RS10635	Rev	monocistronic transcript	1
GOX_RS10640	Fwd	monocistronic transcript	1
GOX_RS10645	Rev	monocistronic transcript	1
GOX_RS10650	Fwd	monocistronic transcript	1	Yes
GOX_RS10655	Fwd	monocistronic transcript	1	Yes
GOX_RS10685	Rev	monocistronic transcript	1	Yes
GOX_RS10705	Fwd	monocistronic transcript	1	Yes
GOX_RS10710	Fwd	monocistronic transcript	1
GOX_RS10715	Rev	monocistronic transcript	1
GOX_RS10720	Rev	monocistronic transcript	1	Yes
GOX_RS10725	Rev	monocistronic transcript	1
GOX_RS10730	Rev	monocistronic transcript	1	Yes
GOX_RS10735	Fwd	monocistronic transcript	1	Yes
GOX_RS10750	Fwd	monocistronic transcript	1
GOX_RS10770	Fwd	monocistronic transcript	1
GOX_RS10785	Fwd	monocistronic transcript	1
GOX_RS10790	Rev	monocistronic transcript	1	Yes
GOX_RS10820	Fwd	monocistronic transcript	1	Yes
GOX_RS10845	Rev	monocistronic transcript	1	Yes
GOX_RS10860	Fwd	monocistronic transcript	1
GOX_RS10865	Fwd	monocistronic transcript	1	Yes
GOX_RS10870	Rev	monocistronic transcript	1
GOX_RS10890	Rev	monocistronic transcript	1
GOX_RS10900	Rev	monocistronic transcript	1	Yes
GOX_RS10905	Fwd	monocistronic transcript	1
GOX_RS10930	Fwd	monocistronic transcript	1
GOX_RS10945	Fwd	monocistronic transcript	1
GOX_RS11000	Fwd	monocistronic transcript	1
GOX_RS11015	Rev	monocistronic transcript	1
GOX_RS11020	Fwd	monocistronic transcript	1
GOX_RS11025	Fwd	monocistronic transcript	1	Yes
GOX_RS11040	Fwd	monocistronic transcript	1
GOX_RS11045	Rev	monocistronic transcript	1	Yes
GOX_RS11050	Fwd	monocistronic transcript	1
GOX_RS11110	Rev	monocistronic transcript	1	Yes
GOX_RS11150	Fwd	monocistronic transcript	1
GOX_RS11170	Rev	monocistronic transcript	1
GOX_RS11175	Fwd	monocistronic transcript	1
GOX_RS11180	Rev	monocistronic transcript	1
GOX_RS11215	Rev	monocistronic transcript	1
GOX_RS11230	Rev	monocistronic transcript	1	Yes
GOX_RS11245	Rev	monocistronic transcript	1	Yes
GOX_RS11250	Fwd	monocistronic transcript	1	Yes
GOX_RS11265	Fwd	monocistronic transcript	1	Yes
GOX_RS11270	Rev	monocistronic transcript	1
GOX_RS11325	Rev	monocistronic transcript	1	Yes
GOX_RS11355	Rev	monocistronic transcript	1	Yes
GOX_RS11360	Rev	monocistronic transcript	1
GOX_RS11415	Rev	monocistronic transcript	1
GOX_RS11420	Rev	monocistronic transcript	1
GOX_RS11425	Fwd	monocistronic transcript	1	Yes
GOX_RS11430	Rev	monocistronic transcript	1
GOX_RS11435	Rev	monocistronic transcript	1	Yes
GOX_RS11440	Fwd	monocistronic transcript	1
GOX_RS11445	Fwd	monocistronic transcript	1	Yes
GOX_RS11450	Fwd	monocistronic transcript	1	Yes
GOX_RS11455	Fwd	monocistronic transcript	1
GOX_RS11460	Rev	monocistronic transcript	1
GOX_RS11485	Fwd	monocistronic transcript	1	Yes
GOX_RS11500	Rev	monocistronic transcript	1
GOX_RS11515	Fwd	monocistronic transcript	1
GOX_RS11585	Fwd	monocistronic transcript	1	Yes
GOX_RS11590	Rev	monocistronic transcript	1	Yes
GOX_RS11595	Rev	monocistronic transcript	1	Yes
GOX_RS11600	Fwd	monocistronic transcript	1
GOX_RS11605	Fwd	monocistronic transcript	1
GOX_RS11610	Fwd	monocistronic transcript	1
GOX_RS11615	Rev	monocistronic transcript	1	Yes
GOX_RS11620	Fwd	monocistronic transcript	1
GOX_RS11625	Rev	monocistronic transcript	1
GOX_RS11630	Rev	monocistronic transcript	1	Yes
GOX_RS11635	Rev	monocistronic transcript	1	Yes
GOX_RS11640	Rev	monocistronic transcript	1
GOX_RS11655	Fwd	monocistronic transcript	1
GOX_RS11660	Fwd	monocistronic transcript	1
GOX_RS11665	Rev	monocistronic transcript	1
GOX_RS11670	Rev	monocistronic transcript	1
GOX_RS11675	Fwd	monocistronic transcript	1	Yes
GOX_RS11700	Fwd	monocistronic transcript	1
GOX_RS11705	Fwd	monocistronic transcript	1
GOX_RS11710	Rev	monocistronic transcript	1
GOX_RS11715	Fwd	monocistronic transcript	1
GOX_RS11735	Rev	monocistronic transcript	1
GOX_RS11740	Fwd	monocistronic transcript	1
GOX_RS11770	Fwd	monocistronic transcript	1
GOX_RS11785	Rev	monocistronic transcript	1
GOX_RS11790	Fwd	monocistronic transcript	1
GOX_RS11795	Rev	monocistronic transcript	1
GOX_RS11800	Fwd	monocistronic transcript	1
GOX_RS11805	Rev	monocistronic transcript	1
GOX_RS11810	Fwd	monocistronic transcript	1
GOX_RS11815	Fwd	monocistronic transcript	1
GOX_RS11820	Rev	monocistronic transcript	1
GOX_RS11850	Rev	monocistronic transcript	1	Yes
GOX_RS11890	Rev	monocistronic transcript	1
GOX_RS11910	Fwd	monocistronic transcript	1
GOX_RS11915	Fwd	monocistronic transcript	1
GOX_RS11930	Rev	monocistronic transcript	1	Yes
GOX_RS11935	Rev	monocistronic transcript	1
GOX_RS11940	Fwd	monocistronic transcript	1
GOX_RS11965	Rev	monocistronic transcript	1
GOX_RS11980	Rev	monocistronic transcript	1	Yes
GOX_RS11985	Rev	monocistronic transcript	1	Yes
GOX_RS11990	Rev	monocistronic transcript	1
GOX_RS11995	Rev	monocistronic transcript	1	Yes
GOX_RS12000	Fwd	monocistronic transcript	1
GOX_RS12010	Rev	monocistronic transcript	1
GOX_RS12015	Fwd	monocistronic transcript	1
GOX_RS12020	Rev	monocistronic transcript	1	Yes
GOX_RS12025	Fwd	monocistronic transcript	1
GOX_RS12030	Rev	monocistronic transcript	1	Yes
GOX_RS12045	Fwd	monocistronic transcript	1
GOX_RS12065	Rev	monocistronic transcript	1
GOX_RS12070	Fwd	monocistronic transcript	1	Yes
GOX_RS12075	Rev	monocistronic transcript	1
GOX_RS12080	Fwd	monocistronic transcript	1	Yes
GOX_RS12085	Fwd	monocistronic transcript	1
GOX_RS12090	Rev	monocistronic transcript	1
GOX_RS12095	Rev	monocistronic transcript	1
GOX_RS12155	Fwd	monocistronic transcript	1	Yes
GOX_RS12185	Rev	monocistronic transcript	1
GOX_RS12215	Rev	monocistronic transcript	1
GOX_RS12220	Fwd	monocistronic transcript	1
GOX_RS12225	Fwd	monocistronic transcript	1	Yes
GOX_RS12230	Fwd	monocistronic transcript	1	Yes
GOX_RS12235	Rev	monocistronic transcript	1
GOX_RS12240	Fwd	monocistronic transcript	1	Yes
GOX_RS12245	Rev	monocistronic transcript	1
GOX_RS12250	Fwd	monocistronic transcript	1
GOX_RS12275	Rev	monocistronic transcript	1
GOX_RS12280	Fwd	monocistronic transcript	1
GOX_RS12285	Rev	monocistronic transcript	1	Yes
GOX_RS12290	Fwd	monocistronic transcript	1
GOX_RS12295	Fwd	monocistronic transcript	1	Yes
GOX_RS12300	Rev	monocistronic transcript	1
GOX_RS12305	Fwd	monocistronic transcript	1
GOX_RS12330	Fwd	monocistronic transcript	1	Yes
GOX_RS12335	Fwd	monocistronic transcript	1
GOX_RS12340	Fwd	monocistronic transcript	1	Yes
GOX_RS12345	Rev	monocistronic transcript	1
GOX_RS12350	Rev	monocistronic transcript	1
GOX_RS12355	Fwd	monocistronic transcript	1	Yes
GOX_RS12370	Fwd	monocistronic transcript	1
GOX_RS12375	Fwd	monocistronic transcript	1
GOX_RS12380	Fwd	monocistronic transcript	1
GOX_RS12385	Fwd	monocistronic transcript	1	Yes
GOX_RS12415	Rev	monocistronic transcript	1
GOX_RS12455	Rev	monocistronic transcript	1
GOX_RS12460	Fwd	monocistronic transcript	1
GOX_RS12465	Rev	monocistronic transcript	1
GOX_RS12515	Rev	monocistronic transcript	1	Yes
GOX_RS12520	Fwd	monocistronic transcript	1
GOX_RS12525	Rev	monocistronic transcript	1	Yes
GOX_RS12575	Rev	monocistronic transcript	1
GOX_RS12580	Rev	monocistronic transcript	1
GOX_RS12620	Fwd	monocistronic transcript	1
GOX_RS12635	Rev	monocistronic transcript	1
GOX_RS12640	Fwd	monocistronic transcript	1
GOX_RS12645	Rev	monocistronic transcript	1
GOX_RS12650	Fwd	monocistronic transcript	1	Yes
GOX_RS12655	Rev	monocistronic transcript	1
GOX_RS12660	Fwd	monocistronic transcript	1
GOX_RS12665	Fwd	monocistronic transcript	1	Yes
GOX_RS12670	Fwd	monocistronic transcript	1
GOX_RS12675	Fwd	monocistronic transcript	1	Yes
GOX_RS12680	Rev	monocistronic transcript	1
GOX_RS12685	Fwd	monocistronic transcript	1	Yes
GOX_RS12690	Rev	monocistronic transcript	1	Yes
GOX_RS12695	Rev	monocistronic transcript	1
GOX_RS12700	Fwd	monocistronic transcript	1	Yes
GOX_RS12780	Fwd	monocistronic transcript	1	Yes
GOX_RS12800	Fwd	monocistronic transcript	1	Yes
GOX_RS12835	Fwd	monocistronic transcript	1
GOX_RS12840	Fwd	monocistronic transcript	1	Yes
GOX_RS12860	Fwd	monocistronic transcript	1	Yes
GOX_RS12865	Rev	monocistronic transcript	1	Yes
GOX_RS12880	Rev	monocistronic transcript	1	Yes
GOX_RS12895	Fwd	monocistronic transcript	1
GOX_RS12900	Rev	monocistronic transcript	1
GOX_RS12960	Rev	monocistronic transcript	1
GOX_RS12965	Rev	monocistronic transcript	1	Yes
GOX_RS12975	Fwd	monocistronic transcript	1	Yes
GOX_RS13025	Fwd	monocistronic transcript	1	Yes
GOX_RS13030	Fwd	monocistronic transcript	1
GOX_RS13065	Fwd	monocistronic transcript	1
GOX_RS13170	Fwd	monocistronic transcript	1
GOX_RS13175	Fwd	monocistronic transcript	1
GOX_RS13180	Fwd	monocistronic transcript	1
GOX_RS13205	Fwd	monocistronic transcript	1	Yes
GOX_RS13210	Rev	monocistronic transcript	1	Yes
GOX_RS13215	Fwd	monocistronic transcript	1
GOX_RS13220	Rev	monocistronic transcript	1	Yes
GOX_RS13225	Fwd	monocistronic transcript	1	Yes
GOX_RS13230	Fwd	monocistronic transcript	1
GOX_RS13232	Rev	monocistronic transcript	1	Yes
GOX_RS13233	Rev	monocistronic transcript	1
GOX_RS13235	Fwd	monocistronic transcript	1
GOX_RS13240	Rev	monocistronic transcript	1
GOX_RS13245	Fwd	monocistronic transcript	1
GOX_RS13250	Fwd	monocistronic transcript	1	Yes
GOX_RS13255	Fwd	monocistronic transcript	1	Yes
GOX_RS13260	Rev	monocistronic transcript	1
GOX_RS13265	Rev	monocistronic transcript	1
GOX_RS13285	Fwd	monocistronic transcript	1	Yes
GOX_RS13290	Rev	monocistronic transcript	1	Yes
GOX_RS13340	Rev	monocistronic transcript	1	Yes
GOX_RS13345	Rev	monocistronic transcript	1
GOX_RS13350	Rev	monocistronic transcript	1
GOX_RS13375	Fwd	monocistronic transcript	1
GOX_RS13390	Fwd	monocistronic transcript	1	Yes
GOX_RS13395	Fwd	monocistronic transcript	1	Yes
GOX_RS13400	Fwd	monocistronic transcript	1
GOX_RS13425	Rev	monocistronic transcript	1	Yes
GOX_RS13445	Rev	monocistronic transcript	1	Yes
GOX_RS13450	Fwd	monocistronic transcript	1
GOX_RS13455	Fwd	monocistronic transcript	1	Yes
GOX_RS13480	Rev	monocistronic transcript	1
GOX_RS13485	Rev	monocistronic transcript	1
GOX_RS13490	Rev	monocistronic transcript	1
GOX_RS13495	Rev	monocistronic transcript	1
GOX_RS13500	Rev	monocistronic transcript	1
GOX_RS13505	Fwd	monocistronic transcript	1
GOX_RS13570	Fwd	monocistronic transcript	1
GOX_RS13575	Rev	monocistronic transcript	1
GOX_RS13585	Fwd	monocistronic transcript	1	Yes
GOX_RS13600	Fwd	monocistronic transcript	1	Yes
GOX_RS13605	Fwd	monocistronic transcript	1	Yes
GOX_RS13610	Rev	monocistronic transcript	1
GOX_RS13670	Rev	monocistronic transcript	1
GOX_RS13690	Rev	monocistronic transcript	1
GOX_RS13695	Rev	monocistronic transcript	1	Yes
GOX_RS13700	Rev	monocistronic transcript	1
GOX_RS13705	Fwd	monocistronic transcript	1
GOX_RS13715	Rev	monocistronic transcript	1	Yes
GOX_RS13750	Rev	monocistronic transcript	1
GOX_RS13755	Fwd	monocistronic transcript	1
GOX_RS13760	Rev	monocistronic transcript	1	Yes
GOX_RS13790	Fwd	monocistronic transcript	1
GOX_RS13805	Fwd	monocistronic transcript	1
GOX_RS13810	Fwd	monocistronic transcript	1
GOX_RS13815	Fwd	monocistronic transcript	1
GOX_RS13855	Rev	monocistronic transcript	1
GOX_RS13880	Rev	monocistronic transcript	1
GOX_RS13885	Fwd	monocistronic transcript	1
GOX_RS13925	Fwd	monocistronic transcript	1
GOX_RS13930	Fwd	monocistronic transcript	1	Yes
GOX_RS13950	Rev	monocistronic transcript	1
GOX_RS13965	Rev	monocistronic transcript	1
GOX_RS13980	Fwd	monocistronic transcript	1	Yes
GOX_RS13995	Fwd	monocistronic transcript	1
GOX_RS14000	Rev	monocistronic transcript	1	Yes
GOX_RS14005	Rev	monocistronic transcript	1	Yes
GOX_RS14010	Fwd	monocistronic transcript	1
GOX_RS14015	Fwd	monocistronic transcript	1	Yes
GOX_RS14020	Fwd	monocistronic transcript	1
GOX_RS14025	Fwd	monocistronic transcript	1
GOX_RS14030	Rev	monocistronic transcript	1
GOX_RS14035	Rev	monocistronic transcript	1	Yes
GOX_RS14040	Fwd	monocistronic transcript	1	Yes
GOX_RS14045	Rev	monocistronic transcript	1	Yes
GOX_RS14050	Rev	monocistronic transcript	1
GOX_RS14060	Fwd	monocistronic transcript	1	Yes
GOX_RS14065	Rev	monocistronic transcript	1	Yes
GOX_RS14070	Fwd	monocistronic transcript	1	Yes
GOX_RS14095	Fwd	monocistronic transcript	1	Yes
GOX_RS14105	Fwd	monocistronic transcript	1
GOX_RS14110	Fwd	monocistronic transcript	1
GOX_RS14120	Fwd	monocistronic transcript	1
GOX_RS00050, GOX_RS00055	Fwd	primary operon	2
GOX_RS00075, GOX_RS00080	Fwd	primary operon	2
GOX_RS00090, GOX_RS00095	Fwd	primary operon	2
GOX_RS00110, GOX_RS00105	Rev	primary operon	2
GOX_RS00120, GOX_RS00115	Rev	primary operon	2
GOX_RS00145, GOX_RS00140	Rev	primary operon	2
GOX_RS00160, GOX_RS13945	Rev	primary operon	2	Yes
GOX_RS00270, GOX_RS00275	Fwd	primary operon	2	Yes
GOX_RS00355, GOX_RS00360	Fwd	primary operon	2
GOX_RS00385, GOX_RS13955	Fwd	primary operon	2
GOX_RS00400, GOX_RS00405	Fwd	primary operon	2
GOX_RS00420, GOX_RS00415	Rev	primary operon	2
GOX_RS00435, GOX_RS00430	Rev	primary operon	2	Yes
GOX_RS00540, GOX_RS00545	Fwd	primary operon	2
GOX_RS00560, GOX_RS00565	Fwd	primary operon	2
GOX_RS00660, GOX_RS00665	Fwd	primary operon	2
GOX_RS00670, GOX_RS00675	Fwd	primary operon	2
GOX_RS00690, GOX_RS00685	Rev	primary operon	2
GOX_RS00740, GOX_RS00745	Fwd	primary operon	2
GOX_RS00760, GOX_RS00765	Fwd	primary operon	2
GOX_RS00795, GOX_RS00800	Fwd	primary operon	2
GOX_RS00850, GOX_RS00855	Fwd	primary operon	2	Yes
GOX_RS00890, GOX_RS00895	Fwd	primary operon	2	Yes
GOX_RS00925, GOX_RS00920	Rev	primary operon	2
GOX_RS00990, GOX_RS00995	Fwd	primary operon	2
GOX_RS01005, GOX_RS01010	Fwd	primary operon	2	Yes
GOX_RS01030, GOX_RS01025	Rev	primary operon	2
GOX_RS01035, GOX_RS01040	Fwd	primary operon	2	Yes
GOX_RS01050, GOX_RS01055	Rev	primary operon	2
GOX_RS01060, GOX_RS01065	Fwd	primary operon	2	Yes
GOX_RS01075, GOX_RS01070	Rev	primary operon	2	Yes
GOX_RS01135, GOX_RS01140	Fwd	primary operon	2	Yes
GOX_RS01150, GOX_RS01155	Fwd	primary operon	2	Yes
GOX_RS01160, GOX_RS01165	Fwd	primary operon	2
GOX_RS01170, GOX_RS01175	Fwd	primary operon	2	Yes
GOX_RS01185, GOX_RS01190	Fwd	primary operon	2
GOX_RS01245, GOX_RS01250	Fwd	primary operon	2
GOX_RS01260, GOX_RS01265	Fwd	primary operon	2
GOX_RS01275, GOX_RS01280	Fwd	primary operon	2
GOX_RS01360, GOX_RS01355	Rev	primary operon	2	Yes
GOX_RS01380, GOX_RS01375	Rev	primary operon	2
GOX_RS01390, GOX_RS01395	Fwd	primary operon	2
GOX_RS01465, GOX_RS01470	Fwd	primary operon	2
GOX_RS01480, GOX_RS01475	Rev	primary operon	2
GOX_RS01485, GOX_RS01490	Fwd	primary operon	2
GOX_RS01595, GOX_RS01590	Rev	primary operon	2
GOX_RS01690, GOX_RS01695	Fwd	primary operon	2
GOX_RS01820, GOX_RS01815	Rev	primary operon	2	Yes
GOX_RS01830, GOX_RS01835	Fwd	primary operon	2	Yes
GOX_RS01845, GOX_RS01850	Fwd	primary operon	2	Yes
GOX_RS01855, GOX_RS01860	Fwd	primary operon	2
GOX_RS02065, GOX_RS02060	Rev	primary operon	2	Yes
GOX_RS02165, GOX_RS02160	Rev	primary operon	2
GOX_RS02215, GOX_RS02220	Fwd	primary operon	2
GOX_RS02230, GOX_RS02235	Fwd	primary operon	2
GOX_RS02250, GOX_RS02245	Rev	primary operon	2
GOX_RS02265, GOX_RS02260	Rev	primary operon	2
GOX_RS02280, GOX_RS02275	Rev	primary operon	2	Yes
GOX_RS02290, GOX_RS02285	Rev	primary operon	2	Yes
GOX_RS02295, GOX_RS02300	Fwd	primary operon	2	Yes
GOX_RS02310, GOX_RS02305	Rev	primary operon	2
GOX_RS02330, GOX_RS02335	Fwd	primary operon	2	Yes
GOX_RS02355, GOX_RS02360	Fwd	primary operon	2	Yes
GOX_RS02390, GOX_RS02385	Rev	primary operon	2
GOX_RS02425, GOX_RS02430	Fwd	primary operon	2	Yes
GOX_RS02440, GOX_RS02445	Fwd	primary operon	2	Yes
GOX_RS02470, GOX_RS02465	Rev	primary operon	2	Yes
GOX_RS02540, GOX_RS02545	Fwd	primary operon	2	Yes
GOX_RS02560, GOX_RS02565	Fwd	primary operon	2	Yes
GOX_RS02580, GOX_RS02575	Rev	primary operon	2	Yes
GOX_RS02590, GOX_RS02585	Rev	primary operon	2
GOX_RS02600, GOX_RS02595	Rev	primary operon	2
GOX_RS02610, GOX_RS02605	Rev	primary operon	2
GOX_RS02620, GOX_RS02615	Rev	primary operon	2
GOX_RS02695, GOX_RS02690	Rev	primary operon	2	Yes
GOX_RS02765, GOX_RS02770	Fwd	primary operon	2	Yes
GOX_RS02780, GOX_RS02785	Fwd	primary operon	2	Yes
GOX_RS02800, GOX_RS02795	Rev	primary operon	2
GOX_RS02810, GOX_RS02815	Fwd	primary operon	2
GOX_RS02880, GOX_RS02875	Rev	primary operon	2	Yes
GOX_RS02935, GOX_RS02930	Rev	primary operon	2
GOX_RS02945, GOX_RS02940	Rev	primary operon	2	Yes
GOX_RS02955, GOX_RS02950	Rev	primary operon	2	Yes
GOX_RS03075, GOX_RS03070	Rev	primary operon	2	Yes
GOX_RS03095, GOX_RS03090	Rev	primary operon	2
GOX_RS03105, GOX_RS03100	Rev	primary operon	2	Yes
GOX_RS03120, GOX_RS03115	Rev	primary operon	2	Yes
GOX_RS03150, GOX_RS03145	Rev	primary operon	2
GOX_RS03160, GOX_RS03165	Fwd	primary operon	2	Yes
GOX_RS03275, GOX_RS03270	Rev	primary operon	2
GOX_RS03300, GOX_RS03295	Rev	primary operon	2
GOX_RS03355, GOX_RS03350	Rev	primary operon	2
GOX_RS03385, GOX_RS03390	Fwd	primary operon	2
GOX_RS03405, GOX_RS03400	Rev	primary operon	2	Yes
GOX_RS03410, GOX_RS03415	Fwd	primary operon	2
GOX_RS03495, GOX_RS03500	Fwd	primary operon	2	Yes
GOX_RS03585, GOX_RS03590	Fwd	primary operon	2
GOX_RS03600, GOX_RS03605	Fwd	primary operon	2	Yes
GOX_RS03685, GOX_RS03680	Rev	primary operon	2
GOX_RS03875, GOX_RS03870	Rev	primary operon	2	Yes
GOX_RS03990, GOX_RS03995	Fwd	primary operon	2
GOX_RS04065, GOX_RS04060	Rev	primary operon	2	Yes
GOX_RS04085, GOX_RS04080	Rev	primary operon	2	Yes
GOX_RS04100, GOX_RS04095	Rev	primary operon	2	Yes
GOX_RS04105, GOX_RS04110	Fwd	primary operon	2	Yes
GOX_RS04140, GOX_RS04135	Rev	primary operon	2	Yes
GOX_RS04210, GOX_RS04205	Rev	primary operon	2	Yes
GOX_RS04220, GOX_RS04225	Fwd	primary operon	2	Yes
GOX_RS04240, GOX_RS04235	Rev	primary operon	2
GOX_RS04290, GOX_RS04295	Fwd	primary operon	2
GOX_RS04310, GOX_RS04305	Rev	primary operon	2
GOX_RS04345, GOX_RS04340	Rev	primary operon	2
GOX_RS04425, GOX_RS04430	Fwd	primary operon	2
GOX_RS04490, GOX_RS04495	Fwd	primary operon	2
GOX_RS04680, GOX_RS04675	Rev	primary operon	2
GOX_RS04690, GOX_RS04685	Rev	primary operon	2	Yes
GOX_RS04780, GOX_RS04785	Fwd	primary operon	2	Yes
GOX_RS04800, GOX_RS04805	Fwd	primary operon	2
GOX_RS04840, GOX_RS04835	Rev	primary operon	2
GOX_RS04850, GOX_RS04855	Fwd	primary operon	2
GOX_RS04865, GOX_RS04870	Fwd	primary operon	2	Yes
GOX_RS05015, GOX_RS05010	Rev	primary operon	2	Yes
GOX_RS05040, GOX_RS05035	Rev	primary operon	2	Yes
GOX_RS05050, GOX_RS05045	Rev	primary operon	2
GOX_RS05080, GOX_RS05085	Fwd	primary operon	2
GOX_RS05130, GOX_RS05135	Fwd	primary operon	2	Yes
GOX_RS05145, GOX_RS05140	Rev	primary operon	2
GOX_RS05225, GOX_RS05230	Fwd	primary operon	2
GOX_RS05270, GOX_RS05265	Rev	primary operon	2	Yes
GOX_RS05280, GOX_RS05275	Rev	primary operon	2	Yes
GOX_RS05300, GOX_RS05295	Rev	primary operon	2
GOX_RS05320, GOX_RS05325	Fwd	primary operon	2
GOX_RS05355, GOX_RS05360	Fwd	primary operon	2
GOX_RS05380, GOX_RS05375	Rev	primary operon	2
GOX_RS05405, GOX_RS05400	Rev	primary operon	2	Yes
GOX_RS05445, GOX_RS05450	Fwd	primary operon	2
GOX_RS05465, GOX_RS05470	Fwd	primary operon	2	Yes
GOX_RS05475, GOX_RS05480	Fwd	primary operon	2	Yes
GOX_RS05605, GOX_RS05600	Rev	primary operon	2
GOX_RS05610, GOX_RS05615	Fwd	primary operon	2
GOX_RS05705, GOX_RS05710	Fwd	primary operon	2	Yes
GOX_RS05720, GOX_RS05715	Rev	primary operon	2
GOX_RS05770, GOX_RS05765	Rev	primary operon	2	Yes
GOX_RS05830, GOX_RS05835	Fwd	primary operon	2	Yes
GOX_RS05855, GOX_RS05860	Fwd	primary operon	2
GOX_RS05920, GOX_RS05915	Rev	primary operon	2
GOX_RS05960, GOX_RS05965	Fwd	primary operon	2	Yes
GOX_RS06090, GOX_RS06095	Fwd	primary operon	2	Yes
GOX_RS06125, GOX_RS06120	Rev	primary operon	2
GOX_RS06310, GOX_RS06315	Fwd	primary operon	2
GOX_RS06365, GOX_RS06370	Fwd	primary operon	2	Yes
GOX_RS06380, GOX_RS06385	Fwd	primary operon	2	Yes
GOX_RS06400, GOX_RS06395	Rev	primary operon	2	Yes
GOX_RS06410, GOX_RS06405	Rev	primary operon	2
GOX_RS06415, GOX_RS06420	Fwd	primary operon	2
GOX_RS06490, GOX_RS06485	Rev	primary operon	2	Yes
GOX_RS06510, GOX_RS06505	Rev	primary operon	2
GOX_RS06525, GOX_RS06530	Fwd	primary operon	2	Yes
GOX_RS06565, GOX_RS06560	Rev	primary operon	2	Yes
GOX_RS06625, GOX_RS06620	Rev	primary operon	2
GOX_RS06680, GOX_RS06685	Fwd	primary operon	2
GOX_RS06825, GOX_RS06820	Rev	primary operon	2	Yes
GOX_RS06835, GOX_RS06830	Rev	primary operon	2
GOX_RS06880, GOX_RS06885	Fwd	primary operon	2	Yes
GOX_RS06895, GOX_RS06900	Fwd	primary operon	2
GOX_RS06910, GOX_RS06915	Fwd	primary operon	2
GOX_RS06920, GOX_RS06925	Fwd	primary operon	2	Yes
GOX_RS06960, GOX_RS06965	Fwd	primary operon	2
GOX_RS06975, GOX_RS06980	Fwd	primary operon	2
GOX_RS06995, GOX_RS07000	Fwd	primary operon	2
GOX_RS07035, GOX_RS07040	Fwd	primary operon	2
GOX_RS07050, GOX_RS07055	Fwd	primary operon	2	Yes
GOX_RS07085, GOX_RS07080	Rev	primary operon	2	Yes
GOX_RS07180, GOX_RS07185	Fwd	primary operon	2
GOX_RS07215, GOX_RS07220	Fwd	primary operon	2
GOX_RS07420, GOX_RS07415	Rev	primary operon	2
GOX_RS07425, GOX_RS07430	Fwd	primary operon	2	Yes
GOX_RS07490, GOX_RS07485	Rev	primary operon	2	Yes
GOX_RS07595, GOX_RS07590	Rev	primary operon	2
GOX_RS07620, GOX_RS07625	Fwd	primary operon	2
GOX_RS07630, GOX_RS07635	Fwd	primary operon	2	Yes
GOX_RS07650, GOX_RS07655	Fwd	primary operon	2
GOX_RS07675, GOX_RS07680	Fwd	primary operon	2
GOX_RS07720, GOX_RS07715	Rev	primary operon	2
GOX_RS07770, GOX_RS07775	Fwd	primary operon	2
GOX_RS07785, GOX_RS07790	Fwd	primary operon	2
GOX_RS07815, GOX_RS07810	Rev	primary operon	2
GOX_RS07855, GOX_RS07860	Fwd	primary operon	2	Yes
GOX_RS07870, GOX_RS07865	Rev	primary operon	2
GOX_RS07895, GOX_RS07900	Fwd	primary operon	2	Yes
GOX_RS07910, GOX_RS07905	Rev	primary operon	2
GOX_RS07940, GOX_RS07945	Fwd	primary operon	2
GOX_RS08025, GOX_RS08020	Rev	primary operon	2
GOX_RS08065, GOX_RS08070	Fwd	primary operon	2	Yes
GOX_RS08075, GOX_RS08080	Fwd	primary operon	2
GOX_RS08110, GOX_RS08115	Fwd	primary operon	2	Yes
GOX_RS08125, GOX_RS08120	Rev	primary operon	2	Yes
GOX_RS08335, GOX_RS08340	Fwd	primary operon	2	Yes
GOX_RS08375, GOX_RS08380	Fwd	primary operon	2	Yes
GOX_RS08405, GOX_RS08400	Rev	primary operon	2
GOX_RS08410, GOX_RS08415	Fwd	primary operon	2
GOX_RS08430, GOX_RS08425	Rev	primary operon	2
GOX_RS08475, GOX_RS08480	Fwd	primary operon	2
GOX_RS08495, GOX_RS08490	Rev	primary operon	2
GOX_RS08525, GOX_RS08530	Fwd	primary operon	2
GOX_RS08555, GOX_RS08560	Fwd	primary operon	2
GOX_RS08570, GOX_RS08575	Fwd	primary operon	2
GOX_RS08610, GOX_RS08615	Fwd	primary operon	2	Yes
GOX_RS08660, GOX_RS08665	Fwd	primary operon	2
GOX_RS08685, GOX_RS08680	Rev	primary operon	2
GOX_RS08730, GOX_RS08735	Fwd	primary operon	2	Yes
GOX_RS08765, GOX_RS08770	Fwd	primary operon	2
GOX_RS08835, GOX_RS08840	Fwd	primary operon	2	Yes
GOX_RS08855, GOX_RS08850	Rev	primary operon	2
GOX_RS08885, GOX_RS08890	Fwd	primary operon	2
GOX_RS08955, GOX_RS08960	Fwd	primary operon	2
GOX_RS09085, GOX_RS09080	Rev	primary operon	2	Yes
GOX_RS09090, GOX_RS09095	Fwd	primary operon	2	Yes
GOX_RS09105, GOX_RS09100	Rev	primary operon	2	Yes
GOX_RS09125, GOX_RS09130	Fwd	primary operon	2	Yes
GOX_RS09230, GOX_RS09225	Rev	primary operon	2
GOX_RS09255, GOX_RS09250	Rev	primary operon	2	Yes
GOX_RS09265, GOX_RS09260	Rev	primary operon	2	Yes
GOX_RS09270, GOX_RS09275	Fwd	primary operon	2
GOX_RS09295, GOX_RS09290	Rev	primary operon	2	Yes
GOX_RS09340, GOX_RS09345	Fwd	primary operon	2
GOX_RS09370, GOX_RS09365	Rev	primary operon	2
GOX_RS09410, GOX_RS09415	Fwd	primary operon	2
GOX_RS09515, GOX_RS09520	Fwd	primary operon	2
GOX_RS09550, GOX_RS09555	Fwd	primary operon	2	Yes
GOX_RS09585, GOX_RS09580	Rev	primary operon	2	Yes
GOX_RS09595, GOX_RS09590	Rev	primary operon	2	Yes
GOX_RS09610, GOX_RS09605	Rev	primary operon	2
GOX_RS09625, GOX_RS09620	Rev	primary operon	2
GOX_RS09685, GOX_RS09690	Fwd	primary operon	2
GOX_RS09710, GOX_RS09715	Fwd	primary operon	2
GOX_RS09730, GOX_RS09725	Rev	primary operon	2	Yes
GOX_RS09750, GOX_RS09745	Rev	primary operon	2	Yes
GOX_RS09805, GOX_RS09810	Fwd	primary operon	2	Yes
GOX_RS09820, GOX_RS09815	Rev	primary operon	2
GOX_RS09830, GOX_RS09825	Rev	primary operon	2
GOX_RS09850, GOX_RS09855	Fwd	primary operon	2
GOX_RS09890, GOX_RS09885	Rev	primary operon	2
GOX_RS09895, GOX_RS09900	Fwd	primary operon	2	Yes
GOX_RS09930, GOX_RS09925	Rev	primary operon	2
GOX_RS10005, GOX_RS10000	Rev	primary operon	2	Yes
GOX_RS10065, GOX_RS10070	Fwd	primary operon	2	Yes
GOX_RS10085, GOX_RS10080	Rev	primary operon	2
GOX_RS10165, GOX_RS10160	Rev	primary operon	2
GOX_RS10175, GOX_RS10170	Rev	primary operon	2
GOX_RS10200, GOX_RS10205	Fwd	primary operon	2	Yes
GOX_RS10230, GOX_RS10225	Rev	primary operon	2	Yes
GOX_RS10255, GOX_RS10250	Rev	primary operon	2	Yes
GOX_RS10260, GOX_RS10265	Fwd	primary operon	2
GOX_RS10310, GOX_RS10315	Fwd	primary operon	2
GOX_RS10450, GOX_RS10455	Fwd	primary operon	2	Yes
GOX_RS10510, GOX_RS10515	Fwd	primary operon	2
GOX_RS10525, GOX_RS10530	Fwd	primary operon	2	Yes
GOX_RS10575, GOX_RS10580	Fwd	primary operon	2	Yes
GOX_RS10625, GOX_RS10620	Rev	primary operon	2	Yes
GOX_RS10675, GOX_RS10680	Fwd	primary operon	2	Yes
GOX_RS10745, GOX_RS10740	Rev	primary operon	2
GOX_RS10775, GOX_RS10780	Fwd	primary operon	2	Yes
GOX_RS10815, GOX_RS10810	Rev	primary operon	2
GOX_RS10855, GOX_RS10850	Rev	primary operon	2	Yes
GOX_RS10915, GOX_RS10910	Rev	primary operon	2	Yes
GOX_RS10925, GOX_RS10920	Rev	primary operon	2
GOX_RS10940, GOX_RS10935	Rev	primary operon	2
GOX_RS10985, GOX_RS10980	Rev	primary operon	2	Yes
GOX_RS10990, GOX_RS10995	Fwd	primary operon	2
GOX_RS11010, GOX_RS11005	Rev	primary operon	2
GOX_RS11035, GOX_RS11030	Rev	primary operon	2	Yes
GOX_RS11130, GOX_RS11135	Fwd	primary operon	2
GOX_RS11145, GOX_RS11140	Rev	primary operon	2
GOX_RS11220, GOX_RS11225	Fwd	primary operon	2
GOX_RS11235, GOX_RS11240	Fwd	primary operon	2
GOX_RS11260, GOX_RS11255	Rev	primary operon	2	Yes
GOX_RS11320, GOX_RS11315	Rev	primary operon	2	Yes
GOX_RS11330, GOX_RS11335	Fwd	primary operon	2	Yes
GOX_RS11385, GOX_RS11380	Rev	primary operon	2
GOX_RS11465, GOX_RS11470	Fwd	primary operon	2	Yes
GOX_RS11475, GOX_RS11480	Fwd	primary operon	2
GOX_RS11490, GOX_RS11495	Fwd	primary operon	2
GOX_RS11510, GOX_RS11505	Rev	primary operon	2
GOX_RS11550, GOX_RS11555	Fwd	primary operon	2
GOX_RS11565, GOX_RS11560	Rev	primary operon	2	Yes
GOX_RS11650, GOX_RS11645	Rev	primary operon	2	Yes
GOX_RS11765, GOX_RS11760	Rev	primary operon	2	Yes
GOX_RS11780, GOX_RS11775	Rev	primary operon	2
GOX_RS11840, GOX_RS11845	Fwd	primary operon	2
GOX_RS11925, GOX_RS11920	Rev	primary operon	2	Yes
GOX_RS11955, GOX_RS11960	Fwd	primary operon	2
GOX_RS11970, GOX_RS11975	Fwd	primary operon	2
GOX_RS12040, GOX_RS12035	Rev	primary operon	2
GOX_RS12105, GOX_RS12100	Rev	primary operon	2
GOX_RS12180, GOX_RS12175	Rev	primary operon	2	Yes
GOX_RS12255, GOX_RS12260	Fwd	primary operon	2
GOX_RS12270, GOX_RS12265	Rev	primary operon	2
GOX_RS12310, GOX_RS12315	Fwd	primary operon	2
GOX_RS12325, GOX_RS12320	Rev	primary operon	2	Yes
GOX_RS12360, GOX_RS12365	Fwd	primary operon	2
GOX_RS12405, GOX_RS12410	Fwd	primary operon	2
GOX_RS12555, GOX_RS12550	Rev	primary operon	2	Yes
GOX_RS12585, GOX_RS12590	Fwd	primary operon	2	Yes
GOX_RS12595, GOX_RS12600	Fwd	primary operon	2
GOX_RS12625, GOX_RS12630	Fwd	primary operon	2
GOX_RS12710, GOX_RS12705	Rev	primary operon	2	Yes
GOX_RS12720, GOX_RS12715	Rev	primary operon	2	Yes
GOX_RS12870, GOX_RS12875	Fwd	primary operon	2
GOX_RS12885, GOX_RS12890	Fwd	primary operon	2
GOX_RS12935, GOX_RS12930	Rev	primary operon	2
GOX_RS12980, GOX_RS12985	Fwd	primary operon	2
GOX_RS13055, GOX_RS13060	Fwd	primary operon	2
GOX_RS13070, GOX_RS13075	Fwd	primary operon	2
GOX_RS13080, GOX_RS13085	Fwd	primary operon	2
GOX_RS13110, GOX_RS13115	Fwd	primary operon	2
GOX_RS13160, GOX_RS13165	Fwd	primary operon	2
GOX_RS13185, GOX_RS13190	Fwd	primary operon	2
GOX_RS13200, GOX_RS13195	Rev	primary operon	2
GOX_RS13315, GOX_RS13320	Fwd	primary operon	2
GOX_RS13355, GOX_RS13360	Fwd	primary operon	2
GOX_RS13370, GOX_RS13365	Rev	primary operon	2	Yes
GOX_RS13385, GOX_RS13380	Rev	primary operon	2	Yes
GOX_RS13595, GOX_RS14090	Rev	primary operon	2	Yes
GOX_RS13655, GOX_RS13650	Rev	primary operon	2
GOX_RS13665, GOX_RS13660	Rev	primary operon	2
GOX_RS13725, GOX_RS13720	Rev	primary operon	2
GOX_RS13770, GOX_RS13765	Rev	primary operon	2
GOX_RS13780, GOX_RS13785	Fwd	primary operon	2
GOX_RS13795, GOX_RS13800	Fwd	primary operon	2
GOX_RS13820, GOX_RS13825	Fwd	primary operon	2
GOX_RS13890, GOX_RS13895	Fwd	primary operon	2	Yes
GOX_RS13905, GOX_RS13900	Rev	primary operon	2
GOX_RS13985, GOX_RS01605	Fwd	primary operon	2
GOX_RS00200, GOX_RS00195, GOX_RS00190	Rev	primary operon	3	Yes
GOX_RS00305, GOX_RS00300, GOX_RS00295	Rev	primary operon	3
GOX_RS00570, GOX_RS00575, GOX_RS00580	Fwd	primary operon	3
GOX_RS00955, GOX_RS00960, GOX_RS00970	Fwd	primary operon	3
GOX_RS01310, GOX_RS01305, GOX_RS01300	Rev	primary operon	3
GOX_RS01325, GOX_RS01320, GOX_RS01315	Rev	primary operon	3	Yes
GOX_RS01350, GOX_RS01345, GOX_RS01340	Rev	primary operon	3
GOX_RS01715, GOX_RS13990, GOX_RS01705	Rev	primary operon	3	Yes
GOX_RS01730, GOX_RS01725, GOX_RS01720	Rev	primary operon	3	Yes
GOX_RS01760, GOX_RS01755, GOX_RS01750	Rev	primary operon	3	Yes
GOX_RS01890, GOX_RS01895, GOX_RS01900	Fwd	primary operon	3	Yes
GOX_RS01955, GOX_RS01960, GOX_RS01965	Fwd	primary operon	3
GOX_RS01990, GOX_RS01995, GOX_RS02000	Fwd	primary operon	3
GOX_RS02015, GOX_RS02010, GOX_RS02005	Rev	primary operon	3
GOX_RS02040, GOX_RS02035, GOX_RS02030	Rev	primary operon	3	Yes
GOX_RS02095, GOX_RS02090, GOX_RS02085	Rev	primary operon	3
GOX_RS02340, GOX_RS02345, GOX_RS02350	Fwd	primary operon	3
GOX_RS02460, GOX_RS02455, GOX_RS02450	Rev	primary operon	3
GOX_RS02500, GOX_RS02495, GOX_RS02490	Rev	primary operon	3
GOX_RS02685, GOX_RS02680, GOX_RS02675	Rev	primary operon	3
GOX_RS02820, GOX_RS02825, GOX_RS02830	Fwd	primary operon	3	Yes
GOX_RS02845, GOX_RS02840, GOX_RS02835	Rev	primary operon	3
GOX_RS03225, GOX_RS03230, GOX_RS03235	Fwd	primary operon	3
GOX_RS03290, GOX_RS03285, GOX_RS03280	Rev	primary operon	3
GOX_RS03535, GOX_RS03530, GOX_RS03525	Rev	primary operon	3	Yes
GOX_RS03905, GOX_RS03900, GOX_RS03895	Rev	primary operon	3	Yes
GOX_RS03945, GOX_RS03950, GOX_RS03955	Fwd	primary operon	3
GOX_RS03985, GOX_RS03980, GOX_RS03975	Rev	primary operon	3	Yes
GOX_RS04035, GOX_RS04030, GOX_RS04025	Rev	primary operon	3
GOX_RS04040, GOX_RS04045, GOX_RS04050	Fwd	primary operon	3
GOX_RS04190, GOX_RS04185, GOX_RS04180	Rev	primary operon	3
GOX_RS04255, GOX_RS04250, GOX_RS04245	Rev	primary operon	3	Yes
GOX_RS04375, GOX_RS04370, GOX_RS04365	Rev	primary operon	3	Yes
GOX_RS04450, GOX_RS04455, GOX_RS04460	Fwd	primary operon	3
GOX_RS04470, GOX_RS04475, GOX_RS04480	Fwd	primary operon	3	Yes
GOX_RS04770, GOX_RS04765, GOX_RS04760	Rev	primary operon	3
GOX_RS04930, GOX_RS04935, GOX_RS04940	Fwd	primary operon	3
GOX_RS05075, GOX_RS05070, GOX_RS05065	Rev	primary operon	3
GOX_RS05115, GOX_RS05120, GOX_RS05125	Fwd	primary operon	3
GOX_RS05260, GOX_RS05255, GOX_RS05250	Rev	primary operon	3	Yes
GOX_RS05315, GOX_RS05310, GOX_RS05305	Rev	primary operon	3	Yes
GOX_RS05395, GOX_RS05390, GOX_RS05385	Rev	primary operon	3
GOX_RS05565, GOX_RS05570, GOX_RS05575	Fwd	primary operon	3
GOX_RS05810, GOX_RS05815, GOX_RS05820	Fwd	primary operon	3
GOX_RS05880, GOX_RS05875, GOX_RS05870	Rev	primary operon	3	Yes
GOX_RS05910, GOX_RS05905, GOX_RS05900	Rev	primary operon	3	Yes
GOX_RS06000, GOX_RS05995, GOX_RS05990	Rev	primary operon	3
GOX_RS06240, GOX_RS06245, GOX_RS06250	Fwd	primary operon	3
GOX_RS06280, GOX_RS06275, GOX_RS06270	Rev	primary operon	3	Yes
GOX_RS06330, GOX_RS06325, GOX_RS06320	Rev	primary operon	3
GOX_RS06845, GOX_RS06850, GOX_RS06855	Fwd	primary operon	3
GOX_RS06940, GOX_RS06945, GOX_RS06950	Fwd	primary operon	3	Yes
GOX_RS07005, GOX_RS07010, GOX_RS07015	Fwd	primary operon	3
GOX_RS07075, GOX_RS07070, GOX_RS07065	Rev	primary operon	3	Yes
GOX_RS07160, GOX_RS07165, GOX_RS07170	Fwd	primary operon	3
GOX_RS07195, GOX_RS07200, GOX_RS07205	Fwd	primary operon	3
GOX_RS07270, GOX_RS07275, GOX_RS07280	Fwd	primary operon	3
GOX_RS07340, GOX_RS07335, GOX_RS07330	Rev	primary operon	3
GOX_RS07470, GOX_RS07465, GOX_RS07460	Rev	primary operon	3
GOX_RS07670, GOX_RS07665, GOX_RS07660	Rev	primary operon	3
GOX_RS07700, GOX_RS07705, GOX_RS07710	Fwd	primary operon	3	Yes
GOX_RS07820, GOX_RS07825, GOX_RS07830	Fwd	primary operon	3
GOX_RS07930, GOX_RS07925, GOX_RS07920	Rev	primary operon	3	Yes
GOX_RS07955, GOX_RS07960, GOX_RS07965	Fwd	primary operon	3	Yes
GOX_RS07975, GOX_RS07980, GOX_RS07985	Fwd	primary operon	3	Yes
GOX_RS08330, GOX_RS08325, GOX_RS08320	Rev	primary operon	3	Yes
GOX_RS08520, GOX_RS08515, GOX_RS08510	Rev	primary operon	3
GOX_RS08600, GOX_RS08595, GOX_RS08590	Rev	primary operon	3
GOX_RS08625, GOX_RS08630, GOX_RS08635	Fwd	primary operon	3
GOX_RS08700, GOX_RS08695, GOX_RS08690	Rev	primary operon	3
GOX_RS08745, GOX_RS08750, GOX_RS08755	Fwd	primary operon	3
GOX_RS08910, GOX_RS08915, GOX_RS08920	Fwd	primary operon	3	Yes
GOX_RS08950, GOX_RS08945, GOX_RS08940	Rev	primary operon	3
GOX_RS09035, GOX_RS09030, GOX_RS09025	Rev	primary operon	3	Yes
GOX_RS09120, GOX_RS09115, GOX_RS09110	Rev	primary operon	3	Yes
GOX_RS09135, GOX_RS09140, GOX_RS09145	Fwd	primary operon	3	Yes
GOX_RS09160, GOX_RS09165, GOX_RS09170	Fwd	primary operon	3
GOX_RS09375, GOX_RS09380, GOX_RS09385	Fwd	primary operon	3
GOX_RS09430, GOX_RS09435, GOX_RS09440	Fwd	primary operon	3
GOX_RS09530, GOX_RS09535, GOX_RS09540	Fwd	primary operon	3	Yes
GOX_RS09870, GOX_RS09875, GOX_RS09880	Fwd	primary operon	3
GOX_RS09935, GOX_RS09940, GOX_RS09945	Fwd	primary operon	3	Yes
GOX_RS09970, GOX_RS09965, GOX_RS09960	Rev	primary operon	3
GOX_RS10095, GOX_RS10100, GOX_RS10105	Fwd	primary operon	3	Yes
GOX_RS10340, GOX_RS10345, GOX_RS10350	Fwd	primary operon	3
GOX_RS10380, GOX_RS10385, GOX_RS10390	Fwd	primary operon	3	Yes
GOX_RS10395, GOX_RS10400, GOX_RS10405	Fwd	primary operon	3
GOX_RS10415, GOX_RS10420, GOX_RS10425	Fwd	primary operon	3
GOX_RS10440, GOX_RS10435, GOX_RS10430	Rev	primary operon	3	Yes
GOX_RS10670, GOX_RS10665, GOX_RS10660	Rev	primary operon	3
GOX_RS10690, GOX_RS10695, GOX_RS10700	Fwd	primary operon	3
GOX_RS10765, GOX_RS10760, GOX_RS10755	Rev	primary operon	3	Yes
GOX_RS10795, GOX_RS10800, GOX_RS10805	Fwd	primary operon	3
GOX_RS10875, GOX_RS10880, GOX_RS10885	Fwd	primary operon	3
GOX_RS10950, GOX_RS10955, GOX_RS10960	Fwd	primary operon	3
GOX_RS10965, GOX_RS10970, GOX_RS10975	Fwd	primary operon	3
GOX_RS11115, GOX_RS11120, GOX_RS11125	Fwd	primary operon	3
GOX_RS11155, GOX_RS11160, GOX_RS11165	Fwd	primary operon	3
GOX_RS11195, GOX_RS11190, GOX_RS11185	Rev	primary operon	3
GOX_RS11210, GOX_RS11205, GOX_RS11200	Rev	primary operon	3	Yes
GOX_RS11285, GOX_RS11280, GOX_RS11275	Rev	primary operon	3	Yes
GOX_RS11350, GOX_RS11345, GOX_RS11340	Rev	primary operon	3	Yes
GOX_RS11365, GOX_RS11370, GOX_RS11375	Fwd	primary operon	3
GOX_RS11580, GOX_RS11575, GOX_RS11570	Rev	primary operon	3	Yes
GOX_RS11720, GOX_RS11725, GOX_RS11730	Fwd	primary operon	3	Yes
GOX_RS11755, GOX_RS11750, GOX_RS11745	Rev	primary operon	3
GOX_RS11835, GOX_RS11830, GOX_RS11825	Rev	primary operon	3
GOX_RS11905, GOX_RS11900, GOX_RS11895	Rev	primary operon	3
GOX_RS12060, GOX_RS12055, GOX_RS12050	Rev	primary operon	3
GOX_RS12170, GOX_RS12165, GOX_RS12160	Rev	primary operon	3	Yes
GOX_RS12390, GOX_RS12395, GOX_RS12400	Fwd	primary operon	3
GOX_RS12560, GOX_RS12565, GOX_RS12570	Fwd	primary operon	3
GOX_RS12615, GOX_RS12610, GOX_RS12605	Rev	primary operon	3
GOX_RS12795, GOX_RS12790, GOX_RS12785	Rev	primary operon	3	Yes
GOX_RS12855, GOX_RS12850, GOX_RS12845	Rev	primary operon	3
GOX_RS13090, GOX_RS13095, GOX_RS13100	Fwd	primary operon	3
GOX_RS13280, GOX_RS13275, GOX_RS13270	Rev	primary operon	3
GOX_RS13335, GOX_RS13330, GOX_RS13325	Rev	primary operon	3
GOX_RS13430, GOX_RS13435, GOX_RS13440	Fwd	primary operon	3
GOX_RS13625, GOX_RS13620, GOX_RS13615	Rev	primary operon	3
GOX_RS13685, GOX_RS13680, GOX_RS13675	Rev	primary operon	3	Yes
GOX_RS13920, GOX_RS13915, GOX_RS13910	Rev	primary operon	3	Yes
GOX_RS13975, GOX_RS00645, GOX_RS00650	Fwd	primary operon	3
GOX_RS00710, GOX_RS00715, GOX_RS00720, GOX_RS00725	Fwd	primary operon	4	Yes
GOX_RS01455, GOX_RS01450, GOX_RS01445, GOX_RS01440	Rev	primary operon	4
GOX_RS01970, GOX_RS01975, GOX_RS01980, GOX_RS01985	Fwd	primary operon	4
GOX_RS02400, GOX_RS02405, GOX_RS02410, GOX_RS02415	Fwd	primary operon	4	Yes
GOX_RS02515, GOX_RS02520, GOX_RS02525, GOX_RS02530	Fwd	primary operon	4
GOX_RS02625, GOX_RS02630, GOX_RS02635, GOX_RS02640	Fwd	primary operon	4
GOX_RS02650, GOX_RS02655, GOX_RS02660, GOX_RS02665	Fwd	primary operon	4	Yes
GOX_RS02850, GOX_RS02855, GOX_RS02860, GOX_RS02865	Fwd	primary operon	4	Yes
GOX_RS02895, GOX_RS02900, GOX_RS02905, GOX_RS02910	Fwd	primary operon	4	Yes
GOX_RS03140, GOX_RS03135, GOX_RS03130, GOX_RS03125	Rev	primary operon	4	Yes
GOX_RS03195, GOX_RS03200, GOX_RS03205, GOX_RS03210	Fwd	primary operon	4
GOX_RS03265, GOX_RS03260, GOX_RS03255, GOX_RS03250	Rev	primary operon	4	Yes
GOX_RS03325, GOX_RS03320, GOX_RS03315, GOX_RS03310	Rev	primary operon	4
GOX_RS03375, GOX_RS03370, GOX_RS03365, GOX_RS03360	Rev	primary operon	4
GOX_RS03805, GOX_RS03800, GOX_RS03795, GOX_RS03790	Rev	primary operon	4
GOX_RS04130, GOX_RS04125, GOX_RS04120, GOX_RS04115	Rev	primary operon	4	Yes
GOX_RS04395, GOX_RS04390, GOX_RS04385, GOX_RS04380	Rev	primary operon	4
GOX_RS04570, GOX_RS04565, GOX_RS04560, GOX_RS04555	Rev	primary operon	4	Yes
GOX_RS05005, GOX_RS05000, GOX_RS04995, GOX_RS04990	Rev	primary operon	4
GOX_RS05525, GOX_RS05520, GOX_RS05515, GOX_RS05510	Rev	primary operon	4	Yes
GOX_RS05790, GOX_RS05795, GOX_RS05800, GOX_RS05805	Fwd	primary operon	4
GOX_RS06030, GOX_RS06035, GOX_RS06040, GOX_RS06045	Fwd	primary operon	4	Yes
GOX_RS06070, GOX_RS06065, GOX_RS06060, GOX_RS06055	Rev	primary operon	4
GOX_RS06220, GOX_RS06215, GOX_RS06210, GOX_RS06205	Rev	primary operon	4	Yes
GOX_RS06585, GOX_RS06590, GOX_RS06595, GOX_RS06600	Fwd	primary operon	4
GOX_RS06630, GOX_RS06635, GOX_RS06640, GOX_RS06645	Fwd	primary operon	4	Yes
GOX_RS06725, GOX_RS06720, GOX_RS06715, GOX_RS06710	Rev	primary operon	4
GOX_RS07250, GOX_RS07255, GOX_RS07260, GOX_RS07265	Fwd	primary operon	4	Yes
GOX_RS08015, GOX_RS08010, GOX_RS08005, GOX_RS08000	Rev	primary operon	4
GOX_RS08195, GOX_RS08200, GOX_RS08205, GOX_RS08210	Fwd	primary operon	4
GOX_RS08270, GOX_RS08275, GOX_RS08280, GOX_RS08285	Fwd	primary operon	4	Yes
GOX_RS08455, GOX_RS08460, GOX_RS08465, GOX_RS08470	Fwd	primary operon	4
GOX_RS08640, GOX_RS08645, GOX_RS08650, GOX_RS08655	Fwd	primary operon	4
GOX_RS08875, GOX_RS08870, GOX_RS08865, GOX_RS08860	Rev	primary operon	4	Yes
GOX_RS09205, GOX_RS09200, GOX_RS09195, GOX_RS09190	Rev	primary operon	4
GOX_RS09560, GOX_RS09565, GOX_RS09570, GOX_RS09575	Fwd	primary operon	4
GOX_RS09660, GOX_RS09665, GOX_RS09670, GOX_RS09675	Fwd	primary operon	4	Yes
GOX_RS10010, GOX_RS10015, GOX_RS10020, GOX_RS10025	Fwd	primary operon	4	Yes
GOX_RS10130, GOX_RS10125, GOX_RS10120, GOX_RS10115	Rev	primary operon	4	Yes
GOX_RS10320, GOX_RS10325, GOX_RS10330, GOX_RS10335	Fwd	primary operon	4
GOX_RS10355, GOX_RS10360, GOX_RS10365, GOX_RS10370	Fwd	primary operon	4	Yes
GOX_RS10825, GOX_RS10830, GOX_RS10835, GOX_RS10840	Fwd	primary operon	4
GOX_RS11695, GOX_RS11690, GOX_RS11685, GOX_RS11680	Rev	primary operon	4	Yes
GOX_RS12485, GOX_RS12480, GOX_RS12475, GOX_RS12470	Rev	primary operon	4
GOX_RS12530, GOX_RS12535, GOX_RS12540, GOX_RS12545	Fwd	primary operon	4
GOX_RS12955, GOX_RS12950, GOX_RS12945, GOX_RS12940	Rev	primary operon	4
GOX_RS13035, GOX_RS13040, GOX_RS13045, GOX_RS13050	Fwd	primary operon	4
GOX_RS13120, GOX_RS13125, GOX_RS13130, GOX_RS13135	Fwd	primary operon	4
GOX_RS13310, GOX_RS13305, GOX_RS13300, GOX_RS13295	Rev	primary operon	4
GOX_RS13405, GOX_RS13410, GOX_RS13415, GOX_RS13420	Fwd	primary operon	4
GOX_RS13475, GOX_RS13470, GOX_RS13465, GOX_RS13460	Rev	primary operon	4
GOX_RS13645, GOX_RS13640, GOX_RS13635, GOX_RS13630	Rev	primary operon	4	Yes
GOX_RS13745, GOX_RS13740, GOX_RS13735, GOX_RS14100	Rev	primary operon	4	Yes
GOX_RS13835, GOX_RS14115, GOX_RS13845, GOX_RS13850	Fwd	primary operon	4
GOX_RS13860, GOX_RS13865, GOX_RS13870, GOX_RS13875	Fwd	primary operon	4
GOX_RS14075, GOX_RS13145, GOX_RS13150, GOX_RS13155	Fwd	primary operon	4
GOX_RS14080, GOX_RS13520, GOX_RS13515, GOX_RS13510	Rev	primary operon	4
GOX_RS00335, GOX_RS00330, GOX_RS00325, GOX_RS00320, GOX_RS00315	Rev	primary operon	5	Yes
GOX_RS02705, GOX_RS02710, GOX_RS02715, GOX_RS02720, GOX_RS02725	Fwd	primary operon	5	Yes
GOX_RS04600, GOX_RS04595, GOX_RS04590, GOX_RS04585, GOX_RS04580	Rev	primary operon	5	Yes
GOX_RS04715, GOX_RS04720, GOX_RS04725, GOX_RS04730, GOX_RS04735	Fwd	primary operon	5	Yes
GOX_RS05660, GOX_RS05655, GOX_RS05650, GOX_RS05645, GOX_RS05640	Rev	primary operon	5
GOX_RS06150, GOX_RS06155, GOX_RS06160, GOX_RS06165, GOX_RS06170	Fwd	primary operon	5
GOX_RS06480, GOX_RS06475, GOX_RS06470, GOX_RS06465, GOX_RS06460	Rev	primary operon	5
GOX_RS07225, GOX_RS07230, GOX_RS07235, GOX_RS07240, GOX_RS07245	Fwd	primary operon	5	Yes
GOX_RS07365, GOX_RS07360, GOX_RS07355, GOX_RS07350, GOX_RS07345	Rev	primary operon	5
GOX_RS07740, GOX_RS07745, GOX_RS07750, GOX_RS07755, GOX_RS07760	Fwd	primary operon	5	Yes
GOX_RS08035, GOX_RS08040, GOX_RS08045, GOX_RS08050, GOX_RS08055	Fwd	primary operon	5
GOX_RS08250, GOX_RS08245, GOX_RS08240, GOX_RS08235, GOX_RS08230	Rev	primary operon	5	Yes
GOX_RS08825, GOX_RS08820, GOX_RS08815, GOX_RS08810, GOX_RS08805	Rev	primary operon	5	Yes
GOX_RS09315, GOX_RS09320, GOX_RS09325, GOX_RS14055, GOX_RS09335	Fwd	primary operon	5
GOX_RS10030, GOX_RS10035, GOX_RS10040, GOX_RS10045, GOX_RS10050	Fwd	primary operon	5
GOX_RS10605, GOX_RS10600, GOX_RS10595, GOX_RS10590, GOX_RS10585	Rev	primary operon	5	Yes
GOX_RS11310, GOX_RS11305, GOX_RS11300, GOX_RS11295, GOX_RS11290	Rev	primary operon	5
GOX_RS11390, GOX_RS11395, GOX_RS11400, GOX_RS11405, GOX_RS11410	Fwd	primary operon	5
GOX_RS12210, GOX_RS12205, GOX_RS12200, GOX_RS12195, GOX_RS12190	Rev	primary operon	5	Yes
GOX_RS12490, GOX_RS12495, GOX_RS12500, GOX_RS12505, GOX_RS12510	Fwd	primary operon	5
GOX_RS12725, GOX_RS12730, GOX_RS12735, GOX_RS12740, GOX_RS12745	Fwd	primary operon	5
GOX_RS12925, GOX_RS12920, GOX_RS12915, GOX_RS12910, GOX_RS12905	Rev	primary operon	5
GOX_RS00535, GOX_RS00530, GOX_RS00525, GOX_RS00520, GOX_RS00515, GOX_RS00510	Rev	primary operon	6	Yes
GOX_RS01795, GOX_RS01790, GOX_RS01785, GOX_RS01780, GOX_RS01775, GOX_RS01770	Rev	primary operon	6
GOX_RS02185, GOX_RS02190, GOX_RS02195, GOX_RS02200, GOX_RS02205, GOX_RS02210	Fwd	primary operon	6	Yes
GOX_RS03490, GOX_RS03485, GOX_RS03480, GOX_RS03475, GOX_RS03470, GOX_RS03465	Rev	primary operon	6
GOX_RS04645, GOX_RS04640, GOX_RS04635, GOX_RS04630, GOX_RS04625, GOX_RS04620	Rev	primary operon	6
GOX_RS06745, GOX_RS06750, GOX_RS06755, GOX_RS06760, GOX_RS06765, GOX_RS06770	Fwd	primary operon	6	Yes
GOX_RS07520, GOX_RS07515, GOX_RS07510, GOX_RS07505, GOX_RS07500, GOX_RS07495	Rev	primary operon	6	Yes
GOX_RS08165, GOX_RS08170, GOX_RS08175, GOX_RS08180, GOX_RS08185, GOX_RS08190	Fwd	primary operon	6
GOX_RS09495, GOX_RS09490, GOX_RS09485, GOX_RS09480, GOX_RS09475, GOX_RS09470	Rev	primary operon	6	Yes
GOX_RS09630, GOX_RS09635, GOX_RS09640, GOX_RS09645, GOX_RS09650, GOX_RS09655	Fwd	primary operon	6	Yes
GOX_RS10280, GOX_RS10285, GOX_RS10290, GOX_RS10295, GOX_RS10300, GOX_RS10305	Fwd	primary operon	6	Yes
GOX_RS11545, GOX_RS11540, GOX_RS11535, GOX_RS11530, GOX_RS11525, GOX_RS11520	Rev	primary operon	6	Yes
GOX_RS12750, GOX_RS12755, GOX_RS12760, GOX_RS12765, GOX_RS12770, GOX_RS12775	Fwd	primary operon	6
GOX_RS12805, GOX_RS12810, GOX_RS12815, GOX_RS12820, GOX_RS12825, GOX_RS12830	Fwd	primary operon	6
GOX_RS01650, GOX_RS01645, GOX_RS01640, GOX_RS01635, GOX_RS01630, GOX_RS01625, GOX_RS01620	Rev	primary operon	7
GOX_RS02990, GOX_RS02985, GOX_RS02980, GOX_RS02975, GOX_RS02970, GOX_RS02965, GOX_RS02960	Rev	primary operon	7	Yes
GOX_RS05190, GOX_RS05185, GOX_RS05180, GOX_RS05175, GOX_RS05170, GOX_RS05165, GOX_RS05160	Rev	primary operon	7	Yes
GOX_RS07375, GOX_RS07380, GOX_RS07385, GOX_RS07390, GOX_RS07395, GOX_RS07400, GOX_RS07405	Fwd	primary operon	7
GOX_RS10495, GOX_RS10490, GOX_RS10485, GOX_RS10480, GOX_RS10475, GOX_RS10470, GOX_RS10465	Rev	primary operon	7
GOX_RS11885, GOX_RS11880, GOX_RS11875, GOX_RS11870, GOX_RS11865, GOX_RS11860, GOX_RS11855	Rev	primary operon	7
GOX_RS12420, GOX_RS12425, GOX_RS12430, GOX_RS12435, GOX_RS12440, GOX_RS12445, GOX_RS12450	Fwd	primary operon	7	Yes
GOX_RS12990, GOX_RS12995, GOX_RS13000, GOX_RS13005, GOX_RS13010, GOX_RS13015, GOX_RS13020	Fwd	primary operon	7
GOX_RS00595, GOX_RS00600, GOX_RS00605, GOX_RS00610, GOX_RS00615, GOX_RS00620, GOX_RS00625, GOX_RS00630	Fwd	primary operon	8
GOX_RS01240, GOX_RS01235, GOX_RS01230, GOX_RS01225, GOX_RS01220, GOX_RS01215, GOX_RS01210, GOX_RS01205	Rev	primary operon	8
GOX_RS01565, GOX_RS01560, GOX_RS01555, GOX_RS01550, GOX_RS01545, GOX_RS01540, GOX_RS01535, GOX_RS01530	Rev	primary operon	8
GOX_RS02135, GOX_RS02130, GOX_RS02125, GOX_RS02120, GOX_RS02115, GOX_RS02110, GOX_RS02105, GOX_RS02100	Rev	primary operon	8
GOX_RS03540, GOX_RS03545, GOX_RS03550, GOX_RS03555, GOX_RS03560, GOX_RS03565, GOX_RS03570, GOX_RS03575	Fwd	primary operon	8
GOX_RS13565, GOX_RS13560, GOX_RS13555, GOX_RS13550, GOX_RS13545, GOX_RS13540, GOX_RS13535, GOX_RS14085	Rev	primary operon	8
GOX_RS07285, GOX_RS07290, GOX_RS07295, GOX_RS07300, GOX_RS07305, GOX_RS07310, GOX_RS07315, GOX_RS07320, GOX_RS07325	Fwd	primary operon	9
GOX_RS08980, GOX_RS08985, GOX_RS08990, GOX_RS08995, GOX_RS09000, GOX_RS09005, GOX_RS09010, GOX_RS09015, GOX_RS09020	Fwd	primary operon	9	Yes
GOX_RS09760, GOX_RS09765, GOX_RS09770, GOX_RS09775, GOX_RS09780, GOX_RS09785, GOX_RS09790, GOX_RS09795, GOX_RS09800	Fwd	primary operon	9	Yes
GOX_RS12110, GOX_RS12115, GOX_RS12120, GOX_RS12125, GOX_RS12130, GOX_RS12135, GOX_RS12140, GOX_RS12145, GOX_RS12150	Fwd	primary operon	9	Yes
GOX_RS01905, GOX_RS01910, GOX_RS01915, GOX_RS01920, GOX_RS01925, GOX_RS01930, GOX_RS01935, GOX_RS01940, GOX_RS01945, GOX_RS01950	Fwd	primary operon	10	Yes
GOX_RS11055, GOX_RS11060, GOX_RS11065, GOX_RS11070, GOX_RS11075, GOX_RS11080, GOX_RS11085, GOX_RS11090, GOX_RS11095, GOX_RS11100, GOX_RS11105	Fwd	primary operon	11
GOX_RS03060, GOX_RS03055, GOX_RS03050, GOX_RS03045, GOX_RS03040, GOX_RS03035, GOX_RS03030, GOX_RS03025, GOX_RS03020, GOX_RS03015, GOX_RS03010, GOX_RS03005, GOX_RS03000, GOX_RS02995	Rev	primary operon	14
GOX_RS00055	Fwd	sub-operon	1	Yes			720
GOX_RS00080	Fwd	sub-operon	1	Yes
GOX_RS00360	Fwd	sub-operon	1	Yes
GOX_RS00430	Rev	sub-operon	1	Yes
GOX_RS00630	Fwd	sub-operon	1	Yes
GOX_RS00685	Rev	sub-operon	1	Yes
GOX_RS00800	Fwd	sub-operon	1	Yes
GOX_RS01025	Rev	sub-operon	1	Yes
GOX_RS01040	Fwd	sub-operon	1	Yes
GOX_RS01055	Fwd	sub-operon	1	Yes
GOX_RS01065	Fwd	sub-operon	1	Yes
GOX_RS01070	Rev	sub-operon	1	Yes
GOX_RS01140	Fwd	sub-operon	1	Yes
GOX_RS01155	Fwd	sub-operon	1	Yes
GOX_RS01165	Fwd	sub-operon	1	Yes
GOX_RS01175	Fwd	sub-operon	1	Yes
GOX_RS01250	Fwd	sub-operon	1	Yes
GOX_RS01300	Rev	sub-operon	1	Yes
GOX_RS01395	Fwd	sub-operon	1	Yes
GOX_RS01440	Rev	sub-operon	1	Yes
GOX_RS01475	Rev	sub-operon	1	Yes
GOX_RS01490	Fwd	sub-operon	1	Yes
GOX_RS01720	Rev	sub-operon	1	Yes
GOX_RS01770	Rev	sub-operon	1	Yes
GOX_RS01815	Rev	sub-operon	1	Yes
GOX_RS01835	Fwd	sub-operon	1	Yes
GOX_RS01860	Fwd	sub-operon	1	Yes
GOX_RS01950	Fwd	sub-operon	1	Yes
GOX_RS02235	Fwd	sub-operon	1	Yes
GOX_RS02285	Rev	sub-operon	1	Yes
GOX_RS02335	Fwd	sub-operon	1	Yes
GOX_RS02350	Fwd	sub-operon	1	Yes
GOX_RS02360	Fwd	sub-operon	1	Yes
GOX_RS02385	Rev	sub-operon	1	Yes
GOX_RS02430	Fwd	sub-operon	1	Yes
GOX_RS02445	Fwd	sub-operon	1	Yes
GOX_RS02450	Rev	sub-operon	1	Yes
GOX_RS02465	Rev	sub-operon	1	Yes
GOX_RS02530	Fwd	sub-operon	1	Yes
GOX_RS02565	Fwd	sub-operon	1	Yes
GOX_RS02575	Rev	sub-operon	1	Yes
GOX_RS02595	Rev	sub-operon	1	Yes
GOX_RS02605	Rev	sub-operon	1	Yes
GOX_RS02725	Fwd	sub-operon	1	Yes
GOX_RS02770	Fwd	sub-operon	1	Yes
GOX_RS02785	Fwd	sub-operon	1	Yes
GOX_RS02815	Fwd	sub-operon	1	Yes
GOX_RS02830	Fwd	sub-operon	1	Yes
GOX_RS02910	Fwd	sub-operon	1	Yes
GOX_RS02930	Rev	sub-operon	1	Yes
GOX_RS02950	Rev	sub-operon	1	Yes
GOX_RS03090	Rev	sub-operon	1	Yes
GOX_RS03100	Rev	sub-operon	1	Yes
GOX_RS03295	Rev	sub-operon	1	Yes
GOX_RS03350	Rev	sub-operon	1	Yes
GOX_RS03390	Fwd	sub-operon	1	Yes
GOX_RS03400	Rev	sub-operon	1	Yes
GOX_RS03870	Rev	sub-operon	1	Yes
GOX_RS03895	Rev	sub-operon	1	Yes
GOX_RS03995	Fwd	sub-operon	1	Yes
GOX_RS04025	Rev	sub-operon	1	Yes
GOX_RS04080	Rev	sub-operon	1	Yes
GOX_RS04235	Rev	sub-operon	1	Yes
GOX_RS04340	Rev	sub-operon	1	Yes
GOX_RS04480	Fwd	sub-operon	1	Yes
GOX_RS04735	Fwd	sub-operon	1	Yes
GOX_RS04855	Fwd	sub-operon	1	Yes
GOX_RS04940	Fwd	sub-operon	1	Yes
GOX_RS04990	Rev	sub-operon	1	Yes
GOX_RS05065	Rev	sub-operon	1	Yes
GOX_RS05160	Rev	sub-operon	1	Yes
GOX_RS05250	Rev	sub-operon	1	Yes
GOX_RS05265	Rev	sub-operon	1	Yes
GOX_RS05295	Rev	sub-operon	1	Yes
GOX_RS05360	Fwd	sub-operon	1	Yes
GOX_RS05375	Rev	sub-operon	1	Yes
GOX_RS05470	Fwd	sub-operon	1	Yes
GOX_RS05480	Fwd	sub-operon	1	Yes
GOX_RS05575	Fwd	sub-operon	1	Yes
GOX_RS05600	Rev	sub-operon	1	Yes
GOX_RS05640	Rev	sub-operon	1	Yes
GOX_RS05765	Rev	sub-operon	1	Yes
GOX_RS05805	Fwd	sub-operon	1	Yes
GOX_RS05835	Fwd	sub-operon	1	Yes
GOX_RS05965	Fwd	sub-operon	1	Yes
GOX_RS05990	Rev	sub-operon	1	Yes
GOX_RS06055	Rev	sub-operon	1	Yes
GOX_RS06205	Rev	sub-operon	1	Yes
GOX_RS06270	Rev	sub-operon	1	Yes
GOX_RS06315	Fwd	sub-operon	1	Yes
GOX_RS06395	Rev	sub-operon	1	Yes
GOX_RS06405	Rev	sub-operon	1	Yes
GOX_RS06420	Fwd	sub-operon	1	Yes
GOX_RS06685	Fwd	sub-operon	1	Yes
GOX_RS06710	Rev	sub-operon	1	Yes
GOX_RS06830	Rev	sub-operon	1	Yes
GOX_RS06925	Fwd	sub-operon	1	Yes
GOX_RS06950	Fwd	sub-operon	1	Yes
GOX_RS07040	Fwd	sub-operon	1	Yes
GOX_RS07065	Rev	sub-operon	1	Yes
GOX_RS07170	Fwd	sub-operon	1	Yes
GOX_RS07185	Fwd	sub-operon	1	Yes
GOX_RS07205	Fwd	sub-operon	1	Yes
GOX_RS07265	Fwd	sub-operon	1	Yes
GOX_RS07280	Fwd	sub-operon	1	Yes
GOX_RS07430	Fwd	sub-operon	1	Yes
GOX_RS07485	Rev	sub-operon	1	Yes
GOX_RS07635	Fwd	sub-operon	1	Yes
GOX_RS07660	Rev	sub-operon	1	Yes
GOX_RS07830	Fwd	sub-operon	1	Yes
GOX_RS07865	Rev	sub-operon	1	Yes
GOX_RS08070	Fwd	sub-operon	1	Yes
GOX_RS08210	Fwd	sub-operon	1	Yes
GOX_RS08340	Fwd	sub-operon	1	Yes
GOX_RS08470	Fwd	sub-operon	1	Yes
GOX_RS08615	Fwd	sub-operon	1	Yes
GOX_RS08840	Fwd	sub-operon	1	Yes
GOX_RS08940	Rev	sub-operon	1	Yes
GOX_RS09095	Fwd	sub-operon	1	Yes
GOX_RS09100	Rev	sub-operon	1	Yes
GOX_RS09110	Rev	sub-operon	1	Yes
GOX_RS09130	Fwd	sub-operon	1	Yes
GOX_RS09145	Fwd	sub-operon	1	Yes
GOX_RS09250	Rev	sub-operon	1	Yes
GOX_RS09275	Fwd	sub-operon	1	Yes
GOX_RS09335	Fwd	sub-operon	1	Yes
GOX_RS09415	Fwd	sub-operon	1	Yes
GOX_RS09440	Fwd	sub-operon	1	Yes
GOX_RS09520	Fwd	sub-operon	1	Yes
GOX_RS09575	Fwd	sub-operon	1	Yes
GOX_RS09580	Rev	sub-operon	1	Yes
GOX_RS09590	Rev	sub-operon	1	Yes
GOX_RS09655	Fwd	sub-operon	1	Yes
GOX_RS09675	Fwd	sub-operon	1	Yes
GOX_RS09690	Fwd	sub-operon	1	Yes
GOX_RS09800	Fwd	sub-operon	1	Yes
GOX_RS09815	Rev	sub-operon	1	Yes
GOX_RS09885	Rev	sub-operon	1	Yes
GOX_RS10000	Rev	sub-operon	1	Yes
GOX_RS10025	Fwd	sub-operon	1	Yes
GOX_RS10080	Rev	sub-operon	1	Yes
GOX_RS10105	Fwd	sub-operon	1	Yes
GOX_RS10115	Rev	sub-operon	1	Yes
GOX_RS10315	Fwd	sub-operon	1	Yes
GOX_RS10350	Fwd	sub-operon	1	Yes
GOX_RS10370	Fwd	sub-operon	1	Yes
GOX_RS10405	Fwd	sub-operon	1	Yes
GOX_RS10515	Fwd	sub-operon	1	Yes
GOX_RS10530	Fwd	sub-operon	1	Yes
GOX_RS10580	Fwd	sub-operon	1	Yes
GOX_RS10585	Rev	sub-operon	1	Yes
GOX_RS10755	Rev	sub-operon	1	Yes
GOX_RS10780	Fwd	sub-operon	1	Yes
GOX_RS10810	Rev	sub-operon	1	Yes
GOX_RS10840	Fwd	sub-operon	1	Yes
GOX_RS11105	Fwd	sub-operon	1	Yes
GOX_RS11165	Fwd	sub-operon	1	Yes
GOX_RS11375	Fwd	sub-operon	1	Yes
GOX_RS11470	Fwd	sub-operon	1	Yes
GOX_RS11570	Rev	sub-operon	1	Yes
GOX_RS11730	Fwd	sub-operon	1	Yes
GOX_RS11745	Rev	sub-operon	1	Yes
GOX_RS11760	Rev	sub-operon	1	Yes
GOX_RS11855	Rev	sub-operon	1	Yes
GOX_RS12050	Rev	sub-operon	1	Yes
GOX_RS12100	Rev	sub-operon	1	Yes
GOX_RS12150	Fwd	sub-operon	1	Yes
GOX_RS12160	Rev	sub-operon	1	Yes
GOX_RS12175	Rev	sub-operon	1	Yes
GOX_RS12260	Fwd	sub-operon	1	Yes
GOX_RS12320	Rev	sub-operon	1	Yes
GOX_RS12450	Fwd	sub-operon	1	Yes
GOX_RS12510	Fwd	sub-operon	1	Yes
GOX_RS12545	Fwd	sub-operon	1	Yes
GOX_RS12605	Rev	sub-operon	1	Yes
GOX_RS12630	Fwd	sub-operon	1	Yes
GOX_RS12745	Fwd	sub-operon	1	Yes
GOX_RS12775	Fwd	sub-operon	1	Yes
GOX_RS12830	Fwd	sub-operon	1	Yes
GOX_RS12905	Rev	sub-operon	1	Yes
GOX_RS12940	Rev	sub-operon	1	Yes
GOX_RS12985	Fwd	sub-operon	1	Yes
GOX_RS13085	Fwd	sub-operon	1	Yes
GOX_RS13190	Fwd	sub-operon	1	Yes
GOX_RS13380	Rev	sub-operon	1	Yes
GOX_RS13510	Rev	sub-operon	1	Yes
GOX_RS13765	Rev	sub-operon	1	Yes
GOX_RS01345, GOX_RS01340	Rev	sub-operon	2	Yes
GOX_RS01535, GOX_RS01530	Rev	sub-operon	2	Yes
GOX_RS01725, GOX_RS01720	Rev	sub-operon	2	Yes
GOX_RS02035, GOX_RS02030	Rev	sub-operon	2	Yes
GOX_RS02345, GOX_RS02350	Fwd	sub-operon	2	Yes
GOX_RS02720, GOX_RS02725	Fwd	sub-operon	2	Yes
GOX_RS02965, GOX_RS02960	Rev	sub-operon	2	Yes
GOX_RS03000, GOX_RS02995	Rev	sub-operon	2	Yes
GOX_RS03130, GOX_RS03125	Rev	sub-operon	2	Yes
GOX_RS03205, GOX_RS03210	Fwd	sub-operon	2	Yes
GOX_RS03365, GOX_RS03360	Rev	sub-operon	2	Yes
GOX_RS03530, GOX_RS03525	Rev	sub-operon	2	Yes
GOX_RS03900, GOX_RS03895	Rev	sub-operon	2	Yes
GOX_RS03980, GOX_RS03975	Rev	sub-operon	2	Yes
GOX_RS04995, GOX_RS04990	Rev	sub-operon	2	Yes
GOX_RS05070, GOX_RS05065	Rev	sub-operon	2	Yes
GOX_RS05120, GOX_RS05125	Fwd	sub-operon	2	Yes
GOX_RS05310, GOX_RS05305	Rev	sub-operon	2	Yes
GOX_RS05515, GOX_RS05510	Rev	sub-operon	2	Yes
GOX_RS05815, GOX_RS05820	Fwd	sub-operon	2	Yes
GOX_RS05875, GOX_RS05870	Rev	sub-operon	2	Yes
GOX_RS05905, GOX_RS05900	Rev	sub-operon	2	Yes
GOX_RS06040, GOX_RS06045	Fwd	sub-operon	2	Yes
GOX_RS06060, GOX_RS06055	Rev	sub-operon	2	Yes
GOX_RS06165, GOX_RS06170	Fwd	sub-operon	2	Yes
GOX_RS06325, GOX_RS06320	Rev	sub-operon	2	Yes
GOX_RS06465, GOX_RS06460	Rev	sub-operon	2	Yes
GOX_RS06850, GOX_RS06855	Fwd	sub-operon	2	Yes
GOX_RS07070, GOX_RS07065	Rev	sub-operon	2	Yes
GOX_RS07260, GOX_RS07265	Fwd	sub-operon	2	Yes
GOX_RS07275, GOX_RS07280	Fwd	sub-operon	2	Yes
GOX_RS07320, GOX_RS07325	Fwd	sub-operon	2	Yes
GOX_RS07465, GOX_RS07460	Rev	sub-operon	2	Yes
GOX_RS07925, GOX_RS07920	Rev	sub-operon	2	Yes
GOX_RS08235, GOX_RS08230	Rev	sub-operon	2	Yes
GOX_RS08465, GOX_RS08470	Fwd	sub-operon	2	Yes
GOX_RS08595, GOX_RS08590	Rev	sub-operon	2	Yes
GOX_RS08650, GOX_RS08655	Fwd	sub-operon	2	Yes
GOX_RS08695, GOX_RS08690	Rev	sub-operon	2	Yes
GOX_RS08865, GOX_RS08860	Rev	sub-operon	2	Yes
GOX_RS09115, GOX_RS09110	Rev	sub-operon	2	Yes
GOX_RS09140, GOX_RS09145	Fwd	sub-operon	2	Yes
GOX_RS09195, GOX_RS09190	Rev	sub-operon	2	Yes
GOX_RS09380, GOX_RS09385	Fwd	sub-operon	2	Yes
GOX_RS10045, GOX_RS10050	Fwd	sub-operon	2	Yes
GOX_RS10365, GOX_RS10370	Fwd	sub-operon	2	Yes
GOX_RS10470, GOX_RS10465	Rev	sub-operon	2	Yes
GOX_RS10760, GOX_RS10755	Rev	sub-operon	2	Yes
GOX_RS10970, GOX_RS10975	Fwd	sub-operon	2	Yes
GOX_RS11120, GOX_RS11125	Fwd	sub-operon	2	Yes
GOX_RS11160, GOX_RS11165	Fwd	sub-operon	2	Yes
GOX_RS11295, GOX_RS11290	Rev	sub-operon	2	Yes
GOX_RS11370, GOX_RS11375	Fwd	sub-operon	2	Yes
GOX_RS11405, GOX_RS11410	Fwd	sub-operon	2	Yes
GOX_RS12850, GOX_RS12845	Rev	sub-operon	2	Yes
GOX_RS13330, GOX_RS13325	Rev	sub-operon	2	Yes
GOX_RS13735, GOX_RS14100	Rev	sub-operon	2	Yes
GOX_RS13870, GOX_RS13875	Fwd	sub-operon	2	Yes
GOX_RS13915, GOX_RS13910	Rev	sub-operon	2	Yes
GOX_RS14055, GOX_RS09335	Fwd	sub-operon	2	Yes
GOX_RS01215, GOX_RS01210, GOX_RS01205	Rev	sub-operon	3	Yes
GOX_RS01450, GOX_RS01445, GOX_RS01440	Rev	sub-operon	3	Yes
GOX_RS01780, GOX_RS01775, GOX_RS01770	Rev	sub-operon	3	Yes
GOX_RS01940, GOX_RS01945, GOX_RS01950	Fwd	sub-operon	3	Yes
GOX_RS01975, GOX_RS01980, GOX_RS01985	Fwd	sub-operon	3	Yes
GOX_RS02520, GOX_RS02525, GOX_RS02530	Fwd	sub-operon	3	Yes
GOX_RS02630, GOX_RS02635, GOX_RS02640	Fwd	sub-operon	3	Yes
GOX_RS02655, GOX_RS02660, GOX_RS02665	Fwd	sub-operon	3	Yes
GOX_RS02715, GOX_RS02720, GOX_RS02725	Fwd	sub-operon	3	Yes
GOX_RS02855, GOX_RS02860, GOX_RS02865	Fwd	sub-operon	3	Yes
GOX_RS02900, GOX_RS02905, GOX_RS02910	Fwd	sub-operon	3	Yes
GOX_RS03005, GOX_RS03000, GOX_RS02995	Rev	sub-operon	3	Yes
GOX_RS03475, GOX_RS03470, GOX_RS03465	Rev	sub-operon	3	Yes
GOX_RS03565, GOX_RS03570, GOX_RS03575	Fwd	sub-operon	3	Yes
GOX_RS03800, GOX_RS03795, GOX_RS03790	Rev	sub-operon	3	Yes
GOX_RS04125, GOX_RS04120, GOX_RS04115	Rev	sub-operon	3	Yes
GOX_RS04390, GOX_RS04385, GOX_RS04380	Rev	sub-operon	3	Yes
GOX_RS05170, GOX_RS05165, GOX_RS05160	Rev	sub-operon	3	Yes
GOX_RS06160, GOX_RS06165, GOX_RS06170	Fwd	sub-operon	3	Yes
GOX_RS06590, GOX_RS06595, GOX_RS06600	Fwd	sub-operon	3	Yes
GOX_RS06635, GOX_RS06640, GOX_RS06645	Fwd	sub-operon	3	Yes
GOX_RS07315, GOX_RS07320, GOX_RS07325	Fwd	sub-operon	3	Yes
GOX_RS07355, GOX_RS07350, GOX_RS07345	Rev	sub-operon	3	Yes
GOX_RS07750, GOX_RS07755, GOX_RS07760	Fwd	sub-operon	3	Yes
GOX_RS08045, GOX_RS08050, GOX_RS08055	Fwd	sub-operon	3	Yes
GOX_RS08275, GOX_RS08280, GOX_RS08285	Fwd	sub-operon	3	Yes
GOX_RS08645, GOX_RS08650, GOX_RS08655	Fwd	sub-operon	3	Yes
GOX_RS08815, GOX_RS08810, GOX_RS08805	Rev	sub-operon	3	Yes
GOX_RS08870, GOX_RS08865, GOX_RS08860	Rev	sub-operon	3	Yes
GOX_RS09480, GOX_RS09475, GOX_RS09470	Rev	sub-operon	3	Yes
GOX_RS10015, GOX_RS10020, GOX_RS10025	Fwd	sub-operon	3	Yes
GOX_RS10040, GOX_RS10045, GOX_RS10050	Fwd	sub-operon	3	Yes
GOX_RS10125, GOX_RS10120, GOX_RS10115	Rev	sub-operon	3	Yes
GOX_RS10295, GOX_RS10300, GOX_RS10305	Fwd	sub-operon	3	Yes
GOX_RS10475, GOX_RS10470, GOX_RS10465	Rev	sub-operon	3	Yes
GOX_RS11095, GOX_RS11100, GOX_RS11105	Fwd	sub-operon	3	Yes
[truncated: 58 more rows]
