# Supplementary material for: RNAseq analysis of α-proteobacterium Gluconobacter oxydans 621H
Source: BMC Genomics. 2018 Jan 6;19:24. doi: 10.1186/s12864-017-4415-x (PMC5756330; doi:10.1186/s12864-017-4415-x)
Supplement: Additional file 12: Table S12. — Transcript abundance determined by using cufflinks and cuffnorm. (XLS 444 kb) [file 12864_2017_4415_MOESM12_ESM.xls]

## Sheet: Table S12
Table S12. Transcript abundance determined by using cufflinks and cuffnorm.
Locus tag	Mannitol	Glucose	Oxidative stress	Heat shock	Oxygen limitation	Salt stress
GOX_RS00005	10.6686	29.1146	38.6394	18.9774	24.4394	13.43
GOX_RS00010	17.4924	46.7665	46.4422	8.1351	28.7313	104.768
GOX_RS00015	24.0658	17.397	98.3622	8.81989	19.6735	29.1149
GOX_RS00020	12.0385	14.4551	60.4527	12.1653	7.85492	15.6341
GOX_RS00025	0	7.10066	7.29223	3.2496	5.56029	8.32322
GOX_RS00030	0	2.81667	21.1662	3.90823	1.64283	0
GOX_RS00035	8.79065	10.8195	65.1393	6.73766	7.62314	13.3832
GOX_RS00040	4.92223	17.594	26.6356	10.1143	11.2326	3.8518
GOX_RS00045	22.3163	61.4803	57.8273	24.2357	23.4467	20.8994
GOX_RS00050	79.5867	236.632	138.144	138.783	106.821	113.71
GOX_RS00055	291.193	567.467	259.97	234.39	347.508	512.971
GOX_RS00060	151.921	297.712	257.343	91.985	171.234	352.598
GOX_RS00065	22.964	69.6411	57.3988	7.71207	31.605	36.9065
GOX_RS00075	75.2738	189.063	179.979	88.6743	105.728	110.291
GOX_RS00080	85.1857	169.434	103.195	56.5512	109.644	75.7676
GOX_RS00085	98.3799	187.125	42.0902	54.8732	99.812	155.319
GOX_RS00090	28.6284	44.3023	90.0236	40.8013	33.8307	9.00122
GOX_RS00095	72.7601	87.0263	100.817	37.6662	75.7902	139.944
GOX_RS00100	86.3077	156.507	877.114	59.5155	180.577	389.209
GOX_RS00105	59.2474	53.5643	127.977	36.0392	89.695	88.8681
GOX_RS00110	7.72937	15.9706	59.1896	7.93141	5.94864	7.20583
GOX_RS00115	20.8738	42.1534	50.0938	18.1442	31.9659	22.8664
GOX_RS00120	13.3928	38.3402	55.9959	8.83673	21.1718	23.9871
GOX_RS00125	13.3933	1.90411	131.139	10.7459	4.38564	0
GOX_RS00130	14.4808	28.031	65.5555	5.66326	16.1017	0
GOX_RS00135	175.233	53.8616	496.064	225.303	172.268	862.003
GOX_RS00140	34.1518	43.1092	130.43	37.2729	43.2884	110.861
GOX_RS00145	39.9096	6.68628	40.5582	0	12.7353	15.6965
GOX_RS00150	15.8226	20.3392	84.5814	54.0088	31.6203	47.5341
GOX_RS00160	20.3586	9.52832	84.4971	20.1114	20.7973	22.238
GOX_RS00165	14.2351	19.3116	50.8293	7.01031	13.0788	5.40637
GOX_RS00170	3358.46	3037.19	19283.6	11876.9	7125.02	28547.9
GOX_RS00175	17.3218	35.8383	37.3076	31.1621	24.9342	25.737
GOX_RS00180	7.12403	15.518	56.6354	11.2109	11.0976	33.502
GOX_RS00185	3.57199	8.22403	30.3969	1.99607	5.3505	0
GOX_RS00190	11.7355	18.6485	110.328	17.121	20.4051	69.9721
GOX_RS00195	3.70154	13.6292	26.2553	14.2849	8.65911	7.36773
GOX_RS00200	8.13189	31.301	45.0157	18.1077	9.9707	70.0012
GOX_RS00205	6.70618	6.57631	51.706	5.82179	7.52661	9.73421
GOX_RS00210	7.19393	13.2541	77.7433	0	0	23.3721
GOX_RS00215	14.5497	41.3794	77.6066	39.5613	15.8249	25.2154
GOX_RS00220	21.5019	92.4093	77.5385	72.2138	27.34	418.146
GOX_RS00225	7.48865	5.36699	15.6984	2.4137	4.24474	6.28057
GOX_RS00230	89.37	134.407	131.392	113.926	75.7148	365.428
GOX_RS00235	87.4579	155.391	212.001	106.365	78.9123	116.729
GOX_RS00240	459.618	524.89	122.854	203.754	488.688	514.834
GOX_RS00245	30.8456	34.8373	47.9936	29.1542	39.2571	76.5295
GOX_RS00250	66.589	232.049	38.9612	30.0599	41.219	66.8719
GOX_RS00255	173.667	86.4869	248.939	105.731	209.205	268.991
GOX_RS00265	0	13.6831	76.3598	19.7896	11.4971	0
GOX_RS00270	119.824	154.206	280.343	189.367	210.938	100.075
GOX_RS00275	56.4261	47.3624	208.418	57.2641	47.6784	41.5251
GOX_RS00280	239.763	418.577	163.228	123.315	229.34	186.755
GOX_RS00285	55.842	82.581	97.9262	8.80642	55.0905	42.8237
GOX_RS00290	43.5604	102.025	52.1709	32.277	58.6393	57.566
GOX_RS00295	41.5135	157.1	64.9204	27.4754	57.0874	57.4709
GOX_RS00300	61.8102	151.099	108.995	27.9246	76.8625	99.9045
GOX_RS00305	38.908	98.6163	81.695	18.2992	42.4934	86.6847
GOX_RS00310	361.946	755.439	223.193	523.903	264.952	192.837
GOX_RS00315	83.8622	122.474	156.774	64.5055	122.895	161.803
GOX_RS00320	67.28	129.504	118.456	71.6282	81.6498	98.2717
GOX_RS00325	176.755	225.099	248.462	135.561	234.149	359.548
GOX_RS00330	232.948	266.691	179.255	160.621	289.122	315.226
GOX_RS00335	62.4311	119.26	62.0937	98.4667	82.3894	23.1056
GOX_RS00340	34.8264	60.7242	127.067	51.8927	49.434	78.5147
GOX_RS00345	137.5	213.71	154.391	96.9338	152.429	124.653
GOX_RS00350	28.9706	88.5136	68.1625	49.5477	40.236	88.486
GOX_RS00355	56.3059	120.274	59.4574	27.9867	66.1201	75.8723
GOX_RS00360	47.5403	79.122	119.55	61.1136	61.3985	51.74
GOX_RS00365	15.7678	17.3489	61.1567	13.1312	19.9006	10.8061
GOX_RS00370	16.3069	36.2928	84.7403	42.231	16.3845	14.1214
GOX_RS00375	103.309	73.0221	94.437	60.7434	151.713	29.2094
GOX_RS00380	128.506	125.373	217.641	66.0524	165.157	329.676
GOX_RS00385	31.8483	129.513	42.0179	26.2269	39.7352	22.8647
GOX_RS00395	10.4665	24.1662	57.203	6.47996	9.58752	11.3052
GOX_RS00400	21.5818	81.1813	111.756	9.2819	34.5558	35.0582
GOX_RS00405	32.2723	80.4878	95.5452	8.10465	38.5111	59.3876
GOX_RS00410	100.503	369.863	49.5247	69.827	120.241	72.4484
GOX_RS00415	46.228	155.631	117.26	20.2616	53.0004	70.3853
GOX_RS00420	21.5818	86.1516	121.474	37.1276	34.5558	46.7442
GOX_RS00425	21.189	37.0415	89.2541	4.74718	27.0762	28.2317
GOX_RS00430	63.7761	76.1469	47.1743	55.7692	95.9801	45.0701
GOX_RS00435	16.0442	35.4572	60.0024	40.3691	25.8179	103.21
GOX_RS00440	14.2143	20.8971	68.0771	19.7742	17.8461	38.2739
GOX_RS00445	20.827	39.6903	51.3014	18.0308	20.0683	26.0789
GOX_RS00450	212.226	100.257	158.475	164.651	202.215	299.479
GOX_RS00455	119.256	107.164	148.079	54.9654	129.096	27.126
GOX_RS00460	91.3952	43.1185	101.18	40.5059	59.7785	49.6328
GOX_RS00465	7.15505	9.68526	44.4086	4.07741	9.33984	2.36994
GOX_RS00470	20.7961	39.6122	75.8033	11.3302	12.0209	23.6628
GOX_RS00475	38.3779	42.7591	76.0019	77.8047	25.9283	13.1972
GOX_RS00485	18.8903	34.0253	75.841	18.071	22.2554	17.3427
GOX_RS00490	8.24378	9.67997	54.4831	13.7511	13.2754	3.08047
GOX_RS00495	2.96155	11.5571	30.7139	11.9004	9.22656	4.50061
GOX_RS00500	4.47169	6.80122	63.3275	4.8921	6.27901	7.61097
GOX_RS00505	0	12.8121	44.9529	9.58517	0	0
GOX_RS00510	7.0413	52.2158	30.4354	30.8178	14.575	8.74651
GOX_RS00515	123.54	153.644	58.5369	69.1286	94.3894	64.4993
GOX_RS00520	12.9371	35.4855	50.5275	10.9209	16.9175	17.5097
GOX_RS00525	9.88203	30.254	62.5718	13.656	16.9162	30.6286
GOX_RS00530	7.3209	16.7495	48.4456	5.35131	9.43336	7.31904
GOX_RS00535	5.17336	12.9081	70.1513	11.5214	7.31268	14.1173
GOX_RS00540	23.4896	23.7411	82.7808	16.2457	21.9879	17.101
GOX_RS00545	7.91698	24.2011	59.9053	7.7306	7.17802	14.8612
GOX_RS00550	15.8431	24.7624	75.484	16.9676	19.717	19.2438
GOX_RS00555	8.85285	14.8799	44.0517	5.03747	9.05654	36.7196
GOX_RS00560	14.25	9.18356	61.9364	13.5561	24.8566	12.841
GOX_RS00565	9.42515	19.6019	120.694	4.16991	12.7431	44.5321
GOX_RS00570	22.5592	27.6946	60.4007	8.74231	26.1671	17.1485
GOX_RS00575	10.2983	12.2744	67.0119	5.60248	7.05911	11.215
GOX_RS00580	4.17138	14.7657	50.898	5.43572	4.03682	18.527
GOX_RS00585	3.21097	8.10008	47.7341	1.34131	1.90525	0
GOX_RS00590	2.58756	12.4213	37.5375	4.16139	4.59263	5.66576
GOX_RS00595	5.9953	15.4434	71.074	4.90573	7.072	6.74547
GOX_RS00600	0	2.1229	14.435	0	1.53815	0
GOX_RS00605	7.53343	21.3803	59.326	4.77423	8.59484	17.415
GOX_RS00610	11.3051	19.3964	60.7231	8.57426	9.95387	4.91142
GOX_RS00615	4.72152	15.5364	57.0757	6.71663	7.19196	15.2998
GOX_RS00620	56.796	108.302	88.4914	19.0854	38.8988	39.1115
GOX_RS00625	9.87185	8.98888	59.3097	5.10017	10.7643	0
GOX_RS00630	6.71483	28.4156	67.9272	5.96152	11.1821	20.1148
GOX_RS00635	2.83795	9.70389	58.7928	4.54056	5.71045	4.11388
GOX_RS00645	4.52952	8.61754	83.2465	5.73879	7.71748	5.03624
GOX_RS00650	5.21697	10.0658	43.006	7.68758	6.93996	5.70823
GOX_RS00655	9.4129	26.1798	44.3056	9.48616	11.4198	13.7285
GOX_RS00660	10.5799	26.6413	38.5513	3.94925	11.4781	0
GOX_RS00665	6.8976	19.9949	54.0325	4.5474	10.8161	7.76697
GOX_RS00670	4.29852	11.1497	29.4419	0	4.28498	13.1163
GOX_RS00675	15.4722	40.3468	55.4347	7.43431	15.2175	12.8784
GOX_RS00680	10.8938	31.5439	48.2681	17.2416	21.3029	28.8106
GOX_RS00685	8.45165	15.2042	50.455	10.0569	11.7433	26.8015
GOX_RS00690	3.06795	8.95611	24.4644	4.15649	3.47419	0
GOX_RS00695	10.0416	17.1527	61.8674	10.4331	11.1461	16.4102
GOX_RS00700	21.609	30.9722	62.5306	17.3844	24.9592	56.1168
GOX_RS00705	51.8401	168.907	140.963	84.2643	86.9201	159.475
GOX_RS00710	113.583	158.491	222.533	122.763	161.742	200.858
GOX_RS00715	62.4055	42.5631	118.309	39.1279	70.8788	69.9481
GOX_RS00720	29.1051	56.3342	55.5262	33.8302	46.1756	50.0052
GOX_RS00725	28.9018	49.9044	66.0807	53.1016	38.9724	84.917
GOX_RS00730	36.9183	85.1417	64.7173	33.0956	65.183	24.0222
GOX_RS00735	37.255	112.973	91.2934	19.983	41.0895	103.88
GOX_RS00740	22.9283	60.1988	69.7994	17.3976	28.5718	30.52
GOX_RS00745	10.1914	10.0538	42.2095	11.4776	12.8625	15.1087
GOX_RS00750	31.8874	34.5553	71.7424	20.3943	31.0541	35.4942
GOX_RS00755	0	17.5451	13.7804	0	2.8481	0
GOX_RS00760	8.23989	22.346	87.7705	14.4174	13.1444	52.8807
GOX_RS00765	8.54822	21.3088	64.6365	14.2726	12.3687	32.1726
GOX_RS00770	10.4285	21.8608	41.3488	11.8631	8.33203	13.8955
GOX_RS00775	35.9143	124.968	50.0234	57.7705	39.5293	411.297
GOX_RS00780	45.5048	70.6952	85.5075	18.0861	45.9499	64.4964
GOX_RS00785	497.009	697.084	102.306	286.798	515.917	473.276
GOX_RS00790	230.48	518.017	138.217	317.018	273.151	360.358
GOX_RS00795	47.8817	178.531	71.1836	65.1173	69.2587	218.776
GOX_RS00800	37.1489	90.8601	75.7838	33.1312	51.2716	104.029
GOX_RS00805	6.23452	7.08083	32.7453	20.1733	24.2085	0
GOX_RS00810	33.4411	36.3024	135.62	45.5576	36.7942	43.8141
GOX_RS00815	2.99546	2.6835	21.4069	0	2.12237	0
GOX_RS00820	48.3794	178.147	207.631	231.211	60.088	1931.77
GOX_RS00825	30.9181	68.9656	39.7983	58.5507	20.8601	46.2282
GOX_RS00830	0	1.65676	38.8717	4.64095	7.67906	11.6861
GOX_RS00835	40.4282	38.8287	74.4192	41.3654	43.9725	96.0621
GOX_RS00840	116.777	86.3421	102.419	87.4231	118.236	45.7293
GOX_RS00845	5.68008	14.2637	44.1192	4.91748	4.45963	8.69297
GOX_RS00850	2069.6	572.791	645.811	1102.16	1367.77	1758.01
GOX_RS00855	692.582	344.102	269.306	604.416	665.711	795.282
GOX_RS00860	1869.04	1637.71	322.397	1087.89	2030.45	991.64
GOX_RS00865	589.112	3095.28	1602.23	1814.7	458.848	10586.7
GOX_RS00870	30.6821	50.9792	74.8786	35.9404	37.2322	103.452
GOX_RS00875	33.1784	70.5674	59.0777	13.7741	27.1093	45.6836
GOX_RS00880	51.6362	94.4857	133.155	44.5146	59.7577	201.17
GOX_RS00885	96.7681	117.666	221.055	201.986	137.242	59.8032
GOX_RS00890	821.404	497.143	410.625	398.639	694.918	644.638
GOX_RS00895	147.775	140.691	165.494	126.178	187.424	149.633
GOX_RS00900	294.378	147.88	444.418	286.349	375.949	546.109
GOX_RS00905	114.372	187.997	190.187	342.916	97.9859	199.619
GOX_RS00910	56.8839	141.54	583.367	116.692	94.716	1214.81
GOX_RS00915	6.34715	18.1584	52.951	18.5352	11.8969	34.2736
GOX_RS00920	72.7147	91.3267	126.954	77.3512	81.9366	111.27
GOX_RS00925	277.94	195.843	257.812	284.725	574.084	232.203
GOX_RS00930	33.1027	17.1039	62.8845	19.7896	15.3295	23.8988
GOX_RS00935	20.5033	6.91443	51.3689	21.3706	32.3458	12.1016
GOX_RS00940	221.726	78.8147	416.802	105.731	237.543	249.428
GOX_RS00945	35.0317	38.6528	62.3331	25.774	39.6618	81.1677
GOX_RS00950	61.3414	134.733	58.8911	45.7964	76.8745	85.069
GOX_RS00955	343.788	259.466	831.558	188.981	280.628	371.395
GOX_RS00960	91.6692	124.641	126.405	113.007	108.089	105.978
GOX_RS00970	171.756	293.902	226.204	222.805	259.56	201.932
GOX_RS00975	121.446	174.283	154.325	72.2708	133.494	24.1872
GOX_RS00980	1735.56	1435.76	1707.04	1346.4	1531.78	655.987
GOX_RS00985	159.165	105.59	124.983	107.083	186.939	56.1136
GOX_RS00990	126.222	185.078	92.0943	98.2064	181.467	61.6948
GOX_RS00995	1135.29	1088.93	192.296	628.38	1009.41	236.123
GOX_RS01000	896.883	1019.54	598.545	342.402	1061.18	2541.4
GOX_RS01005	1973.52	3160.65	1023.38	1213.35	1727.55	1481.99
GOX_RS01010	288.553	494.472	766.608	571.515	298.768	535.768
GOX_RS01015	295.566	388.173	411.513	269.101	231.417	475.355
GOX_RS01020	115.948	107.344	265.951	86.8012	170.326	130.896
GOX_RS01025	62.7499	82.0909	621.352	39.6428	46.005	56.4959
GOX_RS01030	90.5611	103.133	211.211	214.177	141.096	105.084
GOX_RS01035	21.6013	41.5848	167.467	37.7227	42.5897	88.236
GOX_RS01040	493.33	464.509	626.659	530.726	593.249	300.521
GOX_RS01045	173.649	186.871	345.239	129.954	172.386	168.662
GOX_RS01050	177.857	582.984	245.414	201.742	290.764	309.175
GOX_RS01055	0	0	0	0	0	0
GOX_RS01060	0	0	0	0	0	0
GOX_RS01065	0	0	0	0	0	0
GOX_RS01070	0	0	0	0	0	0
GOX_RS01075	73.3165	855.586	0	319.55	0	0
GOX_RS01080	0	0	0	0	0	0
GOX_RS01085	0	0	0	0	0	0
GOX_RS01090	0	0	31.6305	0	0	181.986
GOX_RS01095	0	0	0	0	0	0
GOX_RS01100	0	0	0	0	0	0
GOX_RS01105	0	0	0	0	0	0
GOX_RS01110	0	0	0	0	0	0
GOX_RS01115	0	0	0	0	0	0
GOX_RS01120	0	0	0	0	0	0
GOX_RS01125	0	0	0	0	0	60.9224
GOX_RS01130	163.104	113.476	232.493	104.129	171.568	252.014
GOX_RS01135	763.974	367.14	641.317	464.688	747.061	632.648
GOX_RS01140	67.0045	64.2096	294.458	141.399	80.9052	112.874
GOX_RS01145	977.325	786.586	437.095	523.474	1102.4	444.102
GOX_RS01150	825.354	683.337	401.102	458.983	784.075	415.601
GOX_RS01155	117.286	93.1148	97.9509	74.8263	190.509	33.0255
GOX_RS01160	537.919	383.015	689.346	411.598	502.92	1030.72
GOX_RS01165	345.386	429.442	228.473	239.688	260.432	290.022
GOX_RS01170	291.29	226.69	132.034	200.578	296.277	151.1
GOX_RS01175	330.358	233.21	167.281	248.012	359.49	142.263
GOX_RS01180	48.4253	42.4162	72.2068	20.7493	51.5403	38.3921
GOX_RS01185	462.963	587.058	337.12	499.862	369.817	589.866
GOX_RS01190	77.6283	137.945	90.6323	106.679	65.6516	87.3309
GOX_RS01195	42.126	45.1807	28.2413	39.9413	30.226	22.3892
GOX_RS01200	578.131	1358.51	156.936	298.265	606.989	416.324
GOX_RS01205	297.552	268.481	151.758	226.438	293.557	255.207
GOX_RS01210	335.342	327.641	239.696	337.009	360.131	290.356
GOX_RS01215	351.303	295.631	192.7	373.797	329.049	213.15
GOX_RS01220	207.942	184.49	90.1442	236.34	253.259	353.502
GOX_RS01225	401.547	196.454	119.021	279.994	390.884	191.344
GOX_RS01230	362.195	328.286	204.987	325.964	301.959	201.829
GOX_RS01235	382.029	165.4	352.446	350.582	432.055	420.554
GOX_RS01240	512.32	399.4	242.487	456.394	452.919	536.326
GOX_RS01245	223.847	193.37	59.4597	94.518	156.74	37.1101
GOX_RS01250	166.981	243.948	42.5676	123.034	163.924	67.1841
GOX_RS01255	556.865	383.847	67.2911	241.328	402.53	254.296
GOX_RS01260	137.183	102.173	57.4436	106.246	110.877	49.5167
GOX_RS01265	136.203	153.383	50.917	97.3828	117.6	74.7174
GOX_RS01270	64.4815	119.052	53.1992	99.8216	60.9773	253.255
GOX_RS01275	20474.4	57406.9	251100	463072	120865	637835
GOX_RS01280	55.4603	71.1742	42.9505	45.0325	54.173	53.0505
GOX_RS01285	574.657	366.755	67.3176	333.38	364.78	32.9653
GOX_RS01290	44.1037	25.7421	29.1358	41.8411	57.2524	15.0067
GOX_RS01295	105.773	160.002	88.6195	104.675	81.4338	63.5721
GOX_RS01300	429.089	198.658	146.167	242.061	446.445	159.463
GOX_RS01305	333.171	141	239.74	344.491	335.231	275.181
GOX_RS01310	284.637	210.404	157.441	377.072	206.288	168.814
GOX_RS01315	329.345	108.311	125.666	189.839	355.31	202.362
GOX_RS01320	202.985	66.4107	107.954	212.544	184.586	137.475
GOX_RS01325	572.311	175.328	158.446	498.987	705.866	465.684
GOX_RS01330	227.786	115.069	120.522	161.449	215.827	139.925
GOX_RS01335	371.411	363.466	190.015	352.769	338.257	355.139
GOX_RS01340	740.282	329.595	436.756	450.017	776.202	448.197
GOX_RS01345	177.292	91.8104	209.38	155.659	130.226	73.3423
GOX_RS01350	177.782	181.525	140.12	177.138	144.081	190.579
GOX_RS01355	659.145	256.9	315.676	621.897	206.754	199.695
GOX_RS01360	849.812	446.067	1678.25	2046.19	570.959	1807.55
GOX_RS01365	44959.1	13063.8	47253.4	58133.9	30961.1	74776.8
GOX_RS01370	151.307	159.439	61.0845	99.6014	120.349	91.4215
GOX_RS01375	42.8544	43.6502	59.2684	58.2415	21.73	16.612
GOX_RS01380	58.2223	45.7042	25.8818	119.013	48.0033	25.3795
GOX_RS01385	130.148	128.167	91.1135	131.973	103.267	185.118
GOX_RS01390	155.889	206.068	84.4308	248.314	111.163	160.693
GOX_RS01395	206.767	202.598	100.053	179.079	215.99	308.194
GOX_RS01400	81.3391	79.572	57.3745	120.683	68.8824	97.8055
GOX_RS01405	482.986	1001.56	309.824	540.512	151.911	439.316
GOX_RS01410	170.025	77.7123	91.0328	123.121	130.936	123.359
GOX_RS01415	198.248	156.053	104.439	176.468	204.911	196.526
GOX_RS01420	58.0409	80.6332	43.4648	51.9217	52.5458	54.0384
GOX_RS01425	48.0728	60.8339	35.254	54.1317	36.0367	27.2404
GOX_RS01430	489.01	424.539	116.056	587.901	417.426	638.079
GOX_RS01440	396.753	201.966	152.387	411.835	410.439	500.042
GOX_RS01445	223.568	265.845	89.5764	276.165	179.15	174.706
GOX_RS01450	231.133	182.662	97.9929	231.362	251.793	599.677
GOX_RS01455	268.695	130.118	61.8939	188.97	255.164	98.0232
GOX_RS01460	25.0936	37.3112	42.4521	27.5218	23.8194	27.97
GOX_RS01465	220.263	177.924	84.7362	357.513	127.548	114.692
GOX_RS01470	87.2408	73.9368	77.3757	50.7051	70.7696	47.8911
GOX_RS01475	48.3477	58.4863	89.8433	118.901	49.3012	60.8385
GOX_RS01480	114.592	69.8105	58.9295	157.343	110.106	94.1722
GOX_RS01485	46.4999	111.16	36.2725	44.2851	37.601	14.5135
GOX_RS01490	33.2036	117.752	21.7676	36.9011	19.7652	18.5957
GOX_RS01495	59.6568	48.9514	43.2976	57.7996	55.124	63.1875
GOX_RS01500	44.82	41.6062	41.7019	42.3818	30.5596	59.9598
GOX_RS01505	171.501	139.047	73.8343	195.911	172.198	237.017
GOX_RS01510	49.8137	47.7333	50.4304	47.1636	44.9765	40.1496
GOX_RS01515	60.2118	17.553	56.8088	70.2595	86.3023	127.636
GOX_RS01520	607.523	194.256	514.773	864.2	343.576	210.701
GOX_RS01525	1495.54	706.199	670.453	1560.47	863.544	234.515
GOX_RS01530	217.771	206.376	279.919	157.344	216.748	494.762
GOX_RS01535	223.064	184.052	79.6145	139.972	187.824	84.2474
GOX_RS01540	190.441	157.808	142.027	230.863	158.483	86.0188
GOX_RS01545	467.082	303.166	398.725	639.251	377.403	246.218
GOX_RS01550	402.591	257.906	563.832	530.216	366.571	307.906
GOX_RS01555	836.632	453.431	207.315	563.616	1029.38	791.384
GOX_RS01560	320.688	224.053	121.358	215.352	311.823	117.466
GOX_RS01565	15014.5	16646.4	52480.7	97735.6	34049.5	116140
GOX_RS01570	48832.4	11311.1	3388.23	25127.6	45925.6	6672.57
GOX_RS01575	573.672	426.644	694.018	620.996	490.583	905.832
GOX_RS01580	437.973	570.445	373.183	546.022	356.475	328.731
GOX_RS01585	650.41	1018.57	423.668	996.143	623.462	1185.93
GOX_RS01590	931.328	348.535	470.777	1307.77	688.814	287.684
GOX_RS01595	22443.6	9828.24	56665	81727.5	20776.1	102254
GOX_RS01600	54.2658	63.0057	105.416	129.02	42.5536	131.41
GOX_RS01605	723.443	679.562	170.607	381.811	580.928	201.53
GOX_RS01610	422.671	531.958	221.307	399.508	358.84	296.321
GOX_RS01615	294.781	236.542	203.757	210.098	321.123	168.88
GOX_RS01620	463.642	283.723	429.38	371.646	373.774	1202.73
GOX_RS01625	610.392	572.966	258.157	308.923	370.81	2249.94
GOX_RS01630	153.556	240.998	209.882	160.876	159.041	309.709
GOX_RS01635	161.692	111.273	297.916	149.399	136.013	354.682
GOX_RS01640	120.277	156.89	180.855	118.597	126.984	278.036
GOX_RS01645	137.825	211.835	261.653	151.632	138.203	257.895
GOX_RS01650	610.242	595.471	565.653	453.189	546.395	4270.04
GOX_RS01655	90.8233	86.8092	46.7841	101.605	102.806	100.263
GOX_RS01660	92.3461	74.8575	47.982	92.8452	84.0154	30.995
GOX_RS01665	196.143	152.549	126.346	234.596	163.791	71.4993
GOX_RS01670	7.61043	17.2064	31.7415	22.0094	15.0349	25.4357
GOX_RS01675	1314.2	522.89	737.605	1922.86	859.945	224.484
GOX_RS01680	35381.7	4193.83	2415.34	12473.5	24932.6	1095.38
GOX_RS01685	87.0717	50.4078	65.588	41.258	62.6732	39.3384
GOX_RS01690	108.535	123.443	90.5156	120.043	108.086	58.5432
GOX_RS01695	233.741	270.62	190.701	105.731	266.715	73.3612
GOX_RS01700	98.3059	70.0068	86.3081	97.9914	86.2857	38.4816
GOX_RS01705	74216.6	5668.64	35833.5	61519.5	35715.6	66689.9
GOX_RS01715	1672.21	1204.65	220.528	513.103	999.033	627.094
GOX_RS01720	242.513	136.719	73.5924	197.067	311.199	48.9871
GOX_RS01725	378.23	175.919	153.677	348.338	432.291	78.148
GOX_RS01730	4268.04	1279.93	219.301	2410.64	2112.32	236.115
GOX_RS01735	113.299	86.2302	58.2865	131.194	78.6423	37.5289
GOX_RS01740	339.214	360.45	97.0472	482.645	246.063	376.048
GOX_RS01745	76.1666	93.9884	78.5319	98.111	69.9949	141.821
GOX_RS01750	69.5328	66.8182	110.24	127.187	45.776	151.378
GOX_RS01755	107.763	137.741	123.188	191.704	62.6564	185.312
GOX_RS01760	190.659	272.423	119.833	253.31	146.588	157.385
GOX_RS01765	23906.1	5787.6	1068.78	10736.9	14641.1	2379.58
GOX_RS01770	90.6859	54.5323	92.4924	66.9053	57.5252	44.557
GOX_RS01775	147.492	125.319	148.379	135.632	54.1855	129.1
GOX_RS01780	307.428	99.2978	171.079	221.542	113.353	201.691
GOX_RS01785	141.769	96.4087	69.7264	130.05	140.078	566.921
GOX_RS01790	139.917	110.765	75.303	91.231	156.089	81.5249
GOX_RS01795	1242.48	972.019	131.331	582.199	1576.97	640.067
GOX_RS01800	209.942	123.488	197.3	341.539	222.285	177.805
GOX_RS01805	410.831	179.449	151.629	229.269	383.883	145.442
GOX_RS01815	882.519	706.847	169.853	808.835	845.896	1325.66
GOX_RS01820	164.206	49.5013	126.238	109.169	141.523	97.8424
GOX_RS01825	60.5255	69.282	48.4403	322.192	54.765	100.8
GOX_RS01830	65.7734	72.8474	55.8758	58.0455	66.2227	35.0288
GOX_RS01835	75.2656	86.217	62.3906	73.0938	72.4329	48.3951
GOX_RS01840	21299.8	7605.47	22870.1	27301.6	12458.7	23649.7
GOX_RS01845	6099.9	1676.62	312.43	1930.66	4276.53	583.729
GOX_RS01850	8537.39	1527.25	555.802	3510.9	6742.92	1817.88
GOX_RS01855	122.852	102.246	29.4856	100.147	103.749	38.2739
GOX_RS01860	95.0025	82.6547	58.2682	83.4466	96.1182	56.2702
GOX_RS01865	300.493	44.3099	118.615	180.933	231.258	66.016
GOX_RS01870	1168.93	160.507	140.74	675.872	754.019	251.531
GOX_RS01875	291.894	943.616	136.584	473.59	232.659	599.177
GOX_RS01880	1652.48	1425.35	450.363	957.845	1403.22	1991.52
GOX_RS01885	37.5793	60.9984	71.4234	49.3399	29.8459	81.4224
GOX_RS01890	699.827	731.673	78.1986	218.688	596.804	144.08
GOX_RS01895	420.792	428.288	102.388	256.59	487.913	162.055
GOX_RS01900	97.5589	202.949	42.8387	188.326	104.092	44.0834
GOX_RS01905	176.524	179.853	63.1913	106.982	230.019	67.4883
GOX_RS01910	89.4779	110.964	44.9593	61.9605	105.483	22.9808
GOX_RS01915	69.1269	112.946	38.1171	47.5356	58.3479	45.5013
GOX_RS01920	69.5877	102.252	49.3699	66.4543	60.9664	23.8856
GOX_RS01925	111.754	150.351	72.8212	60.0738	127.169	45.2583
GOX_RS01930	226.734	144.892	155.215	126.214	225.092	97.846
GOX_RS01935	84.725	135.563	45.1151	85.1478	81.2459	37.9788
GOX_RS01940	212.956	133.238	88.7816	185.521	222.688	48.0903
GOX_RS01945	435.476	141.668	174.211	215.174	468.36	162.883
GOX_RS01950	111.678	111.056	60.3373	138.419	75.2642	33.3466
GOX_RS01955	295.329	197.489	124.967	149.711	278.92	90.8069
GOX_RS01960	298.325	193.988	103.718	154.814	275.081	125.464
GOX_RS01965	338.254	262.584	247.095	442.07	288.27	188.542
GOX_RS01970	146.17	343.295	120.366	184.93	158.37	377.17
GOX_RS01975	1031.58	722.354	137.306	470.259	813.762	474.181
GOX_RS01980	156.352	215.803	65.4574	133.345	192.071	95.9993
GOX_RS01985	153.139	185.149	65.0961	113.651	160.974	76.2895
GOX_RS01990	118.161	120.199	65.0658	102.007	116.14	87.7848
GOX_RS01995	152.464	286.868	80.3149	118.385	157.456	149.723
GOX_RS02000	230.308	215.153	207.8	200.5	164.256	160.358
GOX_RS02005	12756	13051.1	44009.1	87019.8	39726.4	116913
GOX_RS02010	5798.17	2372.92	5218.47	5737.57	6493.74	11526.7
GOX_RS02015	127.185	142.208	39.8873	266.838	71.638	32.8058
GOX_RS02020	61.5646	84.6289	42.3958	48.4264	44.7393	34.8851
GOX_RS02025	113060	236641	1011440	1581260	568377	2411600
GOX_RS02030	263.555	132.08	157.138	154.542	276.554	220.723
GOX_RS02035	154.139	133.526	209.839	167.325	153.473	104.593
GOX_RS02040	212.199	160.46	466.133	343.178	167.269	273.136
GOX_RS02045	244.685	408.983	146.569	298.642	217.872	232.568
GOX_RS02050	37.8568	22.0178	42.5194	25.6472	32.4924	11.7705
GOX_RS02055	249.131	162.154	108.015	368.26	230.442	169.462
GOX_RS02060	341.402	200.857	542.962	265.39	317.307	365.602
GOX_RS02065	802.976	616.55	510.094	615.087	589.918	448.135
GOX_RS02070	191.532	198.531	113.41	60.5625	180.978	102.763
GOX_RS02075	84.5045	297.935	34.0963	26.9383	58.0658	15.3995
GOX_RS02080	120.656	301.065	127.744	223.007	81.4445	143.111
GOX_RS02085	148.52	207.899	331.607	189.692	152.619	184.313
GOX_RS02090	98.5967	61.7243	92.3291	72.3747	88.0027	53.7643
GOX_RS02095	197.582	109.182	56.5662	98.0209	192.638	59.9247
GOX_RS02100	619.416	202.967	391.818	530.229	717.945	351.666
GOX_RS02105	523.594	340.862	138.862	295.209	498.939	139.467
GOX_RS02110	346.644	142.454	420.647	334.133	410.827	146.119
GOX_RS02115	2349.96	513.273	2175.28	1593.02	1973.44	769.04
GOX_RS02120	591.936	177.328	1253.52	1161.99	825.14	668.675
GOX_RS02125	713.752	234.281	1691.38	1333.39	1166.04	1132.72
GOX_RS02130	407.916	330.231	188.915	562.836	305.769	128.908
GOX_RS02135	1190.06	345.262	343.058	766.186	1378.88	1745.18
GOX_RS02140	388.335	451.059	132.242	221.595	237.87	331.414
GOX_RS02145	31323.3	1888.61	15010.7	26846.6	8146.06	16517.2
GOX_RS02150	240.626	162.208	137.996	175.799	205.016	174.553
GOX_RS02155	102.598	310.139	118.918	267.275	81.4517	318.495
GOX_RS02160	166.426	143.802	39.0932	60.3228	183.993	29.1388
GOX_RS02165	126.743	101.341	51.0361	93.8785	135.989	44.7331
GOX_RS02170	127.665	105.858	59.12	23.6997	207.859	49.6868
GOX_RS02175	64.9739	46.753	64.3129	46.1123	52.3176	77.5886
GOX_RS02180	29.7523	47.5576	55.9483	3.70703	28.6924	14.1127
GOX_RS02185	17.327	21.9593	54.8901	10.9337	19.1082	12.1968
GOX_RS02190	26.3463	33.8923	48.2457	15.4153	23.2583	14.9789
GOX_RS02195	46.9037	45.1078	38.6776	27.9471	43.5687	15.0373
GOX_RS02200	19.1915	28.1186	39.4148	19.3779	20.567	12.7459
GOX_RS02205	14.5268	22.132	37.4494	15.1931	12.9851	7.25914
GOX_RS02210	14.369	12.6761	28.7983	18.7387	16.8268	9.87661
GOX_RS02215	13.5636	12.4964	47.4657	16.3855	13.9298	14.9748
GOX_RS02220	40.8139	27.2855	118.991	34.4122	36.4716	35.9119
GOX_RS02225	112.832	113.192	115.995	83.7469	87.3712	60.4363
GOX_RS02230	18.0746	20.1745	61.4415	19.5031	17.9852	17.1343
GOX_RS02235	24.5339	13.5294	76.3136	23.5919	23.748	16.9994
GOX_RS02240	75.1077	33.8976	88.8344	84.295	71.9056	45.158
GOX_RS02245	9277.08	15160.3	77581.3	114433	32850.7	122677
GOX_RS02250	4808470	2463300	3165810	3927720	4452890	5790990
GOX_RS02255	2099.15	382.111	6880.45	21348.9	282.371	1974.97
GOX_RS02260	164565	16290.5	38174.7	58590.3	24225.9	89448.4
GOX_RS02265	162349	14369.4	62795.6	170852	45456.2	214066
GOX_RS02270	1672.93	134.913	266.301	14100.5	121.583	865.331
GOX_RS02275	75.1249	77.1056	113.71	66.0083	72.1544	42.5284
GOX_RS02280	98.2415	96.6274	130.54	52.7611	106.006	74.0623
GOX_RS02285	352.187	253.235	115.071	295.489	189.13	181.581
GOX_RS02290	1413.73	700.505	151.93	394.827	647.971	535.415
GOX_RS02295	100.036	68.0706	48.1894	58.0206	90.3098	44.8514
GOX_RS02300	274.324	202.561	169.35	241.142	248.713	161.436
GOX_RS02305	383.448	262.046	222.41	360.34	362.159	271.624
GOX_RS02310	211.08	241.727	125.177	288.57	223.384	211.957
GOX_RS02315	129.287	59.7329	72.746	111.664	127.076	111.513
GOX_RS02320	143.454	141.566	87.4556	100.17	117.276	133.506
GOX_RS02325	5048.61	3514.62	342.398	1054.65	3149.67	6874.76
GOX_RS02330	1409.07	513.139	594.877	1695.84	1478.85	1419.2
GOX_RS02335	244.659	104.068	142.775	538.959	125.447	116.576
GOX_RS02340	95.0439	65.3916	84.2737	124.337	78.2852	65.7325
GOX_RS02345	88.5517	87.44	112.347	181.357	77.3182	91.249
GOX_RS02350	111.216	133.972	77.0786	165.025	72.7287	54.4916
GOX_RS02355	216.878	240.224	87.8334	245.974	192.055	199.112
GOX_RS02360	150.905	255.679	58.9017	125.758	149.009	126.971
GOX_RS02365	41.0154	43.241	25.0594	25.6298	41.5044	25.239
GOX_RS02370	44.09	126.046	55.8236	94.8527	35.0652	138.626
GOX_RS02375	51.025	57.5429	47.4302	58.5152	39.513	30.5505
GOX_RS02380	64.4993	65.1563	53.7161	65.7421	41.9381	78.3566
GOX_RS02385	85.0529	67.5086	61.4958	23.3668	69.5391	97.2885
GOX_RS02390	18.154	89.9242	9.72432	22.5134	17.0827	14.5264
GOX_RS02395	491.279	1439.25	51.4391	299.001	389.109	250.187
GOX_RS02400	1416.57	774.77	157.393	653.771	1145.55	332.975
GOX_RS02405	190.287	228.644	91.6714	395.305	157.52	83.0273
GOX_RS02410	230.916	200.318	169.128	506.453	129.18	145.088
GOX_RS02415	213.211	198.055	247.811	252.367	184.753	233.405
GOX_RS02420	96.3743	161.118	46.3736	102.236	67.7799	22.388
GOX_RS02425	261.603	256.073	188.898	353.832	222.484	109.634
GOX_RS02430	601.519	463.94	501.64	439.286	475.233	283.428
GOX_RS02435	94.2692	46.4292	34.8462	77.0341	61.6068	11.215
GOX_RS02440	239.51	486.826	70.7959	145.885	174.669	104.316
GOX_RS02445	111.851	133.812	58.5899	130.117	97.2853	69.5168
GOX_RS02450	247.911	143.545	178.515	209.995	258.88	179.347
GOX_RS02455	106.352	51.1913	116.752	181.196	90.9606	65.2664
GOX_RS02460	350.279	106.64	137.895	330.321	351.829	307.716
GOX_RS02465	2335.07	1263.06	838.68	1998.92	1301.84	501.711
GOX_RS02470	3679.14	1374.88	384.454	1801.77	992.179	519.909
GOX_RS02475	103.646	51.6535	86.6445	229.591	60.7387	112.987
GOX_RS02480	25.2443	31.0562	19.2756	51.2855	17.7412	0
GOX_RS02485	365.882	971.209	30.4782	1046.15	111.639	152.744
GOX_RS02490	178.841	181.322	101.741	282.228	150.651	183.12
GOX_RS02495	59.7735	63.8437	65.2726	86.5352	57.9197	108.998
GOX_RS02500	51.3254	42.7996	41.2783	53.1958	42.8049	84.035
GOX_RS02505	407.175	228.551	137.683	234.268	240.283	232.243
GOX_RS02510	545.372	131.592	90.609	185.205	325.076	107.74
GOX_RS02515	59.8697	75.3015	74.2209	78.6851	62.2658	99.4881
GOX_RS02520	13.1482	32.9391	26.3736	37.6368	23.5888	23.6301
GOX_RS02525	22.1184	39.8545	36.0416	29.7403	26.3048	19.9344
GOX_RS02530	120.344	169.68	57.1698	90.6953	109.38	52.0546
GOX_RS02535	35.4591	48.5215	39.5711	37.7308	28.1372	32.0219
GOX_RS02540	73.2724	214.608	84.724	142.586	60.452	448.963
GOX_RS02545	51.1794	104.44	56.7344	87.1439	38.9641	256.562
GOX_RS02550	43.8789	46.7876	81.3828	93.0804	43.9295	123.116
GOX_RS02555	47.281	40.5046	55.6747	30.2249	30.4757	68.9474
GOX_RS02560	150.811	136.391	136.151	198.913	131.398	109.506
GOX_RS02565	77.564	97.1353	44.9717	80.308	47.7997	44.8889
GOX_RS02570	651.748	442.079	213.612	502.488	504.634	586.045
GOX_RS02575	24.9124	30.8795	25.7947	24.8681	18.0075	15.1087
GOX_RS02580	22.0325	13.1055	34.532	45.6326	33.7934	20.8717
GOX_RS02585	44.4877	15.3061	46.7244	57.3102	56.9865	15.9739
GOX_RS02590	22.7575	8.43866	28.1441	42.9198	35.8146	19.7076
GOX_RS02595	26.1772	11.5618	23.0937	34.3386	32.0205	4.14749
GOX_RS02600	59.6589	16.6621	41.1879	74.1861	64.4483	18.9623
GOX_RS02605	105.594	182.646	141.971	173.68	79.9303	398.748
GOX_RS02610	111.077	158.726	118.288	139.103	114.958	800.417
GOX_RS02615	161.375	62.6762	206.196	133.045	116.946	192.594
GOX_RS02620	124.094	60.7683	103.22	197.884	109.711	175.364
GOX_RS02625	8.24378	13.64	17.1659	6.87557	6.37221	12.3219
GOX_RS02630	143.74	234.962	194.794	148.414	144.19	209.224
GOX_RS02635	23.941	61.4857	64.3957	72.465	20.1975	38.1431
GOX_RS02640	100.432	128.226	150.979	120.74	102.683	170.977
GOX_RS02645	191.774	191.496	102.683	156.18	225.004	115.975
GOX_RS02650	140.15	145.058	62.021	145.363	139.532	122.502
GOX_RS02655	232.007	284.429	86.3635	173.276	241.317	96.6872
GOX_RS02660	177.387	153.761	70.0363	226.915	126.134	57.7989
GOX_RS02665	132.718	97.7913	57.1669	134.709	132.483	53.4842
GOX_RS02670	111.733	138.683	187.4	296.802	73.3442	376.035
GOX_RS02675	3085.15	659.054	1906.61	2698.65	2113.35	926.368
GOX_RS02680	1745.85	304.087	1006.13	1869.76	708.366	321.157
GOX_RS02685	1246.31	424.711	671.131	1935.15	760.755	289.345
GOX_RS02690	106.393	48.8857	49.8793	120.131	98.7208	127.953
GOX_RS02695	988.394	411.045	364.068	656.638	895.943	1879.23
GOX_RS02700	83.4216	50.2703	74.5068	73.0303	105.412	56.0294
GOX_RS02705	102.251	136.324	97.4052	333.377	61.5166	78.1426
GOX_RS02710	178.571	137.879	357.535	310.215	49.7478	117.256
GOX_RS02715	78.5841	82.4833	201.275	295.581	51.2296	87.6069
GOX_RS02720	109.875	109.573	427.214	616.435	44.6155	161.402
GOX_RS02725	71.4002	82.3943	218.972	253.549	44.9268	118.476
GOX_RS02735	1736.7	1336.99	873.972	1557.73	1140.75	556.634
GOX_RS02740	28.0455	21.318	64.5467	41.8881	28.1439	47.8569
GOX_RS02745	2.51039	5.45768	22.7268	22.9528	5.57307	54.7006
GOX_RS02750	12.4585	28.8781	45.9823	22.5163	7.08143	55.091
GOX_RS02755	21.5153	30.2328	30.0118	14.4174	14.7376	11.4958
GOX_RS02760	2457.78	604.075	564.247	1415.03	2170.45	1426.02
GOX_RS02765	100.653	37.8939	48.3929	85.9445	99.8365	10.9354
GOX_RS02770	64.5897	27.8148	73.8958	82.8425	50.8283	33.6865
GOX_RS02775	106.121	224.188	66.6479	107.332	75.7457	99.2188
GOX_RS02780	260.617	383.312	111.206	464.115	159.158	252.034
GOX_RS02785	576.566	391.409	419.403	475.598	545.139	867.941
GOX_RS02790	2641.43	2527.96	334.426	1277.99	1747.97	2657.89
GOX_RS02795	157.814	89.8876	179.791	246.324	138.252	169.422
GOX_RS02800	75.5439	64.7983	41.2693	109.351	51.48	32.4708
GOX_RS02805	51187	26445.6	20760.5	101522	25922.3	712633
GOX_RS02810	122.251	149.224	185.666	196.828	81.8192	217.967
GOX_RS02815	61.558	90.0174	63.7059	58.7479	61.8677	38.2582
GOX_RS02820	327.916	236.601	208.724	285.757	168.429	210.751
GOX_RS02825	161.481	139.682	98.1779	156.944	93.2907	61.1274
GOX_RS02830	279.056	201.582	141.883	235.108	182.543	201.776
GOX_RS02835	145.252	70.5145	62.9584	90.9417	131.152	63.9493
GOX_RS02840	159.746	148.193	108.587	101.262	173.191	466.09
GOX_RS02845	112.038	226.939	76.0879	149.354	54.6924	405.982
GOX_RS02850	139.079	163.082	102.897	173.067	96.6422	80.1194
GOX_RS02855	119.955	148.574	80.7393	96.1497	119.305	73.1265
GOX_RS02860	87.7843	147.453	74.8347	97.9944	86.0674	39.2386
GOX_RS02865	142.151	145.459	69.7708	122.791	139.322	77.5699
GOX_RS02870	436.243	343.146	379.555	486.621	282.861	280.982
GOX_RS02875	632.671	262.169	108.955	367.259	664.782	451.885
GOX_RS02880	401.865	203.098	129.846	165.949	412.195	152.797
GOX_RS02885	390.956	158.679	183.015	380.262	342.152	304.353
GOX_RS02890	3913.1	4888.9	1472.74	6195.51	2762.47	12388.9
GOX_RS02895	103.63	98.98	56.8108	80.9129	73.4121	26.4662
GOX_RS02900	70.4394	71.1171	64.6246	61.6592	56.5097	35.2735
GOX_RS02905	99.9402	75.5949	71.4763	46.4494	106.572	29.0689
GOX_RS02910	79.412	89.2056	56.0015	58.6186	63.5812	30.2556
GOX_RS02920	869.978	573.203	153.377	534.987	379.413	2550.17
GOX_RS02925	98.275	35.7721	85.4224	43.9721	97.5959	44.0531
GOX_RS02930	7788.26	2127.2	3282.84	6449.45	7192.44	1700.95
GOX_RS02935	908.84	410.247	520.387	1220.24	452.442	136.039
GOX_RS02940	1500.09	753.475	494.075	2263.77	845.473	402.267
GOX_RS02945	1448.3	1103.81	405.304	2232.67	732.218	100.489
GOX_RS02950	533.718	182.691	616.523	491.659	420.795	388.936
GOX_RS02955	498.417	169.771	694.165	635.453	299.891	140.193
GOX_RS02960	2343.6	779.713	1920.1	3189.11	1407.19	1163.59
GOX_RS02965	1611	225.771	1113.95	1692.01	329.583	262.887
GOX_RS02970	1409.89	552.063	2303.59	2819.86	950.931	954.464
GOX_RS02975	1466.55	436.407	1418.52	2434.05	902.44	622.413
GOX_RS02980	1672.51	612.032	1182.99	3078.11	913.494	519.808
GOX_RS02985	881.793	379.753	310.356	1736.24	349.781	150.31
GOX_RS02990	2493.66	1522.44	619.576	4019.77	1211.81	898.602
GOX_RS02995	2219.28	948.17	1565.08	2491.14	1779.81	696.795
GOX_RS03000	1003.83	409.988	1895.21	1332.34	403.836	221.152
GOX_RS03005	1379.68	461.531	1019.35	1810.84	771.328	502.16
GOX_RS03010	1285.26	315.557	1365.03	1661.72	754.901	788.912
GOX_RS03015	2251.49	1253.31	1203.52	3194.51	892.169	535.415
GOX_RS03020	1025.41	1047.57	1378.14	1805.33	694.061	703.534
GOX_RS03025	827.177	375.879	946.901	1524.65	420.377	320.095
GOX_RS03030	1604.62	429.962	2021.54	2424.84	768.152	534.635
GOX_RS03035	1586.13	703.055	2326.35	3873.85	1118.69	851.897
GOX_RS03040	886.783	385.053	1293.74	1737.23	539.899	332.888
GOX_RS03045	1963.67	460.247	1972.43	2162.73	1335.98	383.122
GOX_RS03050	1241.87	320.787	1497.13	2017.05	662.231	397.107
GOX_RS03055	1628.46	374.95	1144.34	3070.54	867.211	352.695
GOX_RS03060	3330.54	1122.64	2204.66	3465.29	2027.39	1049.58
GOX_RS03065	3493.89	1318.26	3381.05	6489.75	2037.07	1545.46
GOX_RS03070	2795.43	927.298	2917.61	3955.01	1524.63	584.399
GOX_RS03075	6151.76	1669.81	2220.31	5402.27	3929.37	650.362
GOX_RS03080	951.191	515.992	956.356	1109.26	691.215	543.016
GOX_RS03085	1255.2	742.515	940.141	1103.19	1004.98	580.138
GOX_RS03090	6554.07	1216.52	2122.14	3099.19	5759.05	728.546
GOX_RS03095	3795.31	735.783	6401.19	4059.32	2705.48	1580.11
GOX_RS03100	4561.78	952.138	2321.2	3661.46	5245.81	1803.31
GOX_RS03105	2470.52	966.081	1801.77	2004.59	2090.94	503.581
GOX_RS03110	247.665	374.453	127.942	202.832	274.883	346.982
GOX_RS03115	164.047	359.226	281.411	133.8	160.156	316.606
GOX_RS03120	160.108	604.169	115.082	115.218	155.701	171.758
GOX_RS03125	94.1304	292	84.8976	71.9697	130.122	145.11
GOX_RS03130	479.491	1794.98	111.349	197.406	462.877	1172.11
GOX_RS03135	258.409	100.246	131.392	217.977	230.707	234.534
GOX_RS03140	1361.65	460.794	172.12	886.535	1059.13	550.977
GOX_RS03145	110.658	97.7752	68.2643	131.107	120.849	166.874
GOX_RS03150	347.5	334.073	104.95	276.541	327.776	228.418
GOX_RS03155	174.68	74.4498	95.5396	145.264	171.335	128.326
GOX_RS03160	1003.69	625.677	877.487	1036.89	907.425	550.821
GOX_RS03165	665.746	461.24	224.628	502.936	370.001	283.966
GOX_RS03170	1980.98	821.589	419.812	1005.08	1527.44	339.075
GOX_RS03175	303.522	545.915	507.205	570.002	293.7	2159.44
GOX_RS03180	233.031	268.729	91.5578	227.744	184.481	149.686
GOX_RS03185	3029.21	4260.91	2209.07	358.676	2480.51	2957.33
GOX_RS03190	166.052	184.554	75.0328	94.6582	152.432	87.2053
GOX_RS03195	245.756	195.293	81.0765	304.208	145.86	83.1427
GOX_RS03200	292.963	199.178	191.743	353.141	249.22	267.798
GOX_RS03205	582.474	357.764	487.42	341.313	642.638	613.28
GOX_RS03210	273.421	121.907	131.384	157.289	245.077	121.288
GOX_RS03215	176.974	101.935	105.865	176.026	181.191	63.5843
GOX_RS03220	226.911	86.8091	121.88	164.84	179.291	163.416
GOX_RS03225	64.2943	64.655	37.2177	40.318	60.7387	18.0146
GOX_RS03230	218.9	462.751	96.8805	284.084	175.248	238.256
GOX_RS03235	261.907	407.422	288.374	495.297	180.114	469.836
GOX_RS03240	171.278	271.976	92.9784	86.6438	145.881	61.0751
GOX_RS03245	118.902	135.145	96.3237	76.1703	105.788	175.774
GOX_RS03250	166.349	89.9417	247.936	201.475	98.6952	74.909
GOX_RS03255	816.157	351.679	402.381	339.206	438.229	675.743
GOX_RS03260	1473.55	413.293	457.685	423.348	530.258	605.089
GOX_RS03265	994.023	308.725	545.588	390.584	316.997	384.579
GOX_RS03270	267.898	225.762	134.452	235.316	54.4019	93.0788
GOX_RS03275	565.926	275.293	86.7396	197.876	198.948	261.608
GOX_RS03280	524.518	1694.83	161.334	475.397	355.173	233.069
GOX_RS03285	339.244	706.547	195.229	345.112	299.619	436.06
GOX_RS03290	32.932	42.0442	27.8014	27.3029	24.2008	4.03552
GOX_RS03295	149.172	109.121	169.856	370.194	111.244	180.862
GOX_RS03300	275.341	122.939	125.533	258.837	276.902	95.161
GOX_RS03305	80.9638	447.316	72.9799	167.161	40.8516	40.7649
GOX_RS03310	430.892	234.279	231.543	334.115	319.45	287.49
GOX_RS03315	352.135	186.476	241.363	359.099	277.968	123.847
GOX_RS03320	234.175	158.646	84.5814	307.85	109.455	85.5614
GOX_RS03325	3107.85	1413.48	540.005	1364.41	2411.27	1143.21
GOX_RS03330	1101.71	1331.77	452.22	712.431	814.64	481.657
GOX_RS03335	174.07	123.782	82.5854	136.527	163.349	111.957
GOX_RS03340	160.758	73.2999	48.2267	111.479	167.907	27.2929
GOX_RS03345	309.704	91.0254	870.584	39.5451	121.681	38.7006
GOX_RS03350	27.384	30.0772	31.0059	28.6349	19.9367	35.2328
GOX_RS03355	12.2167	223.586	346.507	24.3702	33.857	40.5381
GOX_RS03360	290.322	205.613	217.618	365.555	283.495	250.202
GOX_RS03365	104.435	74.7922	129.773	184.75	75.3533	118.914
GOX_RS03370	192.255	127.601	175.797	329.141	141.658	355.106
GOX_RS03375	125.852	73.733	74.7346	103.526	161.476	295.236
GOX_RS03380	91.5251	68.5473	55.4362	99.1079	91.7345	255.402
GOX_RS03385	36.9615	43.74	54.8183	26.0599	35.4386	76.4754
GOX_RS03390	43.9076	50.9092	81.1994	49.2334	33.5239	46.2112
GOX_RS03395	176.949	194.646	148.314	350.738	92.8802	120.946
GOX_RS03400	2036.18	591.466	912.258	2020.94	1811.66	243.579
GOX_RS03405	1723.62	461.001	761.494	2405.58	976.478	252.034
GOX_RS03410	107.594	55.8655	59.2038	128.815	84.0137	40.7267
GOX_RS03415	95.8277	76.2265	48.4285	102.911	91.5757	46.3609
GOX_RS03420	216.163	136.851	144.237	210.574	171.454	278.211
GOX_RS03425	71.0891	68.2677	67.8247	28.0622	46.4383	40.1079
GOX_RS03430	95472.7	40726.2	240463	329528	174137	351655
GOX_RS03435	152.692	185.314	150.515	306.264	92.4896	1001.51
GOX_RS03440	131.786	70.0186	55.0644	38.6933	135.168	21.931
GOX_RS03445	51.9531	47.1514	73.8455	74.8446	42.3385	163.573
GOX_RS03450	111.231	413.172	100.124	92.8672	108.116	62.3793
GOX_RS03455	23.0072	16.3718	58.2181	15.3256	21.6742	58.3031
GOX_RS03460	167.587	229.94	126.219	140.381	159.333	151.004
GOX_RS03465	245.511	151.269	140.495	214.448	224.089	77.5726
GOX_RS03470	415.39	196.745	77.1586	164.451	239.609	12.5093
GOX_RS03475	143.358	109.16	161.163	193.39	124.809	140.682
GOX_RS03480	201.273	158.223	124.51	150.746	237.911	185.261
GOX_RS03485	286.255	182.088	102.592	161.514	315.357	132.788
GOX_RS03490	449.543	299.257	357.237	296.718	426.426	442.717
GOX_RS03495	53.8626	149.125	60.6767	175.684	25.045	133.237
GOX_RS03500	93.286	109.705	134.529	131.492	81.8508	225.34
GOX_RS03505	3485.03	372.412	210.918	934.438	2008.12	1723.12
GOX_RS03510	74.153	115.584	57.5832	151.549	74.266	77.9002
GOX_RS03515	85.6822	178.595	74.0231	192.021	51.0312	246.234
GOX_RS03520	190.283	654.269	99.5246	185.225	140.478	226.017
GOX_RS03525	454.541	295.28	242.889	430.976	434.094	525.335
GOX_RS03530	592.63	541.149	542.305	463.1	591.022	1754.56
GOX_RS03535	1147.16	1384.87	1190.83	1344.42	975.682	7781.12
GOX_RS03540	183.177	362.964	118.615	267.091	167.62	165.04
GOX_RS03545	236.804	186.08	114.406	190.079	238.729	401.334
GOX_RS03550	130.476	235.955	79.2549	107.978	99.6459	114.965
GOX_RS03555	117.378	150.505	76.5683	127.761	108.438	95.0743
GOX_RS03560	197.147	146.283	120.024	188.602	164.973	187.21
GOX_RS03565	99.5261	83.0839	148.376	194.516	55.2416	62.8778
GOX_RS03570	80.232	165.297	45.7307	210.972	53.9159	32.6078
GOX_RS03575	60298.6	30723.3	168792	228265	90691.9	317454
GOX_RS03580	92.3485	116.325	75.5855	66.827	70.6038	71.7573
GOX_RS03585	61.7235	50.647	24.3108	33.7701	36.6058	36.3161
GOX_RS03590	106.535	141.862	84.0128	52.4517	99.0876	87.5252
GOX_RS03595	95.4965	95.7085	118.49	87.3892	85.0232	80.6305
GOX_RS03600	19.5891	14.5884	23.5038	0	8.30067	34.1972
GOX_RS03605	7.16763	12.1086	25.1983	4.71942	7.74869	8.60907
GOX_RS03610	191.266	81.4545	147.957	266.942	160.781	136.994
GOX_RS03615	343.814	73.3135	81.5304	260.439	252.725	110.565
GOX_RS03620	40.7754	14.103	72.3287	23.5326	43.0853	29.7596
GOX_RS03625	74.827	160.143	99.1248	57.6443	37.9429	100.628
GOX_RS03630	105.553	124.49	110.785	80.2952	92.1922	107.736
GOX_RS03635	106.656	86.0613	75.1718	44.5057	87.7327	157.792
GOX_RS03640	86459.7	2233.7	9261.67	6693.05	3492.57	7236.47
GOX_RS03645	89.4322	45.4846	78.6657	96.7968	88.6833	113.29
GOX_RS03650	89.8945	91.8968	235.936	242.884	74.4533	169.857
GOX_RS03655	882.287	543.306	328.11	651.098	1075.23	1059.58
GOX_RS03660	504.974	991.579	541.077	1199.3	328.557	3551.01
GOX_RS03665	63.9276	37.1295	44.7266	85.5922	55.8439	31.7946
GOX_RS03670	143.78	224.973	112.743	91.209	135.273	129.745
GOX_RS03675	556.551	783.181	2913.22	820.374	527.691	1626.58
GOX_RS03680	723.897	293.84	485.192	737.686	626.859	496.643
GOX_RS03685	271.165	192.16	235.808	618.398	238.446	221.389
GOX_RS03690	61.5334	114.891	54.1375	83.0055	51.4861	29.6635
GOX_RS03695	92.3865	129.064	117.022	64.5369	111.613	176.103
GOX_RS03700	55.1962	38.7166	129.978	24.3294	31.3529	184.997
GOX_RS03705	26.2744	22.4709	44.1272	17.6772	22.138	14.3995
GOX_RS03710	136.13	146.425	114.91	51.2025	128.207	51.3265
GOX_RS03715	31.9214	52.6673	66.5594	18.2121	26.9701	42.0387
GOX_RS03720	137.654	381.902	83.9224	124.556	129.466	139.111
GOX_RS03725	18.6932	23.5103	44.9117	32.6014	18.6025	17.5993
GOX_RS03730	239.218	65.8517	125.987	159.139	241.599	124.541
GOX_RS03735	48.6458	45.9507	49.4128	76.2463	42.9986	62.0411
GOX_RS03740	31.0393	27.5218	68.1624	31.3946	40.1705	41.7121
GOX_RS03745	36.8841	22.4271	71.0767	27.4234	37.2762	49.2358
GOX_RS03750	34.9758	25.8432	58.3185	20.834	33.4232	33.0144
GOX_RS03755	22.3235	25.0659	44.4515	12.4523	29.7422	13.9465
GOX_RS03760	4.588	10.8631	35.2214	2.89618	4.68197	1.58245
GOX_RS03765	29.3857	17.5906	69.5012	14.2998	25.7094	16.1711
GOX_RS03770	291.909	242.663	239.589	323.973	219.071	250.253
GOX_RS03775	57.1747	23.7988	68.4108	43.6243	55.0384	32.9061
GOX_RS03780	398.634	84.4399	47.4513	196.716	292.216	7.06269
GOX_RS03785	75.5113	78.1186	80.9228	106.343	47.9433	34.5081
GOX_RS03790	37.3867	20.2415	61.8245	16.8582	32.8725	12.4935
GOX_RS03795	10.8006	68.8877	126.529	2.41002	11.7201	6.54193
GOX_RS03800	11.8744	93.265	196.983	18.3635	17.3413	19.3764
GOX_RS03805	8.83522	102.104	408.626	24.8143	21.4124	25.7956
GOX_RS03810	36.9165	59.0221	88.3209	15.1456	25.4802	24.934
GOX_RS03815	40.5308	62.7119	141.325	34.8768	42.8187	58.7894
GOX_RS03820	4.67747	2.58025	69.4728	0.954395	4.907	5.15912
GOX_RS03825	5.85142	12.095	65.5177	5.0209	7.39462	7.28534
GOX_RS03830	27.789	21.4099	58.1461	20.9234	21.6878	42.7796
GOX_RS03835	19.0771	10.2386	34.6702	5.88811	20.95	2.30853
GOX_RS03840	8.7838	16.6979	51.1996	9.29871	11.1534	3.89304
GOX_RS03845	20.8666	28.5921	88.2274	16.1785	26.0768	48.0548
GOX_RS03850	3.63506	3.45121	26.8544	0.463229	1.77146	1.26975
GOX_RS03855	3.16498	10.0428	29.9464	2.18532	5.46331	5.97585
GOX_RS03860	218.245	91.821	193.046	106.664	187.191	80.7234
GOX_RS03865	526.79	1100.56	171.292	436.832	512.911	356.576
GOX_RS03870	98.6157	219.581	71.927	88.6514	73.9095	79.453
GOX_RS03875	102.078	131.17	121.046	160.936	117.227	481.84
GOX_RS03880	30.509	59.9635	56.3617	15.6864	27.6678	21.462
GOX_RS03885	198.215	149.521	184.601	279.867	170.08	112.659
GOX_RS03890	57.2842	858.111	81.4455	30.8808	52.42	34.6796
GOX_RS03895	91.2771	92.6849	101.87	184.51	127.705	66.25
GOX_RS03900	160.188	219.45	97.2283	261.381	186.817	83.9089
GOX_RS03905	277.07	273.386	181.076	446	323.187	123.315
GOX_RS03910	243.941	290.825	233.555	100.861	192.116	330.698
GOX_RS03915	50.7835	53.9611	56.2015	40.1579	51.8025	24.9941
GOX_RS03920	151.078	124.119	163.371	64.3372	80.1724	83.4027
GOX_RS03925	80.4808	86.1261	101.014	62.8188	85.9313	120.633
GOX_RS03930	293.964	326.351	59.4755	162.402	295.56	88.7583
GOX_RS03935	911.378	1134.89	365.47	1285.79	844.56	1221.56
GOX_RS03940	182.434	158.205	155.096	185.472	136.253	217.984
GOX_RS03945	45.3459	58.6051	73.4708	47.829	39.5908	64.2996
GOX_RS03950	36.2123	67.4319	36.599	25.0777	30.7618	33.5708
GOX_RS03955	31.0288	81.9799	38.6756	32.4023	33.515	79.2362
GOX_RS03960	121.577	187.465	100.487	82.8274	95.1015	608.157
GOX_RS03965	67.3351	38.9578	151.894	61.6273	73.7998	63.5517
GOX_RS03970	122.388	103.539	132.864	136.608	84.3387	317.821
GOX_RS03975	33.7186	23.0598	126.636	56.9191	27.9336	72.247
GOX_RS03980	41.2454	37.8763	211.633	74.1652	45.2203	145.097
GOX_RS03985	59.9773	105.103	583.329	168.969	65.8347	171.27
GOX_RS03990	42.0209	66.6591	76.5056	80.6191	33.3265	38.6392
GOX_RS03995	33.3777	44.5276	62.8556	49.4016	13.4757	18.3884
GOX_RS04000	3359.6	3671.79	1093.64	2547.82	1827.72	6322.29
GOX_RS04005	472.716	1206.71	465.815	345.959	403.233	332.158
GOX_RS04010	92.4699	140.32	58.8911	49.1887	79.6627	105.761
GOX_RS04015	278.244	207.154	117.386	148.136	266.651	74.6558
GOX_RS04020	84.7653	41.1563	76.4929	103.243	73.8853	97.6236
GOX_RS04025	176.265	80.6575	110.869	125.903	156.838	94.5933
GOX_RS04030	199.507	80.692	149.312	182.328	284.368	214.072
GOX_RS04035	43.3986	16.2238	53.6526	63.9163	46.5298	30.4793
GOX_RS04040	34.1696	41.9595	62.6602	56.0507	26.3505	39.3623
GOX_RS04045	111.348	23.5484	99.8102	114.54	121.97	80.2991
GOX_RS04050	34.9226	26.1911	74.7846	64.837	33.7423	59.3693
GOX_RS04055	142.387	121.936	59.2684	99.1344	94.9259	29.9016
GOX_RS04060	68.546	71.1807	98.6452	59.3551	81.2269	54.5494
GOX_RS04065	466.691	285.434	403.991	246.078	380.894	288.361
GOX_RS04070	61.8621	127.61	68.1942	145.844	38.7807	41.3293
GOX_RS04075	251.46	239.118	224.071	301.161	255.435	278.413
GOX_RS04080	266.234	229.875	129.91	176.843	279.8	229.873
GOX_RS04085	258.982	227.684	183.03	259.475	246.058	182.045
GOX_RS04090	785.48	509.911	621.281	1422.24	580.494	707.69
GOX_RS04095	108.619	201.482	66.4087	121.849	77.2825	54.1344
GOX_RS04100	351.054	223.813	88.6672	331.034	368.076	183.764
GOX_RS04105	26687.8	2938.8	1018.63	13520	22095.6	3921.32
GOX_RS04110	229.185	102.065	45.0853	113.554	162.818	37.207
GOX_RS04115	81.2349	71.9217	62.3855	73.1057	84.9917	119.707
GOX_RS04120	72.0359	45.2527	93.9366	92.3126	63.6387	138.634
GOX_RS04125	268.018	166.257	227.052	392.776	188.779	298.309
GOX_RS04130	177.344	153.709	80.8804	123.138	202.004	68.4876
GOX_RS04135	218.144	147.694	147.654	203.522	191.28	159.211
GOX_RS04140	267.84	289.518	192.267	298.834	226.427	205.992
GOX_RS04145	755.924	861.457	178.518	612.842	615.028	386.001
GOX_RS04150	822.232	429.541	1969.09	565.709	548.264	2791.6
GOX_RS04155	223.348	313.393	378.375	332.543	202.576	537.816
GOX_RS04160	115.766	69.1864	109.253	130.143	120.522	37.6746
GOX_RS04165	904.235	322.603	879.686	1224.99	788.485	464.767
GOX_RS04170	103.644	93.505	131.383	194.32	86.7248	109.889
GOX_RS04175	79.1217	34.7624	54.1588	59.1868	75.6711	39.0837
GOX_RS04180	315.143	196.858	266.666	534.236	222.994	321.265
GOX_RS04185	505.749	176.875	166.548	269.854	530.728	366.446
GOX_RS04190	102.446	112.581	73.6734	241.576	75.4131	131.34
GOX_RS04195	488.308	288.961	206.832	726.254	291.267	273.393
GOX_RS04200	157.501	98.2545	110.874	117.187	132.823	202.638
GOX_RS04205	384.049	192.926	167.992	247.433	139.396	178.034
GOX_RS04210	280.061	165.083	134.205	228.348	57.5661	177.543
GOX_RS04215	80.4164	72.217	54.9033	66.3533	28.4285	36.2822
GOX_RS04220	1139.72	880.246	132.573	836.732	1003.15	114.871
GOX_RS04225	49138.5	42938.5	254935	354877	179718	503899
GOX_RS04230	135.751	74.9531	73.3502	214.665	84.9676	49.1811
GOX_RS04235	156.973	175.644	182.065	177.209	143.278	121.212
GOX_RS04240	625.031	1193.36	330.792	856.203	468.961	2436.93
GOX_RS04245	82.5789	89.1591	99.1839	96.0471	98.9507	160.685
GOX_RS04250	102.205	100.721	84.8892	101.15	114.787	230.366
GOX_RS04255	111.188	149.224	126.794	126.708	96.6158	150.167
GOX_RS04260	83.9495	26.7523	104.787	69.0847	87.5487	99.9818
GOX_RS04265	262.16	197.559	147.648	239.684	249.787	204.227
GOX_RS04270	228.644	115.975	221.49	294.079	174.685	143.956
GOX_RS04275	249.194	270.474	242.592	165.62	223.314	216.556
GOX_RS04280	708.955	1114.02	121.674	1524.92	320.215	315.109
GOX_RS04285	949.01	476.355	247.211	674.799	993.201	254.816
GOX_RS04290	48.7274	35.0502	16.2893	99.1011	26.5368	60.3343
GOX_RS04295	51.6183	19.3669	74.0367	58.2837	43.4374	81.297
GOX_RS04300	97.5509	58.6405	84.0815	60.1155	99.038	72.8965
GOX_RS04305	37.9485	33.5056	24.8854	46.7039	17.7089	0
GOX_RS04310	21.9746	25.4465	55.8236	14.7609	26.4967	20.3419
GOX_RS04315	1985.71	308.675	175.456	560.91	1740.36	571.016
GOX_RS04320	40.4958	72.6547	67.7283	50.175	31.7023	68.7102
GOX_RS04325	305.601	477.187	346.596	475.413	171.326	650.783
GOX_RS04330	94.3183	83.2898	67.6063	100.702	100.941	105.032
GOX_RS04335	66.5805	142.926	134.799	240.544	42.6015	102.088
GOX_RS04340	93.5786	768.915	141.072	296.967	91.5122	936.909
GOX_RS04345	125.434	64.1559	96.5736	75.5731	121.829	138.379
GOX_RS04350	262.513	211.358	134.09	233.564	168.746	115.104
GOX_RS04355	1803.27	772.167	111.537	649.52	811.936	322.975
GOX_RS04360	351.49	185.122	116.465	269.69	318.945	202.443
GOX_RS04365	36.6491	43.9925	60.8324	35.7156	30.4586	76.4165
GOX_RS04370	37.3984	77.0738	60.0057	32.1652	47.8015	92.197
GOX_RS04375	33.3905	65.2633	55.1114	30.143	33.8908	91.9232
GOX_RS04380	90.9192	43.9644	66.4018	57.5274	106.145	76.3961
GOX_RS04385	77.8565	25.5432	63.8405	49.1899	65.6283	39.0787
GOX_RS04390	19.25	16.9409	25.4723	30.2942	19.9675	12.5656
GOX_RS04395	126.379	48.0694	52.4598	77.4905	129.787	63.5031
GOX_RS04400	7333.92	1455.87	126.488	1365	2248.38	1006.36
GOX_RS04405	439.919	278.163	245.573	378.489	461.534	428.352
GOX_RS04410	210.712	114.621	129.276	159.991	188.286	191.3
GOX_RS04415	64.8832	37.2622	106.27	85.5139	59.8544	123.036
GOX_RS04420	5.46124	8.3697	46.8188	1.85492	1.66697	4.89075
GOX_RS04425	358.055	236.199	122.395	65.9863	233.277	104.811
GOX_RS04430	225.721	203.201	169.843	127.522	201.547	260.076
GOX_RS04435	135.6	110.795	137.08	110.703	190.705	76.3275
GOX_RS04440	2036.46	396.451	206.242	987.718	584.613	110.942
GOX_RS04445	92.8906	59.9888	288.064	87.3046	114.914	76.0196
GOX_RS04450	18.4912	13.544	64.893	4.63045	15.2715	15.4714
GOX_RS04455	18.1151	26.5939	65.0989	11.4502	25.1967	21.4704
GOX_RS04460	111.629	85.208	71.0992	25.9968	95.9151	41.6161
GOX_RS04465	273.914	215.97	106.662	117.136	179.367	206.297
GOX_RS04470	381.326	282.313	758.164	186.888	177.119	564.959
GOX_RS04475	51.1753	173.25	90.1306	29.6848	53.4537	184.502
GOX_RS04480	72.8862	269.954	69.5348	38.0305	70.1899	253.172
GOX_RS04485	10.6274	27.8448	45.5554	6.4385	9.99642	14.5696
GOX_RS04490	1.97437	9.63094	30.7139	5.10017	3.8444	13.5018
GOX_RS04495	14.5124	8.34893	65.69	7.15286	10.1395	13.6256
GOX_RS04500	17.5389	34.2016	42.1243	7.35689	16.7404	16.7262
GOX_RS04505	49.2024	230.894	58.3693	53.1608	48.9322	769.843
GOX_RS04510	77.2275	109.321	72.3536	47.167	54.3257	167.487
GOX_RS04515	65.3918	53.3917	37.1262	36.97	72.4633	42.3253
GOX_RS04520	47.1607	42.6944	72.6681	44.8873	47.1391	56.2334
GOX_RS04525	35.9729	35.1956	38.6667	29.4477	31.8493	15.7753
GOX_RS04530	35.5346	45.7481	50.088	24.8856	35.6977	35.873
GOX_RS04535	41.4198	32.6826	43.7968	24.4727	32.1954	24.742
GOX_RS04540	73.2761	43.3191	59.7191	44.0779	42.3677	81.2833
GOX_RS04545	131.86	141.29	85.1014	42.1104	109.773	22.3053
GOX_RS04550	187.307	62.449	96.3775	97.9156	154.643	67.6137
GOX_RS04555	1471.35	595.231	289.777	962.089	1160.48	680.35
GOX_RS04560	119.031	44.6768	108.295	85.4322	104.412	76.6387
GOX_RS04565	104.099	43.4369	98.5908	95.125	88.4589	65.5957
GOX_RS04570	176.573	61.5529	94.9135	115.473	202.07	67.724
GOX_RS04575	431.688	194.831	293.672	283.845	295.92	386.815
GOX_RS04580	271.337	120.194	192.109	196.595	124.68	285.185
GOX_RS04585	322.242	229.546	147.79	163.984	132.114	223.091
GOX_RS04590	294.631	148.126	124.37	188.312	103.581	100.862
GOX_RS04595	445.694	212.851	324.014	229.498	223.487	295.793
GOX_RS04600	483.72	298.559	124.974	260.109	153.007	162.022
GOX_RS04605	82.7443	65.4859	57.5269	40.5551	72.947	43.3424
GOX_RS04610	176.494	73.5105	64.4982	101.018	172.666	38.0616
GOX_RS04615	97.4961	75.182	162.026	130.505	83.3877	88.4868
GOX_RS04620	140.555	49.8478	76.4975	103.616	167.654	57.8476
GOX_RS04625	259.765	120.778	178.328	219.704	293.209	388.91
GOX_RS04630	460.989	167.019	198.608	297.876	414.45	335.389
GOX_RS04635	346.813	265.468	154.622	275.955	331.077	282.517
GOX_RS04640	194.648	135.52	94.5713	250.769	232.918	301.535
GOX_RS04645	98.3738	52.2907	62.7769	105.752	65.7481	66.654
GOX_RS04650	2220.54	8854.53	3202.6	4326.05	1275.96	7524.61
GOX_RS04655	129.978	122.058	94.7796	107.586	68.3457	58.689
GOX_RS04660	76.5248	111.996	81.7693	21.0218	72.8595	24.0155
GOX_RS04665	81.7009	87.1444	60.991	68.9415	75.6931	81.8787
GOX_RS04670	226.668	87.8804	224.724	280.155	185.561	213.149
GOX_RS04675	119.78	82.7318	101.702	102.658	135.245	229.027
GOX_RS04680	134.14	117.387	109.934	169.383	141.747	345.064
GOX_RS04685	268.434	312.343	172.006	196.767	227.209	226.361
GOX_RS04690	253.765	384.888	273.778	198.774	244.862	279.589
GOX_RS04695	49.1014	101.943	86.7985	69.5821	41.306	169.378
GOX_RS04700	74.8533	147.776	111.576	87.9801	69.9624	932.383
GOX_RS04705	53.9422	61.9268	64.6788	37.011	41.6986	71.5645
GOX_RS04710	1874.11	821.987	160.666	1020.26	539.764	986.865
GOX_RS04715	120.065	82.5455	90.9389	132.023	154.831	106.369
GOX_RS04720	92.3554	56.1585	55.6305	74.1659	110.081	75.8991
GOX_RS04725	93.2254	112.44	43.5352	57.658	103.634	46.4891
GOX_RS04730	156.515	92.4029	69.8794	102.045	132.065	88.4653
GOX_RS04735	180.29	108.061	130.641	125.142	139.682	159.567
GOX_RS04740	400.185	297.496	164.45	382.111	389.059	207.18
GOX_RS04745	287.89	220.147	168.276	305.949	243.963	182.627
GOX_RS04750	1223.69	3627.32	2087.98	3189.89	585.66	11925
GOX_RS04755	243.354	199.492	121.599	194.619	228.1	283.565
GOX_RS04760	164.731	67.2971	89.5995	144.695	118.431	69.1064
GOX_RS04765	550.927	79.2902	227.287	146.329	192.495	221.884
GOX_RS04770	128.664	46.7424	94.6279	146.012	105.871	91.8113
GOX_RS04775	309.486	307.747	137.08	314.81	265.863	385.188
GOX_RS04780	61400.3	4402.63	107.678	2711.42	10766.4	79.2433
GOX_RS04785	100.591	86.6795	24.0619	173.408	82.3188	18.6248
GOX_RS04790	886.303	1803.68	287.361	1185.68	471.525	2796.13
GOX_RS04795	101.987	72.985	137.12	72.9363	110.766	134.542
GOX_RS04800	76.3388	51.541	66.3872	72.0044	58.7286	80.3128
GOX_RS04805	63.5149	114.499	65.9307	86.9246	63.301	197.787
GOX_RS04810	222.23	181.83	118.667	76.0941	171.913	158.732
GOX_RS04815	167.097	154.425	134.234	154.481	135.886	256.275
GOX_RS04820	91.424	207.682	100.023	122.521	59.0053	475.417
GOX_RS04825	86.7817	236.275	118.052	227.475	57.5986	383.423
GOX_RS04830	165.376	186.458	150.901	280.409	95.2351	62.5785
GOX_RS04835	60.3507	62.7414	139.647	73.0974	47.2563	76.878
GOX_RS04840	521.919	342.461	561.943	310.53	415.317	601.573
GOX_RS04845	10.4696	14.0102	36.1854	31.1818	7.31438	16.791
GOX_RS04850	165.795	120.149	69.581	165.011	148.807	121.003
GOX_RS04855	77.9252	116.331	67.1325	106.792	87.5919	129.384
GOX_RS04860	241.334	184.387	170.1	272.085	190.625	161.889
GOX_RS04865	736.141	874.069	463.932	740.898	775.972	1934.35
GOX_RS04870	359.424	434.129	319.569	503.107	254.47	495.038
GOX_RS04875	59.7373	36.5586	57.6875	29.592	51.258	42.2334
GOX_RS04880	93.6636	42.5788	55.7176	50.6384	61.8609	25.2154
GOX_RS04885	296.607	133.621	143.891	307.733	242.227	106.499
GOX_RS04890	8909.38	1187.53	1963.43	3845.65	3194.15	6012.54
GOX_RS04895	45.5714	75.572	48.8953	37.0096	37.0104	45.7539
GOX_RS04900	1990.52	6801.48	1888.18	4340.56	1470.2	5064.52
GOX_RS04905	589.166	693.095	386.513	1204.71	252.729	299.556
GOX_RS04910	623.764	784.777	239.195	1030.43	452.178	404.209
GOX_RS04915	39.3263	50.3117	42.2177	25.9833	34.0458	26.818
GOX_RS04920	34124	14001.7	100924	135604	35402.5	189196
GOX_RS04925	24569.3	13068.2	95474.5	131636	43294.8	160161
GOX_RS04930	132.065	136.496	168.853	187.878	106.04	411.257
GOX_RS04935	112.089	142.796	112.792	118.356	77.5144	256.935
GOX_RS04940	649.009	610.493	314.501	483.092	439.426	323.344
GOX_RS04945	180.367	82.4334	184.552	174.39	101.909	173.91
GOX_RS04950	307.197	618.908	1180.12	208.765	430.01	422.783
GOX_RS04955	120.263	52.3917	42.8502	97.5499	115.131	54.8665
GOX_RS04960	278.906	73.122	111.276	104.651	181.68	42.0507
GOX_RS04965	121.622	77.9985	64.3131	70.3003	114.901	31.8101
GOX_RS04970	352.456	614.833	133.537	509.145	325.003	243.096
GOX_RS04975	489.509	716.486	141.375	570.562	340.404	156.735
GOX_RS04980	1776.5	3892.02	782.699	2220.37	1043.43	257.159
GOX_RS04985	243.507	296.46	258.425	87.1437	185.662	339.458
GOX_RS04990	206.419	1421.36	66.9414	106.749	140.389	1034.23
GOX_RS04995	86.8401	53.1213	70.557	91.0996	87.6081	40.2906
GOX_RS05000	138.565	48.3986	188.301	131.973	150.846	178.842
GOX_RS05005	118.81	73.5999	104.907	221.996	91.6481	120.873
GOX_RS05010	356.568	79.9595	153.448	215.747	342.115	99.6338
GOX_RS05015	580.924	128.722	292.92	516.718	635.802	332.336
GOX_RS05020	104.276	79.3554	133.408	188.97	60.8018	98.6827
GOX_RS05025	158.234	73.8725	107.63	146.423	165.574	62.2942
GOX_RS05030	493.564	254.33	179.254	330.133	450.923	196.549
GOX_RS05035	143.05	89.7346	72.1094	136.815	131.833	38.01
GOX_RS05040	219.265	74.8899	102.365	231.807	202.207	73.686
GOX_RS05045	43.3912	21.3315	49.678	26.3182	56.9177	43.0998
GOX_RS05050	98.4669	35.1356	146.03	62.3515	107.857	102.695
GOX_RS05055	1481.11	883.965	1736	5347.72	232.022	1056.65
GOX_RS05060	599.468	1585.58	236.855	764.812	151.325	270.245
GOX_RS05065	109.717	110.409	77.016	97.5185	99.3822	50.6174
GOX_RS05070	210.213	132.548	146.504	182.309	282.601	91.2696
GOX_RS05075	281.484	144.712	122.653	246.307	237.148	113.333
GOX_RS05080	129.204	71.2394	101.098	70.2193	111.469	80.2932
GOX_RS05085	113.214	89.932	76.8301	74.9134	103.785	54.7731
GOX_RS05090	92.0679	69.5378	49.3678	46.0424	96.8045	41.9416
GOX_RS05095	111.395	127.519	89.3349	78.015	102.566	67.3753
GOX_RS05100	294.442	332.368	475.99	130.255	186.32	1101.67
GOX_RS05105	230.357	377.697	667.81	522.727	163.732	431.948
GOX_RS05110	92.816	48.5863	109.438	112.999	85.2056	88.6549
GOX_RS05115	80.2386	48.6533	95.257	88.329	103.283	78.7656
GOX_RS05120	126.516	79.5565	44.9282	119.285	113.228	76.2175
GOX_RS05125	205.658	126.453	83.8757	130.818	221.891	81.9869
GOX_RS05130	136.479	82.6086	94.1259	147.962	122.453	69.3761
GOX_RS05135	182.651	80.5113	148.927	142.478	194.377	59.7782
GOX_RS05140	95.5521	79.8428	114.637	84.1376	94.9045	65.7325
GOX_RS05145	76.2025	51.5871	66.8731	67.8663	70.4482	41.9537
GOX_RS05150	467.295	277.471	149.65	216.826	376.5	477.716
GOX_RS05155	167.384	77.8861	230.093	153.323	159.149	162.616
GOX_RS05160	191.476	68.2103	103.047	145.191	180.557	111.931
GOX_RS05165	19.2065	43.7985	39.2846	18.1815	22.9098	38.3866
GOX_RS05170	75.8196	192.862	33.9237	95.1277	45.5372	72.6274
GOX_RS05175	193.608	196.834	128.735	158.722	211.551	235.523
GOX_RS05180	176.963	206.849	284.362	101.282	137.85	119.779
GOX_RS05185	175.633	284.444	260.314	196.893	180.06	428.864
GOX_RS05190	529.362	924.905	540.128	256.461	629.065	1003.2
GOX_RS05195	15.7186	25.0201	9.67471	6.96885	11.2718	18.1696
GOX_RS05200	340.937	307.603	148.681	150.269	222.131	113.003
GOX_RS05205	174.687	48.8831	173.265	140.494	136.237	94.6511
GOX_RS05210	186.233	99.3434	98.1818	184.328	206.138	125.26
GOX_RS05215	164.842	64.0576	64.8016	352.251	124.079	117.446
GOX_RS05220	605.242	569.432	451.957	1129.68	440.777	2890.42
GOX_RS05225	114.099	107.845	105.393	99.037	83.5035	60.1116
GOX_RS05230	156.214	125.886	99.5726	63.0383	129.818	107.553
GOX_RS05235	261.45	163.116	101.13	259.299	253.546	112.378
GOX_RS05240	4943.43	2940.59	1557.31	3867.22	4035.56	9727.67
GOX_RS05245	249.204	163.447	86.4457	142.617	97.0078	70.76
GOX_RS05250	99.7524	96.8269	88.0537	80.4051	75.8404	64.4542
GOX_RS05255	76.4871	141.198	79.8259	150.96	51.9331	94.9611
GOX_RS05260	45.3849	512.672	77.7946	39.3985	41.4866	29.0529
GOX_RS05265	88.7502	70.6465	71.0252	69.6771	82.4845	82.1054
GOX_RS05270	344.048	169.554	186.494	322.049	268.61	351.843
GOX_RS05275	150.183	72.9418	73.869	27.7426	74.7061	34.1972
GOX_RS05280	194.309	110.73	105.455	138.361	187.703	118.152
GOX_RS05285	47.4642	36.1425	56.2181	40.3326	49.2227	24.5699
GOX_RS05290	5955.85	1409.51	724.864	1510.62	3169.94	14841.7
GOX_RS05295	196.195	97.046	151.919	186.391	237.298	249.666
GOX_RS05300	242.11	52.6863	53.0769	151.024	201.672	41.4268
GOX_RS05305	74.1827	58.7013	89.5828	58.4015	64.8029	41.2365
GOX_RS05310	92.8546	87.0704	98.6292	87.8157	93.2179	128.995
GOX_RS05315	134.886	71.149	42.7414	57.9156	122.509	53.8969
GOX_RS05320	43.8179	12.8879	114.573	65.9552	32.6765	84.2091
GOX_RS05325	527.201	365.85	179.818	118.271	406.434	226.1
GOX_RS05330	721.586	508.524	168.718	353.328	429.284	895.463
GOX_RS05340	3400.32	1498.86	980.576	3555.56	3440.63	3242.45
GOX_RS05345	186.647	124.336	280.671	97.1884	184.696	157.928
GOX_RS05355	280.653	200.873	80.134	186.165	294.525	312.244
GOX_RS05360	440.367	377.947	204.412	342.46	405.468	421.239
GOX_RS05365	208.045	154.019	104.013	247.609	233.268	312.274
GOX_RS05370	194.117	106.96	114.758	118.378	173.521	113.618
GOX_RS05375	223.962	103.542	162.108	248.95	250.192	142.598
GOX_RS05380	274.928	271.006	63.9212	161.559	212.327	102.411
GOX_RS05385	51.3881	22.6287	45.5709	56.7296	45.4618	48.8503
GOX_RS05390	172.186	46.3666	44.9287	89.8776	64.6214	0
GOX_RS05395	143.414	52.9317	82.6196	119.886	156.982	98.6852
GOX_RS05400	1444.57	1058.72	1445.1	3212.54	859.4	2232.38
GOX_RS05405	5967.22	5613.05	2236.28	6500	3819.53	5347.94
GOX_RS05410	219.827	199.007	131.823	147.496	188.272	167.571
GOX_RS05415	1374.96	907.76	1726.18	2469.53	966.929	3411.83
GOX_RS05420	346.431	128.65	285.497	324.578	306.396	393.057
GOX_RS05425	110.173	173.941	109.952	140.137	117.06	746.002
GOX_RS05430	228.852	63.5584	65.661	58.7633	218.831	33.9087
GOX_RS05435	99.0716	116.991	250.372	310.164	58.0532	126.621
GOX_RS05440	139.24	103.839	65.2882	134.237	103.615	106.165
GOX_RS05445	86.6085	46.0004	85.8568	62.5984	65.948	21.8803
GOX_RS05450	143.496	79.7379	177.806	197.036	155.164	184.331
GOX_RS05455	384.303	396.431	396.984	1018.31	214.778	811.13
GOX_RS05460	851.557	308.665	482.615	983.491	651.186	178.504
GOX_RS05465	318.948	191.169	143.838	213.639	262.283	106.133
GOX_RS05470	327.914	168.491	121.155	268.312	319.678	184.12
GOX_RS05475	672.333	203.333	291.931	841.909	558.481	584.995
GOX_RS05480	736.293	274.429	271.092	574.791	630.766	361.762
GOX_RS05485	29.0475	46.0009	68.2838	28.5729	35.8708	34.5888
GOX_RS05490	19713.8	1977.43	1739.49	2231.28	3628.86	1646.66
GOX_RS05495	94.5619	58.5699	106.941	39.2439	109.118	99.7673
GOX_RS05500	153.429	365.161	137.743	142.589	111.687	215.768
GOX_RS05505	2397.87	3543.57	1014.92	1921.11	1128.63	4111.96
GOX_RS05510	139.491	86.3967	126.981	123.202	133.57	92.9409
GOX_RS05515	89.2442	80.4463	105.303	102.731	81.498	76.9171
GOX_RS05520	167.616	119.045	133.024	235.865	120.306	312.98
GOX_RS05525	715.753	427.398	234.829	491.523	604.657	768.449
GOX_RS05530	144.478	224.733	253.66	169.679	76.8599	4119.89
GOX_RS05535	38.4727	65.2698	38.4533	131.069	27.5043	42.335
GOX_RS05540	116.486	136.369	99.6367	105.856	111.136	138.865
GOX_RS05545	1256.22	0	561.393	677.345	828.236	1753.89
GOX_RS05550	20.505	18.1296	49.0892	12.1078	16.2134	5.29892
GOX_RS05555	17.8397	16.6047	74.005	11.4414	16.3815	24.2949
GOX_RS05560	85.7619	106.097	125.611	131.145	74.7481	250.669
GOX_RS05565	246.78	219.815	433.178	314.597	211.803	653.875
GOX_RS05570	175.56	164.944	213.085	121.372	146.024	296.589
GOX_RS05575	2305.17	2675.37	659.735	1444.1	1554.18	2916.49
GOX_RS05580	444.734	210.196	194.903	819.544	555.252	589.569
GOX_RS05585	57.7085	123.408	128.33	100.033	57.1447	307.265
GOX_RS05590	40.4099	55.5524	51.5443	26.6123	22.1093	33.5712
GOX_RS05595	58.1155	47.2813	56.0441	48.8247	38.837	84.978
GOX_RS05600	74.2376	42.2533	103.633	69.9504	56.2936	54.7195
GOX_RS05605	119.767	54.5456	75.5442	85.3085	141.059	66.1005
GOX_RS05610	57.3799	7.90303	138.268	27.8189	45.169	7.93789
GOX_RS05615	27.5486	56.446	50.9484	16.0601	36.9495	13.3311
GOX_RS05620	60.7327	54.7234	55.2896	37.2562	60.3927	29.7248
GOX_RS05625	10.4756	27.2007	44.9761	19.0892	8.23386	3.82841
GOX_RS05630	63.53	47.0171	60.1785	43.3998	47.1822	79.436
GOX_RS05635	19.3234	23.1831	60.0865	9.25331	10.0188	7.20583
GOX_RS05640	45.9323	58.4023	63.8815	32.3903	47.1329	25.2142
GOX_RS05645	41.2697	58.0535	42.6204	17.9589	40.0009	15.3995
GOX_RS05650	42.597	60.8501	75.4506	30.8303	46.2762	31.2892
GOX_RS05655	15.6656	51.556	41.4881	27.8346	14.1794	15.9389
GOX_RS05660	45.2749	69.0026	86.5225	47.8559	51.718	40.6768
GOX_RS05665	52.2697	56.6175	74.8005	40.4545	45.6201	25.1122
GOX_RS05670	25.9151	26.0478	62.3388	12.5937	27.7221	17.366
GOX_RS05675	11.4852	41.7858	32.1464	13.0041	13.2148	26.9626
GOX_RS05680	115.733	40.7677	299.849	182.876	123.507	151.72
GOX_RS05685	59.1984	46.4888	52.3691	48.1466	41.7257	99.7568
GOX_RS05690	19.0904	24.3675	59.7216	23.9002	19.6755	57.3255
GOX_RS05695	42.2213	56.2763	99.8434	32.1181	29.3799	5.98531
GOX_RS05700	34.8734	38.4757	56.5596	65.683	22.7764	17.9215
GOX_RS05705	48.1327	62.3558	48.7519	63.9177	17.2119	51.6051
GOX_RS05710	99.4844	164.576	62.5592	83.7512	50.7739	29.7453
GOX_RS05715	904.733	309.375	476.164	852.304	849.075	708.865
GOX_RS05720	644.604	180.522	337.825	440.793	770.115	432.18
GOX_RS05725	194.602	443.179	47.7579	219.961	114.371	42.0256
GOX_RS05730	121.988	221.879	77.0469	166.496	108.562	336.789
GOX_RS05735	236.765	205.254	222.802	407.363	163.343	622.204
GOX_RS05740	51.315	33.3229	103.633	29.5371	65.991	55.7744
GOX_RS05745	44.0836	198.942	47.1197	98.9681	31.1818	38.1388
GOX_RS05750	11.8345	17.3141	41.5643	20.7339	7.74735	15.3367
GOX_RS05755	100.481	50.2864	79.0316	88.6604	100.279	102.098
GOX_RS05760	99.1599	64.6052	84.2748	93.4454	97.389	471.951
GOX_RS05765	727.585	131.605	405.068	553.441	658.264	369.084
GOX_RS05770	409.45	170.667	200.186	385.12	309.277	168.602
GOX_RS05775	1482.93	207.853	277.018	517.763	1365.23	410.483
GOX_RS05780	75.1074	41.0911	52.0421	64.5742	60.0821	54.7332
GOX_RS05785	53.7554	32.0492	65.0714	66.897	58.9102	28.2212
GOX_RS05790	46.2694	38.8837	46.0446	57.6627	40.2908	13.8856
GOX_RS05795	125.5	76.0842	179.565	107.602	75.9082	112.992
GOX_RS05800	93.5423	78.4697	66.4965	108.859	83.2587	90.1524
GOX_RS05805	101.983	77.9617	102.127	87.4283	95.2733	109.982
GOX_RS05810	153.659	262.715	61.0763	123.57	116.394	70.2475
GOX_RS05815	176.775	230.251	102.74	103.355	162.259	79.7483
GOX_RS05820	214.411	416.51	48.5733	102.817	121.681	38.7006
GOX_RS05825	58.1881	47.1768	65.2428	42.5595	68.661	62.5832
GOX_RS05830	72.6623	173.786	128.857	27.4252	70.6337	56.2771
GOX_RS05835	50.4311	52.061	66.6543	32.95	61.8738	34.1315
GOX_RS05840	108.906	123.211	99.4185	57.6508	102.919	53.8174
GOX_RS05845	157.888	118.741	55.9457	92.9601	197.529	124.559
GOX_RS05850	138.084	134.427	78.3064	142.138	132.512	52.763
GOX_RS05855	28.5184	130.215	54.503	107.848	9.62606	130.842
GOX_RS05860	76.4122	507.422	157.986	224.148	54.2048	800.739
GOX_RS05865	221.428	146.961	124.332	240.365	175.523	73.7117
GOX_RS05870	136.13	233.798	214.468	298.763	131.683	333.542
GOX_RS05875	289.701	142.405	141.384	182.418	235.933	153.501
GOX_RS05880	526.037	433.653	52.4643	495.436	284.816	89.647
GOX_RS05885	44.2627	52.3015	51.0569	58.7492	38.1728	32.724
GOX_RS05890	55.7522	65.786	60.0723	45.3752	45.7957	50.1275
GOX_RS05895	85.0341	81.3463	102.127	56.3049	72.0728	46.5946
GOX_RS05900	171.299	132.329	101.303	210.442	68.5434	131.442
GOX_RS05905	234.881	212.234	143.938	405.757	53.4528	125.29
GOX_RS05910	407.913	463.387	375.602	556.202	127.518	367.284
GOX_RS05915	90.6757	139.474	62.4105	85.1223	77.3198	69.8599
GOX_RS05920	121.051	113.727	147.474	299.673	75.8886	123.71
GOX_RS05925	28.7851	43.3621	45.6029	25.6001	32.7168	16.6805
GOX_RS05930	82.3698	56.4448	71.011	48.9148	65.0394	79.4717
GOX_RS05935	168.995	185.941	97.4253	262.044	92.3255	46.1973
GOX_RS05940	176.357	180.662	122.519	143.214	99.0559	157.186
GOX_RS05945	52.0301	52.3422	86.8549	34.0299	33.646	38.4143
GOX_RS05950	107.612	157.921	71.3141	101.999	140.724	54.2029
GOX_RS05955	91.2969	113.172	89.3201	102.035	113.683	125.581
GOX_RS05960	359.561	357.177	96.2827	272.905	357.575	76.3961
GOX_RS05965	390.45	996.185	70.7258	172.954	359.833	168.287
GOX_RS05970	646.622	1199.61	385.969	252.996	726.212	607.804
GOX_RS05980	87.4344	123.56	52.096	40.7079	75.2813	73.5732
GOX_RS05985	53.0232	50.5797	80.3858	77.506	44.1055	36.2723
GOX_RS05990	186.909	114.97	69.4494	90.87	226.458	32.9783
GOX_RS05995	175.654	111.513	100.622	86.1326	207.111	46.0654
GOX_RS06000	163.322	204.244	142.814	110.706	161.256	222.039
GOX_RS06005	196.865	291.144	158.308	310.487	144.071	135.939
GOX_RS06010	136.525	262.088	710.893	110.775	150.574	330.08
GOX_RS06015	1304.62	1750.12	795.003	1020.66	1187.03	1012.25
GOX_RS06020	49.0436	58.4624	87.4997	65.0978	36.266	140.105
GOX_RS06025	47094.9	20700.9	7305.5	38458.3	21707.2	127253
GOX_RS06030	97.1127	99.9143	116.69	104.248	116.663	131.767
GOX_RS06035	166.512	211.754	154.107	118.1	143.991	51.4317
GOX_RS06040	112.168	75.9655	116.679	89.5079	102.764	98.0435
GOX_RS06045	205.867	236.596	111.526	168.575	133.787	114.977
GOX_RS06050	1210.58	1101.92	559.18	398.088	895.503	2240.63
GOX_RS06055	517.308	320.661	190.41	435.401	472.058	367.229
GOX_RS06060	391.31	219.772	177.062	291.193	319.491	360.085
GOX_RS06065	341.145	196.618	261.457	283.554	346.057	396.119
GOX_RS06070	214.756	183.544	135.743	196.758	176.08	173.907
GOX_RS06075	171468	7254.08	1062.56	12964.4	13997.5	16294.9
GOX_RS06080	151.741	229.976	67.7387	100.399	133.382	165.243
GOX_RS06085	215.185	149.625	62.3003	189.118	227.033	61.9855
GOX_RS06090	106.542	96.9437	59.9992	118.345	88.7721	33.5343
GOX_RS06095	268.204	118.395	82.7415	174.34	311.296	82.8973
GOX_RS06100	69.9039	73.2349	98.2054	20.4042	59.1774	78.2519
GOX_RS06105	11.4518	22.067	36.9706	10.5526	15.0177	44.2367
GOX_RS06110	16.851	22.1912	60.5673	14.7519	17.1754	30.41
GOX_RS06115	12.469	23.6028	29.4708	0	5.37967	16.6071
GOX_RS06120	269.013	325.87	166.048	148.798	208.77	195.126
GOX_RS06125	19.1551	12.4399	81.2402	7.66297	8.06795	19.4641
GOX_RS06130	24.0937	19.6006	90.7038	6.53642	27.2372	37.2395
GOX_RS06135	33.5068	45.8383	85.9521	16.0354	26.5859	75.588
GOX_RS06140	43.6286	81.7776	63.9165	45.4368	35.6723	79.7887
GOX_RS06145	37.2846	19.2875	31.2842	16.2439	39.2551	28.799
GOX_RS06150	737.855	425.494	70.5113	256.619	506.341	153.887
GOX_RS06155	278.875	50.4896	99.4073	223.449	337.196	128.521
GOX_RS06160	67.0111	35.9625	61.0902	62.6574	65.9029	40.2365
GOX_RS06165	145.696	96.597	169.731	112.347	185.248	107.781
GOX_RS06170	5024.88	2715.08	10666.5	14562.9	4555.3	29816.1
GOX_RS06180	414.578	1713.83	454.167	1832.7	130.596	1871.09
GOX_RS06185	493.359	626.998	542.592	1246.77	288.343	1638.81
GOX_RS06195	85.6732	153.256	59.8453	54.1666	94.9589	41.0606
GOX_RS06200	107.399	99.8328	68.9022	90.5894	124.446	56.6344
GOX_RS06205	59.4196	27.1334	48.8958	40.7124	58.9273	40.7467
GOX_RS06210	14.2958	16.3697	32.5118	17.7175	13.9907	12.5213
GOX_RS06215	34.1299	17.7674	62.9954	24.1002	22.6841	6.54193
GOX_RS06220	54.583	42.7195	44.7198	94.4718	46.3718	20.0122
GOX_RS06225	13.9691	16.5204	62.7263	6.22552	10.0061	4.81647
GOX_RS06230	86.1159	30.94	91.1122	83.6138	71.2642	21.5532
GOX_RS06235	164.086	131.563	68.6081	80.8877	109.725	57.8776
GOX_RS06240	69.5895	66.7308	121.685	66.5446	75.0446	106.278
GOX_RS06245	65.5552	56.7854	118.98	83.3217	71.8587	144.97
GOX_RS06250	32.3454	44.6098	60.7821	43.4793	43.4858	63.7806
GOX_RS06255	178.411	130.621	132.392	114.553	170.276	114.724
GOX_RS06260	68.1285	81.6803	71.8853	105.518	56.2327	91.0681
GOX_RS06265	395.817	300.217	469.488	794.994	250.249	1469.08
GOX_RS06270	108.626	106.734	112.91	192.083	27.456	65.7577
GOX_RS06275	96.861	103.447	104.07	153.908	40.997	77.5448
GOX_RS06280	220.78	207.468	151.553	396.834	58.6061	110.719
GOX_RS06285	39.7869	41.9457	126.783	53.9872	46.5583	39.2713
GOX_RS06290	21.155	18.7014	68.7514	16.0128	26.0112	9.47819
GOX_RS06295	103.914	139.662	57.7586	53.4292	74.4847	78.1715
GOX_RS06300	3.56259	12.2308	35.2215	11.0904	10.8343	7.16158
GOX_RS06305	18.3915	19.265	43.5126	37.7542	14.4518	23.857
GOX_RS06310	154.288	147.782	153.251	134.146	123.445	201.5
GOX_RS06315	122.613	81.7521	231.052	228.525	141.438	850.334
GOX_RS06320	150.73	207.15	101.631	120.57	123.356	151.613
GOX_RS06325	193.705	184.207	137.247	163.451	190.915	136.41
GOX_RS06330	138.888	133.065	107.573	303.48	104.676	78.9093
GOX_RS06335	12.5674	25.5684	62.5864	39.2942	12.6655	63.9373
GOX_RS06340	25124.4	40011.7	253001	363395	96489.5	391118
GOX_RS06345	40.2082	25.0814	42.0294	55.2944	41.853	27.2117
GOX_RS06350	75.0433	79.2548	132.886	209.236	57.6369	55.5823
GOX_RS06355	190.839	150.442	138.196	180.442	118.928	62.0117
GOX_RS06360	437.351	174.484	274.202	269.007	384.172	486.366
GOX_RS06365	76.427	47.3567	49.3297	64.2826	99.8063	34.548
GOX_RS06370	41.2503	26.6892	66.3519	61.0929	66.9118	38.459
GOX_RS06375	72.1683	105.048	32.9831	75.2792	46.3801	22.6834
GOX_RS06380	123.155	106.732	476.851	310.804	122.926	529.315
GOX_RS06385	70.4769	137.244	110.401	138.204	71.3447	99.7358
GOX_RS06390	78.6817	174.275	58.3916	110.001	80.9968	70.1386
GOX_RS06395	336.419	550.311	442.54	692.936	261.109	832.805
GOX_RS06400	223.422	325.362	242.224	549.007	136.861	263.076
GOX_RS06405	178.306	164.909	395.677	283.524	100.063	243.624
GOX_RS06410	334.882	224.797	353.255	441.268	274.028	201.869
GOX_RS06415	177.982	83.3793	115.005	167.857	253.393	268.228
GOX_RS06420	201.898	111.282	84.8807	189.425	226.14	160.197
GOX_RS06425	60.4958	65.8614	78.6403	33.418	65.5218	98.5732
GOX_RS06430	66.0568	48.602	60.6379	51.5372	48.1451	92.3674
GOX_RS06435	144.194	65.6781	204.612	70.6604	69.4837	10.5172
GOX_RS06440	15.6695	16.3569	49.1122	11.7108	10.5322	6.7283
GOX_RS06445	19.6131	19.9751	43.7287	13.0637	16.0219	11.9889
GOX_RS06450	62.3035	59.958	54.6534	52.4202	42.3869	18.4204
GOX_RS06455	109291	158046	701741	1525040	473337	1993300
GOX_RS06460	39.3259	49.1076	37.1727	92.3246	27.4815	37.0249
GOX_RS06465	123.743	128.641	135.864	117.639	138.177	41.0134
GOX_RS06470	277.191	252.845	147.769	145.205	369.736	153.527
GOX_RS06475	114.894	130.526	98.3838	98.0384	149.563	107.934
GOX_RS06480	141.957	90.5894	64.0709	73.0977	167.657	140.869
GOX_RS06485	1306.46	2094.93	1688.08	2586.11	902.803	2030.35
GOX_RS06490	1086.91	1928.07	1226.77	2753.02	611.507	1479.91
GOX_RS06495	1193.83	258.066	255.791	502.685	1121.87	195.63
GOX_RS06500	324.671	140.269	164.899	519.404	248.588	127.956
GOX_RS06505	18.2132	34.3781	43.0634	40.9625	9.53419	64.4386
GOX_RS06510	10.353	18.2569	19.4873	49.6967	6.15259	14.8612
GOX_RS06515	117.725	109.754	186.524	161.299	104.196	439.192
GOX_RS06520	274.809	241.063	222.877	243.031	302.174	535.834
GOX_RS06525	17.0902	27.0227	61.7849	8.30021	17.1482	16.4494
GOX_RS06530	138.816	120.387	216.17	152.512	177.194	143.453
GOX_RS06535	702.908	675.093	1675.79	2007.7	549.958	2727.13
GOX_RS06540	303.354	164.837	156.484	813.848	161.541	233.612
GOX_RS06545	200.266	2008.11	96.3786	1785.51	95.3664	1464.94
GOX_RS06550	78.0937	85.2998	37.2467	84.6232	83.5302	70.4614
GOX_RS06555	355.514	349.471	361.477	1020.99	147.197	370.851
GOX_RS06560	28.8133	51.2489	58.7847	79.9983	19.5958	26.9078
GOX_RS06565	29.9438	67.7082	71.0308	70.4507	27.456	448.797
GOX_RS06570	128.333	118.475	235.882	236.705	106.528	1102.81
GOX_RS06575	33.491	74.538	71.4215	188.512	62.7965	689.167
GOX_RS06580	87.6894	78.3755	60.7129	101.901	93.409	84.341
GOX_RS06585	45.3393	30.7717	36.9105	55.6343	48.448	59.9726
GOX_RS06590	203.367	80.3384	98.2061	150.218	188.013	158.071
GOX_RS06595	270.67	74.7904	152.614	186.421	220.336	194.062
GOX_RS06600	558.694	166.463	525.539	506.907	424.894	328.905
GOX_RS06605	1481.66	945.121	292.887	1046.5	1406.65	283.021
GOX_RS06610	188.947	74.1082	90.993	218.853	149.784	37.1756
GOX_RS06615	30.5641	14.8007	40.9608	31.594	41.4979	20.7625
GOX_RS06620	178.709	307.339	115.913	447.763	86.9308	154.646
GOX_RS06625	3083.64	4651.81	352.604	1051	2927.93	5594.58
GOX_RS06630	27679.4	3569.77	20038.1	3971.73	18701.8	59894.7
GOX_RS06635	272.974	118.246	542.362	585.91	208.743	324.907
GOX_RS06640	1752.41	540.646	873.209	1217.09	1262.39	657.806
GOX_RS06645	189.364	74.3624	425.724	465.393	134.951	389.632
GOX_RS06650	937.441	125.934	751.905	541.618	638.275	550.454
GOX_RS06655	661.043	183.586	484.584	214.444	264.04	617.532
GOX_RS06660	32.9751	44.4399	135.835	48.129	40.8884	43.1266
GOX_RS06665	469.528	274.042	407.111	1124.95	286.456	428.533
GOX_RS06670	32.7091	25.3463	25.5418	27.9471	36.3072	24.0597
GOX_RS06675	76.6801	68.6261	83.8817	135.91	76.597	106.624
GOX_RS06680	54.4308	63.8039	80.4591	96.9053	48.6213	113.498
GOX_RS06685	1072.09	459.168	377.945	290.486	577.646	1274.34
GOX_RS06690	396.773	341.411	131.25	115.05	266.657	160.147
GOX_RS06695	7537.32	27865.3	81776.3	102618	16564.7	111372
GOX_RS06700	239.752	364.788	199.998	179.527	215.369	215.433
GOX_RS06705	49.8439	69.3626	37.8698	42.7182	52.2474	39.1422
GOX_RS06710	227.842	276.373	108.292	305.051	201.789	60.2059
GOX_RS06715	671.756	221.858	183.671	1080.96	361.776	116.706
GOX_RS06720	1319.85	360.875	718.542	1708.63	764.692	146.786
GOX_RS06725	809.595	242.935	149.753	918.469	249.612	78.4827
GOX_RS06730	833.951	431.462	95.4857	1054.45	382.615	312.328
GOX_RS06735	6756.79	1808.98	2077.06	4807.14	4801.82	2021.68
GOX_RS06740	150.105	75.6444	68.1941	145.793	122.178	30.7132
GOX_RS06745	246.394	243.958	75.4506	256.919	149.559	129.068
GOX_RS06750	88.1663	134.691	47.4285	220.591	65.1153	123.966
GOX_RS06755	189.528	168.77	263.397	252.517	177.957	260.972
GOX_RS06760	516.917	225.255	921.469	982.432	936.117	1057.84
GOX_RS06765	226.211	114.399	430.395	418.247	236.916	436.423
GOX_RS06770	483.372	294.853	585.311	446.791	446.675	696.643
GOX_RS06780	67.8154	66.253	82.1026	85.1894	78.7367	73.6876
GOX_RS06785	1670.36	1729.94	2036.33	2873.5	1405.4	3618.25
GOX_RS06790	34.7784	38.6907	73.2183	42.3696	33.2155	39.1912
GOX_RS06795	1312.36	858.772	2045.27	2202.29	846.48	1715.82
GOX_RS06800	43.0403	36.2121	68.8841	53.6501	45.6615	41.474
GOX_RS06805	77.3559	52.7457	91.915	46.7086	64.7329	32.2575
GOX_RS06810	390.629	111.105	93.7169	168.545	222.936	44.7616
GOX_RS06820	60058.2	56317.9	160066	268322	110492	367153
GOX_RS06825	348.955	409.365	123.321	415.432	214.972	560.402
GOX_RS06830	72.6461	75.1642	78.8245	111.21	64.9947	102.063
GOX_RS06835	99.8052	75.4933	88.5303	208.226	41.4377	176.331
GOX_RS06840	224.388	250.181	91.6556	356.328	130.701	97.3203
GOX_RS06845	157.398	181.343	173.982	210.843	164.057	284.63
GOX_RS06850	139.375	117.692	138.082	151.395	160.758	161.052
GOX_RS06855	78.3241	88.1603	99.4003	117.771	96.179	122.896
GOX_RS06860	155.71	107.197	70.0993	142.345	147.619	127.351
GOX_RS06865	44.6875	93.4682	99.5378	136.035	32.4526	164.628
GOX_RS06870	98.112	159.967	169.06	373.082	56.3907	1174.51
GOX_RS06875	26.9704	32.5955	57.0444	30.6508	33.0755	31.8234
GOX_RS06880	1178.2	343.83	183.904	1375.4	761.085	189.861
GOX_RS06885	377.214	122.646	154.923	479.554	341.751	126.215
GOX_RS06890	132.422	19.9232	86.5676	56.2463	96.6529	19.0767
GOX_RS06895	19.3781	17.1478	19.5361	26.2313	12.6284	0
GOX_RS06900	1315.25	239.882	539.097	571.348	1424.06	966.188
GOX_RS06905	307.499	112.83	147.662	294.026	288.97	133.341
GOX_RS06910	156.01	92.9533	83.3714	140.387	165.989	74.264
GOX_RS06915	32.9811	58.6495	55.9457	55.2736	36.4937	57.23
GOX_RS06920	601.802	512.58	319.889	763.621	499.107	801.32
GOX_RS06925	341.039	167.257	211.885	176.495	258.721	216.629
GOX_RS06930	1340.16	2202.76	161.484	834.815	935.2	141.453
GOX_RS06935	1021.06	1465.64	310.015	762.274	774.49	692.144
GOX_RS06940	280.115	178.977	197.397	225.036	308.931	260.035
GOX_RS06945	123.429	71.8128	184.08	174.077	107.187	85.6161
GOX_RS06950	89.9072	79.4331	86.3761	67.0655	78.7503	36.548
GOX_RS06955	1764.75	140.064	315.184	16213.9	111.173	883.335
GOX_RS06960	164668	15819.5	61925.9	149177	42973.3	206656
GOX_RS06965	160796	16719.2	34432.1	71121.2	24433	65770.9
GOX_RS06970	2044.03	360.194	7499.22	21035.6	255.479	1958.08
GOX_RS06975	5117830	2796290	3513530	4656960	5179530	6619340
GOX_RS06980	18554.2	13842	77755.3	111564	33614.7	97976.5
GOX_RS06985	101.094	164.648	193.66	100.451	92.7008	80.5006
GOX_RS06990	24.0785	34.55	85.9769	23.1898	23.0906	27.6046
GOX_RS06995	8.75922	14.2118	112.624	20.3803	15.3784	27.3195
GOX_RS07000	7.55694	8.95832	58.511	16.5021	12.4137	17.9067
GOX_RS07005	12.6024	12.3687	89.3427	18.9348	13.3862	48.1319
GOX_RS07010	18.1753	12.6505	92.6879	16.8804	13.932	22.6435
GOX_RS07015	27.5923	12.7191	55.1231	23.7048	28.0824	36.1745
GOX_RS07020	9.75765	6.54824	46.5168	4.30072	13.1177	11.4684
GOX_RS07025	10.9418	10.7961	95.1489	9.16987	7.7326	8.38491
GOX_RS07030	7.48087	10.6838	105.935	9.28762	7.02425	2.98793
GOX_RS07035	27.0349	23.8914	101.647	10.1582	29.0052	11.4678
GOX_RS07040	40.2193	29.0294	96.5792	29.7641	48.1803	19.2108
GOX_RS07045	37.0862	30.9418	102.257	23.6799	47.978	86.7135
GOX_RS07050	27.4223	20.0973	66.6063	23.6362	26.6039	4.80271
GOX_RS07055	30.0599	21.5413	60.7325	22.1008	26.6738	17.9777
GOX_RS07060	14.1884	23.3671	69.8943	11.0759	19.7603	19.5387
GOX_RS07065	30.3351	40.4295	76.938	24.5365	45.1053	18.1902
GOX_RS07070	8.52825	44.5438	30.06	14.9872	5.86993	2.25825
GOX_RS07075	7.04953	12.533	33.0917	5.12743	7.95432	1.99236
GOX_RS07080	22.5488	17.8218	87.2747	13.1777	25.9156	18.8859
GOX_RS07085	10.1803	15.3531	79.2354	8.35897	12.1834	14.4572
GOX_RS07090	5.17065	8.48274	44.1225	1.88153	5.61946	10.3128
GOX_RS07105	17.1856	27.0156	77.8006	7.55402	22.3772	50.7967
GOX_RS07110	8.8869	10.3265	49.0149	4.38635	9.16601	6.60848
GOX_RS07115	14.1939	25.5593	53.9152	9.36432	15.1881	26.5368
GOX_RS07125	2889.91	1546.51	848.06	1111.23	1964.46	1370.45
GOX_RS07130	132.239	3903.01	79.1795	50.9306	123.169	41.3651
GOX_RS07135	75.4726	168.84	93.3393	38.4726	74.1918	41.612
GOX_RS07140	455.26	760.312	452.173	617.431	465.519	527.218
GOX_RS07145	162.589	237.99	142.428	154.92	165.553	134.531
GOX_RS07150	49.1512	88.5794	100.489	40.8083	50.0091	63.5797
GOX_RS07155	220.634	59.9829	122.186	166.943	171.698	58.689
GOX_RS07160	1438.04	156.215	247.936	523.186	1119.01	149.818
GOX_RS07165	260.256	78.0487	133.908	253.494	299.547	68.3063
GOX_RS07170	217.357	60.6803	231.81	276.384	235.043	73.3612
GOX_RS07175	120.969	44.98	114.735	64.345	134.158	27.1181
GOX_RS07180	102.929	75.4176	71.763	203.163	80.5767	77.2927
GOX_RS07185	65.2153	63.3068	105.321	198.094	67.0147	110.164
GOX_RS07190	147.503	130.553	86.4351	279.78	84.3498	81.1981
GOX_RS07195	394.704	163.347	278.664	575.362	466.275	661.525
GOX_RS07200	70.7799	78.8949	65.8586	148.348	90.5791	106.455
GOX_RS07205	343.491	287.806	216.486	308.388	384.714	427.27
GOX_RS07210	266.19	332.068	239.593	206.209	310.541	159.724
GOX_RS07215	86.5686	22.7607	86.8565	13.9454	50.3686	26.6912
GOX_RS07220	40.7512	21.5046	80.9647	29.6401	71.7487	26.3625
GOX_RS07225	194.89	12.3299	246.072	30.9291	258.012	167.86
GOX_RS07230	68.2896	7.52788	93.1607	47.2718	131.732	196.731
GOX_RS07235	62.4609	7.21018	121.962	37.2562	103.208	160.255
GOX_RS07240	55.5273	4.41391	95.1801	35.8997	96.8994	156.637
GOX_RS07245	88.1672	6.65157	111.283	38.3102	117.475	127.129
GOX_RS07250	129.394	11.3803	119.983	31.2381	224.163	159.098
GOX_RS07255	45.1185	8.96003	126.054	50.2683	90.1311	148.62
GOX_RS07260	89.8208	13.4605	178.377	66.5795	165.091	262.585
GOX_RS07265	31.8501	7.7004	63.9041	42.1484	67.0782	109.5
GOX_RS07270	73.9351	10.6334	74.5156	27.0728	116.562	166.663
GOX_RS07275	150.024	16.4481	109.429	21.9568	181.025	209.769
GOX_RS07280	98.4959	17.7517	120.322	45.4944	108.426	141.495
GOX_RS07285	39.8833	7.26354	64.4779	32.3143	90.5844	127.011
GOX_RS07290	188.749	45.3829	112.657	91.7324	139.119	243.623
GOX_RS07295	103.211	7.52313	107.983	40.9457	160.16	170.97
GOX_RS07300	17.3606	1.78156	39.2557	11.6048	25.2584	40.5381
GOX_RS07305	79.5043	5.79264	111.441	34.0262	87.9677	135.63
GOX_RS07310	42.674	11.06	76.707	31.6135	87.3857	89.4602
GOX_RS07315	53.449	11.4508	106.431	21.1733	108.959	100.757
GOX_RS07320	95.9015	14.6009	130.016	28.6698	135.493	110.481
GOX_RS07325	50.9832	27.3911	65.867	29.755	97.994	77.4101
GOX_RS07330	225.896	747.27	155.136	106.109	261.401	158.963
GOX_RS07335	566.63	1113.62	138.219	198.738	630.204	303.03
GOX_RS07340	567.954	974.231	95.1266	391.015	602.102	518.774
GOX_RS07345	140.681	208.324	179.746	312.13	131.711	389.989
GOX_RS07350	177.956	189.389	152.054	195.977	156.311	587.457
GOX_RS07355	241.185	148.562	372.721	327.48	180.453	1537.53
GOX_RS07360	115.601	59.6485	202.374	201.472	92.1279	448.691
GOX_RS07365	350.111	91.1227	203.746	284.739	309.948	266.881
GOX_RS07370	188.202	135.962	295.381	230.587	239.88	389.603
GOX_RS07375	168.122	240.93	131.355	133.682	141.203	133.428
GOX_RS07380	301.044	277.832	89.2644	168.834	298.052	169.513
GOX_RS07385	5188.38	3812.6	874.465	2307.29	3215.27	6554.9
GOX_RS07390	622.567	471.895	230.436	324.038	409.194	347.119
GOX_RS07395	469.936	505.074	110.162	226.991	519.449	180.048
GOX_RS07400	227.961	365.427	67.0356	170.929	232.152	94.4223
GOX_RS07405	197.716	367.323	60.8953	102.201	183.151	44.4292
GOX_RS07410	38.6067	144.486	84.0598	24.3807	41.9151	68.6003
GOX_RS07415	33.5841	54.7982	57.4399	47.714	29.2072	53.1213
GOX_RS07420	52.0376	58.5034	149.027	84.293	34.6612	116.634
GOX_RS07425	137.687	120.466	83.0788	236.488	102.375	55.3607
GOX_RS07430	189.239	95.7322	93.9535	165.862	151.337	76.9197
GOX_RS07435	682.075	452.426	284.449	856.011	725.615	372.566
GOX_RS07440	49.4557	33.8924	55.5738	30.486	55.5206	34.1159
GOX_RS07445	122.694	125.938	140.355	156.881	119.935	262.509
GOX_RS07450	60.9716	42.6555	146.251	255	56.6916	68.6004
GOX_RS07455	868.445	1418.64	153.404	1358.1	586.384	1160.46
GOX_RS07460	185.258	100.88	65.4395	91.9344	191.749	36.2897
GOX_RS07465	451.344	327.197	157.15	353.123	456.42	230.821
GOX_RS07470	1860.72	1749.75	455.374	1359.35	1145.75	330.821
GOX_RS07475	629.914	792.021	238.726	895.141	340.242	178.128
GOX_RS07480	281.426	328.428	99.3892	320.977	252.001	115.716
GOX_RS07485	162.868	197.099	85.3297	191.417	162.049	132.619
GOX_RS07490	204.458	125.358	114.921	143.152	242.853	149.412
GOX_RS07495	578.218	286.119	181.847	407.89	513.407	356.74
GOX_RS07500	558.311	129.942	144.129	160.202	380.701	124.808
GOX_RS07505	146.115	136.891	212.991	248.255	152.029	306.189
GOX_RS07510	236.578	229.175	181.98	265.897	227.873	429.568
GOX_RS07515	288.328	294.87	198.01	289.91	274.902	808.315
GOX_RS07520	237.91	242.256	212.509	318.772	196.905	328.7
GOX_RS07525	1096.8	2112.34	737.023	1130.6	1106.98	1871.76
GOX_RS07530	214.859	296.773	240.584	87.9506	183.004	359.169
GOX_RS07535	19.3137	23.1219	40.2779	12.1532	15.3072	25.2817
GOX_RS07540	14.8631	13.0495	31.8013	14.2651	16.0888	26.7263
GOX_RS07545	139.977	89.9847	89.8112	111.654	41.811	77.2893
GOX_RS07550	84.9376	60.3002	59.3918	57.5491	57.4935	74.6558
GOX_RS07555	56.9832	56.9326	72.3964	64.6484	50.6387	104.604
GOX_RS07560	223.817	433.15	301.963	433.317	169.723	3031.44
GOX_RS07565	62.8178	125.492	123.663	93.0343	48.0311	225.279
GOX_RS07570	49.4905	71.1812	136.585	28.223	45.1805	158.559
GOX_RS07575	107.483	93.7391	141.187	53.8717	126.116	119.273
GOX_RS07580	76.9057	129.804	57.1924	51.733	74.883	91.9665
GOX_RS07585	167.671	256.092	119.234	102.78	173.239	287.162
GOX_RS07590	145.314	85.0695	164.572	142.739	148.326	140.324
GOX_RS07595	53.8346	36.6781	66.6352	46.0515	60.9731	38.891
GOX_RS07600	43.509	41.4453	72.8119	42.3336	45.3242	177.466
GOX_RS07605	196.598	145.357	189.95	158.157	210.18	202.019
GOX_RS07610	309.324	140.576	489.616	419.159	253.398	427.611
GOX_RS07615	444.707	94.2258	303.034	769.229	258.77	202.721
GOX_RS07620	395.671	138.876	218.214	671.815	213.091	124.108
GOX_RS07625	1593.11	326.718	855.976	1091.85	1131.63	760.411
GOX_RS07630	614.478	358.291	403.417	856.349	390.481	330.634
GOX_RS07635	445.628	280.77	394.177	688.752	339.672	751.561
GOX_RS07640	361.489	155.56	136.257	202.561	158.181	119.566
GOX_RS07645	146.564	79.9547	53.724	79.6164	117.944	57.106
GOX_RS07650	158.941	227.969	44.9287	179.755	60.3133	53.8907
GOX_RS07655	116.322	90.8214	112.533	182.512	110.052	215.858
GOX_RS07660	25.2093	36.6237	37.5406	13.1435	21.4648	13.8399
GOX_RS07665	33.8583	31.5333	59.2373	29.843	44.8061	34.0702
GOX_RS07670	106.438	44.1608	108.223	58.3028	115.324	42.677
GOX_RS07675	55.4604	35.04	91.4183	32.3533	52.0943	30.4478
GOX_RS07680	70.5236	84.9608	100.025	62.8585	65.778	202.615
GOX_RS07685	827.569	1012.55	273.997	821.27	402.398	19573.1
GOX_RS07690	104.866	245.148	136.158	169.676	96.914	159.724
GOX_RS07695	56529.9	103459	529394	640091	137487	736634
GOX_RS07700	99.1662	454.539	100.9	107.713	102.438	104.96
GOX_RS07705	190.716	414.169	145.364	179.696	174.184	203.727
GOX_RS07710	131.72	308.877	98.5162	99.9101	79.9625	69.4562
GOX_RS07715	1349.51	1448.76	158.895	1012.88	1050.58	311.996
GOX_RS07720	1704.92	296.461	91.4621	397.954	393.142	51.7152
GOX_RS07725	70737.7	47326.6	128200	220578	67229.3	265936
GOX_RS07730	26728.2	12384.3	63920.5	84989	41769.6	114238
GOX_RS07735	174.533	80.4141	74.4288	125.962	143.855	95.0959
GOX_RS07740	3218.52	957.553	283.612	2137.43	2767.76	950.565
GOX_RS07745	1318.05	563.099	658.917	1409.26	871.135	525.263
GOX_RS07750	894.155	573.286	755.801	1168.46	587.145	606.845
GOX_RS07755	1063.58	610.812	1149	1637.36	906.798	486.093
GOX_RS07760	4039.74	947.289	1386.9	3455.91	3523.62	1731.78
GOX_RS07765	1769.23	143.445	316.321	15892.1	104.887	879.959
GOX_RS07770	182063	15424	68535.9	172127	50231	242060
GOX_RS07775	159540	12432.2	28256.8	60961	22569.4	49108.9
GOX_RS07780	2238.12	402.315	7869.85	23520.1	309.979	2191.99
GOX_RS07785	4884230	2527770	3203160	4101080	4646570	5856270
GOX_RS07790	12756	14237.5	78103.1	100089	32086.7	119383
GOX_RS07795	410.599	173.654	147.518	183.344	222.266	202.168
GOX_RS07800	122.195	92.3686	164.407	79.9956	148.499	146.992
GOX_RS07805	114.845	164.895	102.369	80.894	99.8953	203.189
GOX_RS07810	79.8996	64.137	88.7207	65.9861	79.9519	155.291
GOX_RS07815	169.61	180.954	195.008	252.307	130.524	1436.34
GOX_RS07820	47.1257	54.0375	127.794	94.518	117.874	178.128
GOX_RS07825	34.4478	75.1379	149.848	31.3781	46.6922	87.9279
GOX_RS07830	590.166	951.303	292.072	531.482	379.734	396.613
GOX_RS07835	486.855	1222.84	500.505	535.888	299.805	5037.24
GOX_RS07840	59.1984	48.602	69.3661	46.1123	43.6515	73.8939
GOX_RS07845	47.7111	51.805	90.9192	59.8619	28.2999	57.5134
GOX_RS07850	3086.81	6362.59	9576.39	4984.93	1925.83	2413.9
GOX_RS07855	80.0634	52.0327	493.417	146.655	63.1348	112.386
GOX_RS07860	81.8745	57.7304	127.646	51.2454	69.1519	39.8045
GOX_RS07865	112.929	80.432	103.576	145.539	95.086	77.3844
GOX_RS07870	106.398	98.657	102.283	133.997	98.7806	219.673
GOX_RS07875	21.1241	45.948	29.6203	16.9676	23.0589	13.4707
GOX_RS07880	97.8773	161.136	86.2727	69.5084	95.2918	63.2979
GOX_RS07885	9.1657	8.62722	58.4448	10.7293	8.78755	3.89304
GOX_RS07890	10.6703	10.9496	39.2846	1.81815	8.18208	4.79832
GOX_RS07895	13.5436	22.6432	79.497	7.40939	14.7293	14.9339
GOX_RS07900	24.107	25.1914	85.2901	20.2616	28.1185	32.1293
GOX_RS07905	157.826	121.249	138.987	83.6538	207.957	167.988
GOX_RS07910	171.902	171.173	204.383	255.671	111.877	1960.99
GOX_RS07915	8.12559	12.454	28.6509	1.95363	8.74289	5.13813
GOX_RS07920	16.4391	30.4551	30.7045	6.64658	14.6637	10.6652
GOX_RS07925	39.9939	32.9062	61.0157	18.0289	48.1292	25.3974
GOX_RS07930	49.2654	46.502	54.9466	24.9128	48.5974	18.8064
GOX_RS07935	33.9404	42.2057	63.032	19.5229	22.798	37.3453
GOX_RS07940	57.6825	76.4048	62.0559	38.3136	49.5487	48.308
GOX_RS07945	48.7905	127.758	53.8454	63.2456	46.0609	44.0563
GOX_RS07950	70.8125	385.165	74.5467	223.548	52.8807	689.415
GOX_RS07955	528.982	802.303	218.937	378.038	495.046	491.373
GOX_RS07960	153.701	226.326	119.201	181.461	186.723	162.591
GOX_RS07965	303.706	151.72	89.1427	111.632	317.304	75.8841
GOX_RS07970	71.0346	92.7714	87.4313	52.8803	55.9578	49.0739
GOX_RS07975	294.086	480.424	248.004	341.47	255.098	473.112
GOX_RS07980	53.2228	123.197	107.835	139.003	31.0233	107.496
GOX_RS07985	77.4145	138.542	126.546	140.027	53.1814	252.503
GOX_RS07990	31.185	63.5584	65.2164	31.8599	28.8936	70.0811
GOX_RS08000	27.5139	28.668	39.0932	27.7485	27.8777	16.1882
GOX_RS08005	51.8075	73.7461	46.8697	27.5105	47.2884	15.3461
GOX_RS08010	38.7469	72.143	38.4078	30.7586	35.5744	31.7686
GOX_RS08015	132.89	166.401	105.663	141.11	120.171	113.326
GOX_RS08020	15.7288	14.2234	36.2472	21.833	13.3753	9.58275
GOX_RS08025	33.1182	14.5831	22.8698	31	33.3751	1.96156
GOX_RS08030	162.26	135.368	89.4371	279.22	86.7358	45.942
GOX_RS08035	67.0681	36.0981	47.347	41.5732	65.895	86.7642
GOX_RS08040	33.7982	43.0275	47.7091	42.0237	36.5885	101.288
GOX_RS08045	414.274	108.247	134.955	300.839	417.911	372.233
GOX_RS08050	199.008	58.8964	167.439	210.03	224.754	325.293
GOX_RS08055	151.641	99.7763	171.055	149.09	176.887	321.003
GOX_RS08060	150.89	147.386	84.8907	88.7353	85.0797	90.8136
GOX_RS08065	14.3636	76.7573	61.7283	31.04	15.3329	60.6681
GOX_RS08070	44.7265	90.32	159.872	73.8542	43.7348	139.049
GOX_RS08075	151.274	161.391	168.757	373.414	133.392	1401.94
GOX_RS08080	170.339	111.584	138.987	91.1902	200.847	186.426
GOX_RS08085	41.5018	73.0419	62.9732	87.5396	37.7719	147.635
GOX_RS08090	341.969	584.975	624.341	426.125	248.007	641.457
GOX_RS08095	246.862	258.002	272.535	167.309	161.966	182.062
GOX_RS08100	327.122	841.931	227.205	240.415	304.867	255.367
GOX_RS08105	54.7202	42.1516	58.5456	43.5614	46.7082	100.121
GOX_RS08110	1153.63	1085.2	1941.01	2372.91	814.288	1454.77
GOX_RS08115	336.897	441.634	483.246	546.114	164.286	343.11
GOX_RS08120	56.6717	45.9606	67.9879	44.0779	34.9854	120.078
GOX_RS08125	138.593	156.794	385.892	102.458	159.172	240.615
GOX_RS08130	101.182	112.682	247.434	65.617	106.751	116.376
GOX_RS08145	118.902	147.137	103.175	77.9417	96.8086	214.477
GOX_RS08150	101.885	34.641	83.9631	22.5188	66.5004	18.3274
GOX_RS08155	130.374	110.859	74.7238	92.516	152.524	36.8223
GOX_RS08160	68.6486	66.9148	60.1125	22.7757	63.3452	24.4951
GOX_RS08165	839.745	276.631	249.574	267.78	684.752	355.313
GOX_RS08170	134.529	102.918	71.2072	76.1874	162.931	30.3494
GOX_RS08175	113.988	108.813	82.7205	38.2093	116.813	49.0391
GOX_RS08180	43.3044	96.4876	62.9565	51.5373	40.4488	19.3027
GOX_RS08185	35.3845	36.4365	62.4493	33.7701	40.215	28.2867
GOX_RS08190	321.291	358.29	90.0135	150.217	360.72	85.3798
GOX_RS08195	227.867	229.305	60.7893	92.718	263.181	45.942
GOX_RS08200	472.084	162.844	81.3482	187.427	417.876	84.7754
GOX_RS08205	387.509	289.335	317.841	280.211	418.915	293.383
GOX_RS08210	413.722	288.487	119.819	237.396	492.687	246.51
GOX_RS08215	179.09	151.172	194.494	62.2541	150.833	67.8023
GOX_RS08220	74.6918	55.4325	68.4675	61.817	51.5471	129.555
GOX_RS08225	111.1	142.986	122.521	96.2462	113.364	177.387
GOX_RS08230	36313.1	744.568	2079.15	2868.45	1604.69	3859.45
GOX_RS08235	68.2756	80.9416	47.3989	78.2565	68.5903	124.971
GOX_RS08240	46.3822	43.2929	35.3589	69.2434	62.8743	12.8199
GOX_RS08245	56.7653	94.014	25.7467	49.1044	16.1257	16.7713
GOX_RS08250	101.553	94.8364	74.262	75.9714	92.6421	39.2008
GOX_RS08255	70.9132	50.3454	42.8041	33.6711	83.5439	16.3374
GOX_RS08260	6559.29	8038.11	3542.9	8832.55	3090.29	28838.3
GOX_RS08265	1047.82	1922.73	695.627	2130.24	525.548	3036.74
GOX_RS08270	846.067	735.813	122.062	438.986	481.237	465.956
GOX_RS08275	304.996	136.296	181.499	248.721	246.226	417.813
GOX_RS08280	199.42	150.232	106.203	180.985	197.002	243.215
GOX_RS08285	130.549	145.276	79.6675	99.8093	100.626	168.717
GOX_RS08290	131.974	123.37	383.072	339.861	146.805	599.177
GOX_RS08295	51.4484	37.2093	54.9841	51.631	50.8549	52.4612
GOX_RS08300	135.932	57.0928	77.1666	108.362	140.102	85.3544
GOX_RS08305	44.92	99.8889	58.1787	21.9438	50.6733	46.0969
GOX_RS08310	343.511	541.075	133.021	294.253	319.996	218.112
GOX_RS08315	97.6951	74.8126	111.09	103.784	69.9796	71.2833
GOX_RS08320	216.833	182.679	145.945	212.301	167.408	57.23
GOX_RS08325	248.435	382.363	72.2835	280.034	152.466	69.9975
GOX_RS08330	674.061	666.743	402.025	627.457	687.196	993.384
GOX_RS08335	395.113	142.299	63.6359	151.09	395.759	157.605
GOX_RS08340	147.86	80.1827	91.7343	133.149	190.394	158.642
GOX_RS08345	11244.1	4485.92	379.418	2649.41	5910.08	2051.83
GOX_RS08350	238.462	338.811	518.441	324.043	192.335	236.628
GOX_RS08355	328.589	664.154	78.9756	331.976	298.541	76.0805
GOX_RS08360	648.116	447.87	180.525	392.186	736.635	374.658
GOX_RS08365	16379.5	18202.2	127972	240191	60657.8	276302
GOX_RS08370	73.6614	70.4008	137.853	56.9939	89.4842	82.9864
GOX_RS08375	131.178	186.484	91.6864	183.315	98.9926	170.69
GOX_RS08380	280.932	185.935	128.938	243.467	235.868	449.175
GOX_RS08385	328.135	703.542	559.601	884.545	246.814	2215.77
GOX_RS08390	585.112	413.854	669.309	323.561	492.44	751.188
GOX_RS08395	69.1248	163.385	64.8703	74.3292	50.9166	116.837
GOX_RS08400	76.4529	67.2042	36.5739	67.6919	12.4043	30.5489
GOX_RS08405	56.9752	50.9173	47.6824	23.6465	61.288	9.84905
GOX_RS08410	137.024	49.5782	71.9955	62.6877	117.033	45.4802
GOX_RS08415	54.1733	39.3307	61.4487	65.162	56.2979	38.826
GOX_RS08420	35.8592	28.7112	84.8681	27.916	26.6027	77.9918
GOX_RS08425	121.55	48.6428	44.6508	62.961	112.369	30.6516
GOX_RS08430	98.5649	41.237	63.6008	73.1003	125.974	45.266
GOX_RS08435	39.7326	129.139	69.3589	49.518	56.581	83.9629
GOX_RS08440	62.4739	36.2134	17.3837	38.0305	11.0826	0
GOX_RS08445	57.2703	59.1741	53.8218	72.9314	57.8514	16.467
GOX_RS08450	120.234	67.5071	57.2931	90.0963	100.294	65.7478
GOX_RS08455	35048.5	2112.9	12608.4	11586.1	3101.54	24002.5
GOX_RS08460	419.346	192.384	128.03	301.22	438.907	168.322
GOX_RS08465	327.362	220.333	111.263	253.462	339.247	238.055
GOX_RS08470	195.018	167.58	214.344	280.257	161.914	117.413
GOX_RS08475	325.995	269.904	141.739	182.586	157.446	115.336
GOX_RS08480	261.438	184.618	85.4164	163.019	117.885	77.1946
GOX_RS08485	240.403	282.895	164.457	265.145	207.024	740.787
GOX_RS08490	34.2726	31.0431	36.6229	27.0125	37.5307	19.5945
GOX_RS08495	88.1918	28.2986	56.8882	69.5821	98.3083	73.9536
GOX_RS08500	260.96	63.4249	76.6857	161.621	220.261	671.817
GOX_RS08505	457.491	129.607	154.456	352.269	539.585	161.705
GOX_RS08510	89.028	93.3397	78.6754	119.722	80.7476	195.008
GOX_RS08515	60.1432	119.785	88.2616	152.989	46.5681	110.627
GOX_RS08520	118.567	135.065	97.6231	273.013	78.5986	250.391
GOX_RS08525	237.079	113.432	139.036	235.422	217.277	565.481
GOX_RS08530	78.7383	86.034	74.2466	118.939	42.5789	117.514
GOX_RS08535	44.3568	40.1538	72.9623	63.6059	43.4719	47.491
GOX_RS08540	852.603	897.124	887.065	1152.59	596.004	772.44
GOX_RS08545	261.81	423.07	1377.35	1058.57	173.626	862.954
GOX_RS08550	1805.74	140.225	315.753	16048.3	115.101	870.957
GOX_RS08555	177424	17928.7	85756.9	231415	53286.9	356503
GOX_RS08560	124366	16862.1	35554.9	62993.1	23190.6	60509.2
GOX_RS08565	2313.4	400.799	7791.55	24126.8	309.464	2204.34
GOX_RS08570	4790520	2477400	3011520	3871670	4503680	5467420
GOX_RS08575	12756	12128.3	84365.3	108058	35715.6	105387
GOX_RS08580	67.4389	48.9178	94.2164	15.9277	48.6022	13.7455
GOX_RS08585	112.796	79.8258	99.7924	91.7942	129.866	68.594
GOX_RS08590	53.731	45.3769	116.92	39.4669	51.4178	39.074
GOX_RS08595	29.1897	30.2888	74.7336	16.6822	30.8707	23.5278
GOX_RS08600	23.6904	18.9069	67.6435	19.7742	28.1303	26.0958
GOX_RS08605	125.456	163.281	115.266	97.4271	113.645	216.09
GOX_RS08610	314.95	271.965	221.785	148.72	317.196	243.571
GOX_RS08615	355.428	427.157	118.16	291.629	334.866	398.231
GOX_RS08620	579.893	513.184	213.811	323.838	589.099	477.121
GOX_RS08625	790.422	915.429	224.665	302.534	459.358	471.603
GOX_RS08630	388.45	489.461	189.489	291.177	370.135	321.45
GOX_RS08635	984.25	711.912	169.491	378.972	806.577	244.034
GOX_RS08640	1977.29	884.177	381.538	613.783	1747.59	621.547
GOX_RS08645	199.513	200.536	111.075	123.248	160.6	43.4871
GOX_RS08650	434.216	395.284	179.716	268.362	503.999	231.835
GOX_RS08655	1059.97	587.066	399.619	501.872	887.598	291.935
GOX_RS08660	429.919	512.833	227.137	467.873	307.796	702.984
GOX_RS08665	2377.07	1911.25	1818.75	1616.42	1659.59	966.306
GOX_RS08670	958.079	791.475	739.279	919.12	606.676	323.143
GOX_RS08675	65.6958	54.1489	62.9348	57.6403	52.9596	83.1307
GOX_RS08680	168.32	121.835	134.421	80.6393	201.914	196.669
GOX_RS08685	153.566	167.505	213.758	312.86	156.342	1616.96
GOX_RS08690	12.4447	29.6461	48.1379	21.511	33.1067	25.8576
GOX_RS08695	7.47301	37.4443	17.4019	20.4836	4.55257	31.4227
GOX_RS08700	10.5988	38.0393	54.4802	12.3393	12.642	20.5036
GOX_RS08705	8.16001	16.1074	54.5939	13.834	7.89906	22.029
GOX_RS08710	63.335	168.79	108.92	65.6447	54.0168	512.515
GOX_RS08715	56.1935	201.916	93.0529	41.2251	60.0517	369.34
GOX_RS08725	46.5056	257.647	92.6235	50.847	43.1951	284.205
GOX_RS08730	13470.9	6529.57	6310.78	9016.65	7544.39	39696.8
GOX_RS08735	1700.7	2193.68	1530.35	1662.81	1357.42	8059.65
GOX_RS08740	207.48	289.26	241.665	87.1437	188.699	321.938
GOX_RS08745	177.801	252.695	145.196	93.5774	153.64	163.784
GOX_RS08750	325.576	405.586	193.951	197.43	289.324	320.082
GOX_RS08755	175.961	324.957	137.582	155.62	150.516	204.897
GOX_RS08760	107.967	165.35	55.1641	116.423	67.0452	52.4791
GOX_RS08765	336.66	399.795	156.173	218.442	304.083	384.817
GOX_RS08770	303.843	416.584	197.661	109.934	310.982	257.794
GOX_RS08775	30.2978	39.2697	55.382	23.4364	32.1347	27.457
GOX_RS08780	109.536	110.283	55.1216	14.3175	42.7215	0
GOX_RS08785	84.886	38.9023	53.7229	6.93564	35.9696	0
GOX_RS08790	41.285	36.0831	75.2721	16.976	39.358	24.3482
GOX_RS08795	523.91	353.81	346.827	338.175	467.197	350.278
GOX_RS08800	129.498	158.708	115.356	78.3618	116.438	73.4591
GOX_RS08805	123110	156189	463711	874452	334607	1176860
GOX_RS08810	81.7826	172.964	108.186	155.635	65.5725	70.4553
GOX_RS08815	376.767	529.857	378.386	907.637	199.851	536.127
GOX_RS08820	308.042	429.14	160.592	249.438	312.558	473.611
GOX_RS08825	177.199	213.169	121.581	195.745	158.047	117.214
GOX_RS08830	61.8263	67.0925	28.1223	89.9206	67.1525	31.7502
GOX_RS08835	784.333	752.159	821.697	928.954	647.293	1086.64
GOX_RS08840	254.904	271.362	363.447	462.043	160.487	406.411
GOX_RS08845	528.106	235.308	603.026	687.094	355.164	506.3
GOX_RS08850	201.349	140.896	68.7255	116.699	99.0844	145.597
GOX_RS08855	145.69	75.5435	84.9733	81.9706	56.2064	45.3668
GOX_RS08860	287.063	254.932	105.888	312.387	106.553	76.6998
GOX_RS08865	274.319	130.462	126.477	304.985	97.5091	71.6158
GOX_RS08870	229.642	81.2664	74.6654	343.731	55.0172	72.6754
GOX_RS08875	845.708	459.333	426.394	750.057	244.426	390.436
GOX_RS08880	70.7411	152.203	61.5995	27.7874	87.2073	23.269
GOX_RS08885	67.3311	24.0252	25.0919	52.2954	32.5914	8.89705
GOX_RS08890	111.753	41.6452	101.782	56.0297	62.1209	40.94
GOX_RS08895	143.606	90.2799	87.0059	157.735	130.788	65.6843
GOX_RS08900	468.121	455.359	144.123	360.548	419.231	195.598
GOX_RS08905	205.578	502.186	158.824	334.243	124.104	340.944
GOX_RS08910	27.4751	30.4973	49.4012	42.1442	32.029	19.7959
GOX_RS08915	44.647	31.3324	35.0673	40.287	49.4551	49.8089
GOX_RS08920	167.272	116.173	78.4044	105.787	157.954	141.173
GOX_RS08925	85.2068	212.963	69.1451	312.395	44.7989	247.584
GOX_RS08930	40.3479	72.1395	67.2224	19.0517	41.8513	67.1342
GOX_RS08935	436.679	673.077	857.421	1297.24	311.602	3442.79
GOX_RS08940	163.892	198.333	196.086	284.001	127.143	446.344
GOX_RS08945	74.4199	95.7211	80.4544	78.8032	66.137	79.562
GOX_RS08950	277.102	59.2845	81.7338	155.386	235.478	57.1419
GOX_RS08955	438.713	193.78	111.082	136.97	334.778	263.772
GOX_RS08960	135.611	93.5172	99.5588	105.321	140.678	81.4934
GOX_RS08965	134.626	146.765	71.1769	98.3579	127.102	98.8777
GOX_RS08970	37108.3	82788.6	223525	293572	140379	309573
GOX_RS08975	39.4462	24.9431	85.207	25.3533	25.6364	36.4252
GOX_RS08980	307.136	129.23	98.9785	242.138	93.9988	153.384
GOX_RS08985	272.767	98.4071	131.204	159.674	47.9036	55.952
GOX_RS08990	533.341	207.569	244.254	327.175	162.226	203.445
GOX_RS08995	424.235	243.304	262.81	320.979	150.783	276.187
GOX_RS09000	731.188	345.597	272.269	460.088	188.948	498.301
GOX_RS09005	478.039	277.865	233.037	322.058	151.024	360.501
GOX_RS09010	119.647	79.2705	102.465	139.412	39.1468	89.3517
GOX_RS09015	255.449	227.457	377.832	470.102	94.1109	286.536
GOX_RS09020	165.026	136.938	204.383	285.948	58.8074	120.412
GOX_RS09025	207.85	508.108	93.1785	133.431	181.433	167.511
GOX_RS09030	126.604	157.06	75.2106	73.2428	93.5561	36.4252
GOX_RS09035	87.5677	245.902	56.988	65.131	91.1895	46.4195
GOX_RS09040	98.8092	36.1615	99.0616	85.2612	107.813	75.0333
GOX_RS09045	335.147	51.1746	109.069	143.213	329.813	57.1824
GOX_RS09050	57.155	80.6388	73.2367	18.5606	63.7677	68.7009
GOX_RS09055	92.4699	139.005	61.1562	38.1637	71.6965	89.6673
GOX_RS09060	97.2292	189.709	152.46	44.3787	75.5555	232.146
GOX_RS09065	77.5576	102.997	88.3923	74.3948	56.1229	171.74
GOX_RS09070	125.386	83.6256	59.0609	52.4202	82.8759	114.206
GOX_RS09075	73.2189	68.3706	76.7898	122.973	60.6726	36.3352
GOX_RS09080	26.3599	66.8635	19.5644	28.7746	14.869	8.61413
GOX_RS09085	40.6594	75.2094	44.2777	46.401	44.6057	48.6965
GOX_RS09090	353.989	65.8549	71.4889	193.353	287.916	74.7286
GOX_RS09095	263.233	75.9513	103.182	158.229	283.963	45.9705
GOX_RS09100	55.9626	33.3595	50.9629	36.62	62.754	24.4606
GOX_RS09105	123.423	61.9994	27.7128	50.9306	69.9068	20.6826
GOX_RS09110	271.51	326.332	157.987	151.16	218.591	235.441
GOX_RS09115	161.644	362.352	123.225	247.833	162.513	156.893
GOX_RS09120	145.517	335.129	237.983	135.743	157.493	156.646
GOX_RS09125	1032.51	230.116	183.123	704.914	983.505	313.293
GOX_RS09130	704.896	307.091	406.414	721.189	570.688	338.215
GOX_RS09135	1339.12	542.534	591.052	1062.46	1164.03	669.329
GOX_RS09140	577.651	274.239	438.491	678.162	587.877	342.304
GOX_RS09145	5652.55	693.614	1883.81	3256.74	4436.69	2528.44
GOX_RS09150	2703.07	778.447	1326.1	1552.91	2631.98	935.146
GOX_RS09155	10658.1	1791.96	1616.62	4470.87	9783.38	1051.9
GOX_RS09160	745.893	263.009	604.314	986.467	555.699	220.649
GOX_RS09165	534.281	137.85	227.474	326.557	546.612	215.969
GOX_RS09170	74.7414	21.0148	70.291	82.5067	93.4049	68.0905
GOX_RS09175	8.37556	1.1466	12.4169	0	6.7421	0
GOX_RS09180	16.6805	9.70632	34.5381	9.30104	18.7143	32.7034
GOX_RS09185	56.3107	48.8661	69.3661	60.3528	43.9725	83.1307
GOX_RS09190	158.872	112.208	125.118	150.986	90.992	123.16
GOX_RS09195	64.0195	68.5863	45.7688	108.552	41.1844	47.3259
GOX_RS09200	93.1976	91.0226	40.2589	74.6995	97.3699	18.9748
GOX_RS09205	129.21	112.636	70.0007	168.859	102.476	55.5285
GOX_RS09210	136.592	180.946	59.0474	126.881	143.215	65.2238
GOX_RS09215	192.593	77.345	113.939	213.316	233.644	240.716
GOX_RS09220	60.6165	63.0859	60.4792	75.3043	52.3181	40.104
GOX_RS09225	120.087	126.354	164.965	84.5428	121.023	153.178
GOX_RS09230	107.062	133.436	253.26	125.98	88.326	172.83
GOX_RS09235	219.726	106.483	249.551	312.767	195.446	225.034
GOX_RS09240	578.358	154.311	196.398	389.999	449.302	418.89
GOX_RS09245	219.45	169.946	137.155	252.936	173.068	114.406
GOX_RS09250	38.8617	29.0158	48.6797	20.1999	35.5084	19.3764
GOX_RS09255	127.198	43.7231	89.0301	105.002	123.343	95.635
GOX_RS09260	189.103	166.604	90.4893	146.194	193.277	238.574
GOX_RS09265	196.822	177.306	74.0919	110.689	188.883	120.377
GOX_RS09270	27.921	30.5855	44.8829	0	6.88631	21.4119
GOX_RS09275	28.3366	59.6212	20.0063	8.1538	17.4663	14.5255
GOX_RS09280	51.9653	42.7302	80.0558	15.5811	30.4751	51.474
GOX_RS09285	40.8423	27.5486	78.0963	30.5793	53.5211	29.6881
GOX_RS09290	110.213	57.9953	67.8876	35.4655	124.097	37.4143
GOX_RS09295	135.45	88.8113	74.6292	51.3684	93.2855	34.1067
GOX_RS09300	260.836	217.869	143.024	214.866	148.083	131.868
GOX_RS09305	39.5004	31.7253	54.2424	50.6166	51.1897	32.1501
GOX_RS09310	115.753	220.951	118.641	393.322	84.0173	432.156
GOX_RS09315	45.2877	50.2566	35.7443	43.705	44.733	31.5799
GOX_RS09320	283.27	269.423	435.346	361.039	262.549	1165.61
GOX_RS09325	82.5915	66.871	193.091	158.405	83.6726	385.195
GOX_RS09335	481.186	381.461	164.845	235.42	363.046	734.071
GOX_RS09340	301.52	268.304	97.5615	69.1286	260.245	137.061
GOX_RS09345	255.473	240.382	187.327	131.97	240.386	241.931
GOX_RS09350	208.738	481.521	100.188	122.473	88.3763	114.332
GOX_RS09355	26.0336	41.316	32.8434	22.4808	25.8277	33.8738
GOX_RS09360	92.9812	176.318	144.331	157.485	90.4586	368.096
GOX_RS09365	87.2944	48.8053	71.1635	39.1357	68.3141	56.2274
GOX_RS09370	68.9652	84.713	46.6876	44.248	63.0379	51.2945
GOX_RS09375	1300.45	644.534	2025.25	2923.21	1315.2	3067.14
GOX_RS09380	642.953	158.722	299.367	366.729	477.599	287.296
GOX_RS09385	128.086	37.7382	85.0696	85.818	129.345	76.5398
GOX_RS09390	56.0623	45.5281	83.3714	46.9569	57.1021	86.1993
GOX_RS09395	954.048	451.277	323.041	1069.08	392.311	499.3
GOX_RS09400	638.122	3538.04	526.545	884.707	312.549	4624.94
GOX_RS09405	19.4787	23.6946	41.8276	15.8498	13.8679	26.747
GOX_RS09410	19.8531	19.8106	33.994	16.2749	18.9371	5.54205
GOX_RS09415	865.7	914.298	650.6	937.12	939.422	3269.88
GOX_RS09420	43.5815	23.8879	67.821	27.1313	54.3753	100.158
GOX_RS09425	61.7252	51.7717	59.7191	43.3998	43.0096	88.6727
GOX_RS09430	571.865	275.301	315.385	163.33	344.905	199.16
GOX_RS09435	46.3284	28.4248	39.2335	55.8313	35.4373	46.216
GOX_RS09440	261.418	115.087	101.052	188.486	246.527	523.058
GOX_RS09445	185.336	262.043	99.9873	103.668	206.42	75.4427
GOX_RS09450	86.5295	123.848	52.4451	133.202	60.0839	31.6009
GOX_RS09455	103.291	64.0707	90.8268	71.7839	81.4876	51.6291
GOX_RS09460	58.2101	72.634	26.7715	59.5705	37.8432	20.0021
GOX_RS09465	95.8308	174.289	101.943	72.454	91.9898	79.3756
GOX_RS09470	357.417	282.459	50.302	215.741	235.225	82.4779
GOX_RS09475	170.343	127.98	62.9086	161.838	141.445	65.4067
GOX_RS09480	160.655	97.1673	49.1144	126.983	129.519	40.8677
GOX_RS09485	109.517	52.8814	73.0663	110.076	88.5793	25.4196
GOX_RS09490	167.208	94.768	102.437	165.497	138.487	58.625
GOX_RS09495	148.034	152.802	55.8666	239.552	77.8694	53.7435
GOX_RS09500	209.803	88.6037	99.1245	184.111	142.668	104.546
GOX_RS09505	224.155	46.2845	106.3	162.995	152.601	113.648
GOX_RS09510	71.5561	73.122	29.187	146.224	48.5355	61.1647
GOX_RS09515	104.863	86.2274	176.235	219.789	94.8476	194.586
GOX_RS09520	250.513	199.525	310.472	286.769	261.38	730.208
GOX_RS09525	434.808	290.949	80.7353	163.797	270.594	179.968
GOX_RS09530	119.964	60.975	78.6804	74.9828	95.5181	75.8119
GOX_RS09535	163.455	83.211	96.6029	203.856	163.922	159.615
GOX_RS09540	119.524	42.6506	65.2932	150.244	113.838	171.55
GOX_RS09545	4939.39	1173.86	2951.04	3384	3475.28	6636.78
GOX_RS09550	1575	1135.23	2231.69	1079.23	1230.74	3467.11
GOX_RS09555	87.7615	27.926	50.3386	37.3147	83.479	39.8925
GOX_RS09560	79.618	59.8674	101.028	93.4355	97.3511	640.221
GOX_RS09565	301.638	112.583	161.403	241.322	363.902	651.147
GOX_RS09570	76.5586	39.3097	112.17	120.125	91.0361	254.843
GOX_RS09575	74.3545	38.053	82.9317	94.6572	71.8425	152.189
GOX_RS09580	371.438	266.18	344.265	373.082	278.792	320.461
GOX_RS09585	179.032	138.121	119.176	255.9	153.781	59.0632
GOX_RS09590	201.386	438.529	279.603	241.408	179.149	153.021
GOX_RS09595	169.445	97.8169	89.7307	260.251	107.527	95.0599
GOX_RS09600	26728.2	30536.5	152929	203051	36855.6	260543
GOX_RS09605	122.791	296.592	54.2892	214.956	80.408	58.5205
GOX_RS09610	326.718	477.159	138.059	244.603	294.682	188.388
GOX_RS09615	309.601	561.918	129.295	458.008	234.486	228.219
GOX_RS09620	220.515	263.493	183.184	314.939	142.536	196.527
GOX_RS09625	197.661	178.289	65.9291	600.228	88.5594	90.446
GOX_RS09630	354.46	208.507	175.065	424.383	348.674	526.863
GOX_RS09635	399.322	250.446	686.645	650.441	336.289	627.134
GOX_RS09640	240.239	138.112	137.173	274.55	160.834	123.022
GOX_RS09645	131.143	82.3664	89.666	195.53	112.212	81.4606
GOX_RS09650	207.377	83.839	140.533	294.72	234.088	238.169
GOX_RS09655	447.689	214.572	318.559	279.45	343.324	461.491
GOX_RS09660	718.878	527.643	300.183	1096.59	497.203	403.021
GOX_RS09665	941.93	287.999	640.327	899.271	740.626	997.358
GOX_RS09670	309.254	204.256	145.933	379.787	297.844	231.877
GOX_RS09675	710.207	220.639	1002.36	989.123	669.067	571.227
GOX_RS09680	2118.59	5655.58	1599.93	3211.27	1004.54	1972.3
GOX_RS09685	274.854	150.918	177.746	260.535	258.645	179.074
GOX_RS09690	94.9991	40.583	104.975	119.303	114.318	89.9594
GOX_RS09695	352.791	297.578	404.487	502.096	245.607	953.661
GOX_RS09700	171.126	96.521	89.0602	135.752	145.038	231.541
GOX_RS09705	286.043	195.317	102.516	195.258	160.681	90.1166
GOX_RS09710	173.974	70.3428	110.384	92.1662	91.1918	58.5076
GOX_RS09715	64.2958	71.0257	71.7366	91.8192	25.8607	47.198
GOX_RS09720	48.7535	90.1083	35.8136	103.542	16.6115	51.3813
GOX_RS09725	108.751	193.899	114.819	282.665	76.7271	108.941
GOX_RS09730	168.694	177.37	142.732	274.48	125.532	184.334
GOX_RS09735	171.587	108.78	84.4546	182.348	184.265	230.549
GOX_RS09740	322.562	236.062	63.3446	339.665	148.755	42.9315
GOX_RS09745	441.645	474.415	911.954	262.61	412.627	689.28
GOX_RS09750	101.396	142.259	45.0574	145.615	61.5392	40.3552
GOX_RS09755	115.919	242.724	135.313	269.15	116.03	1517
GOX_RS09760	662.206	874.675	607.043	1085.2	428.9	1368.13
GOX_RS09765	513.927	508.122	812.355	1015.65	383.493	1447.07
GOX_RS09770	1344.38	1118.63	1873.21	1960.79	1512.01	5335.8
GOX_RS09775	443.009	452.234	275.801	439.901	386.652	576.17
GOX_RS09780	235.548	437.863	193.043	364.601	186.272	279.236
GOX_RS09785	177.702	257.323	174.242	391.429	175.055	357.428
GOX_RS09790	257.123	401.883	209.242	432.415	214.212	523.602
GOX_RS09795	533.063	637.104	202.56	313.129	440.006	644.287
GOX_RS09800	305.409	384.418	76.6795	129.184	258.719	340.776
GOX_RS09805	89.6604	216.981	147.858	187.624	80.0914	230.642
GOX_RS09810	115.055	439.325	172.038	249.047	94.5248	566.662
GOX_RS09815	41.4907	36.0996	61.5759	40.1646	31.3816	47.0336
GOX_RS09820	49.6664	44.6341	81.2653	27.5268	54.9481	103.047
GOX_RS09825	103.191	63.1394	45.6648	80.8405	137.526	21.0157
GOX_RS09830	36.7779	31.8232	45.6709	19.9359	36.0843	25.1865
GOX_RS09835	53.2058	48.4184	51.5727	57.543	35.842	48.3899
GOX_RS09840	68.2084	73.6428	81.2612	93.9394	74.5952	129.64
GOX_RS09845	130.9	25.3194	190.657	29.9112	67.6985	14.8726
GOX_RS09850	153.566	160.169	196.883	259.035	131.958	1505.15
GOX_RS09855	152.982	134.429	131.885	82.1466	206.89	235.594
GOX_RS09860	30150.5	20829	122634	210059	65128.4	249470
GOX_RS09865	32.3083	29.0546	77.1147	27.4661	34.2928	19.1711
GOX_RS09870	138.629	129.071	131.118	134.176	125.307	280.752
GOX_RS09875	125.916	125.434	95.6006	127.045	88.6549	122.251
GOX_RS09880	164.544	136.445	96.1405	98.384	178.308	137.228
GOX_RS09885	138.244	153.07	73.7243	51.929	112.469	54.9414
GOX_RS09890	129.712	49.3644	99.2428	158.6	146.22	61.2295
GOX_RS09895	100.438	81.7271	94.2054	74.2688	111.925	117.033
GOX_RS09900	502.957	206.769	190.142	268.443	390.305	220.856
GOX_RS09905	301.624	347.646	367.421	533.357	309.606	370.788
GOX_RS09910	204.189	265.819	74.1894	92.7199	208.795	193.65
GOX_RS09915	355.971	179.611	150.171	291.767	344.187	379.568
GOX_RS09920	301.315	188.864	150.999	336.709	309.376	188.845
GOX_RS09925	740.148	365.177	483.512	1567.09	580.127	1131.8
GOX_RS09930	1397.95	347.406	162.033	1475.07	1103.84	938.201
GOX_RS09935	540.407	248.421	136.791	345.975	549.295	279.807
GOX_RS09940	315.57	162.542	93.7753	199.305	357.91	63.2648
GOX_RS09945	88.9468	120.976	25.4221	56.7478	68.5722	28.2428
GOX_RS09950	120.398	52.3471	55.9723	61.277	146.281	57.6672
GOX_RS09955	116.759	65.0149	39.0915	58.0148	130.71	64.9351
GOX_RS09960	50.3433	91.7297	65.2944	51.2534	49.6737	80.2217
GOX_RS09965	207.124	118.433	186.914	243.935	186.678	258.662
GOX_RS09970	200.208	182.167	50.725	207.25	129.04	73.751
GOX_RS09975	1047.81	457.551	550.701	988.242	859.991	9792.89
GOX_RS09980	78.8594	100.121	99.7561	133.148	71.8367	425.158
GOX_RS09985	210.1	104.543	120.239	280.853	152.69	71.4992
GOX_RS09990	144.216	2796.29	81.8786	167.494	107.534	391.058
GOX_RS09995	4945.31	405.716	536.345	2659.63	2914.86	975.183
GOX_RS10000	95.8004	85.5176	118.526	93.792	89.2212	204.202
GOX_RS10005	112.555	115.765	106.968	126.638	98.8357	305.055
GOX_RS10010	105.471	111.623	104.667	101.256	95.9397	176.226
GOX_RS10015	129.267	129.058	117.315	206.055	100.378	160.175
GOX_RS10020	258.328	175.769	133.321	291.494	263.668	385.986
GOX_RS10025	336.537	133.484	149.798	178.742	304.941	271.008
GOX_RS10030	109.799	136.517	40.9516	80.9698	113.99	31.9686
GOX_RS10035	229.162	191.723	66.8562	143.308	193.004	55.3932
GOX_RS10040	33.6276	82.6632	30.5381	70.8582	34.8776	14.0495
GOX_RS10045	163.99	153.618	100.836	183.485	157.046	43.227
GOX_RS10050	301.259	189.453	127.051	247.408	269.833	145.907
GOX_RS10060	212.601	147.671	92.3991	164.307	235.761	240.932
GOX_RS10065	286.856	208.929	142.912	521.099	202.34	121.448
GOX_RS10070	207.438	108.643	138.408	209.857	188.392	122.135
GOX_RS10075	195.326	108.493	79.3312	168.947	180.307	116.755
GOX_RS10080	148.107	209.356	279.103	595.09	83.4796	684.825
GOX_RS10085	325.714	502.845	331.452	537.437	252.457	446.643
GOX_RS10090	27.6486	29.7971	54.2571	19.6413	32.4411	61.6948
GOX_RS10095	126.021	72.6589	80.3654	206.829	72.1095	84.8502
GOX_RS10100	585.953	284.487	281.493	327.552	523.185	808.455
GOX_RS10105	840.397	374.614	275.676	466.917	794.799	503.968
GOX_RS10110	306.072	212.704	144.822	206.6	277.898	185.384
GOX_RS10115	117.684	174.789	129.844	110.186	102.484	344.907
GOX_RS10120	75.8094	186.332	75.4485	79.7347	53.5383	92.2052
GOX_RS10125	173.105	223.296	161.148	188.461	158.707	581.738
GOX_RS10130	171.363	217.974	92.5097	162.539	143.519	215.358
[truncated: 780 more rows]
